# Supplementary material for: A lncRNA survey finds increases in neuroprotective LINC‐PINT in Parkinson’s disease substantia nigra
Source: Aging Cell. 2020 Feb 20;19(3):e13115. doi: 10.1111/acel.13115 (PMC7059180; doi:10.1111/acel.13115)
Supplement: Supplementary file 2 [file ACEL-19-e13115-s002.xlsx]

## Sheet: Table S1
Region	RIN	Autopsy Number	Sex	Age	Braak LB	Amyloid	diagnosis	Procedures	Seq Name (if available)	Post Mortem Delay	Past Diagnosis of Cerebro-Vascular Disease
substantia nigra	4.1	S13/073	f	76	6	O	Park. dis. with dementia	qPCR		05:30:00	Yes
substantia nigra	8.2	S09/039	m	78	NA	O	Non-demented control	RNA-Seq, qPCR	SN4	<17:40	No
substantia nigra	6.1	S97/366	f	77	0	O	Non-demented control	RNA-Seq, qPCR	SN29	02:40:00	No
amygdala	7.5	S12/011	m	73	4	O	Park. dis. with dementia	RNA-Seq	Amy20	04:10:00	No
medial temporalis gyrus	7.8	S12/011	m	73	4	O	Park. dis. with dementia	RNA-Seq	mtg18	04:10:00	No
substantia nigra	6.6	S12/011	m	73	4	O	Park. dis. with dementia	RNA-Seq, qPCR	SN26	04:10:00	No
amygdala	7.5	S11/062	m	65	6	B	Park. dis. with dementia	RNA-Seq	Amy19	04:25:00	No
medial temporalis gyrus	8.2	S11/062	m	65	6	B	Park. dis. with dementia	RNA-Seq	mtg17	04:25:00	No
substantia nigra	7.5	S11/062	m	65	6	B	Park. dis. with dementia	RNA-Seq, qPCR	SN16	04:25:00	No
amygdala	8.7	S13/011	f	92	0	A	Non-demented control	RNA-Seq	Amy8	04:25:00	No
medial temporalis gyrus	8	S13/011	f	92	0	A	Non-demented control	RNA-Seq	mtg4	04:25:00	No
substantia nigra	8.3	S13/011	f	92	0	A	Non-demented control	RNA-Seq, qPCR	SN2	04:25:00	No
amygdala	7.4	S13/086	m	81	6	NA	Park. dis. with dementia	RNA-Seq	Amy18	04:35:00	No
substantia nigra	7.9	S13/086	m	81	6	NA	Park. dis. with dementia	RNA-Seq, qPCR	SN9	04:35:00	No
amygdala	8	S10/313	m	61	5	O	Park. dis. with dementia	RNA-Seq	Amy22	05:00:00	No
medial temporalis gyrus	7.7	S10/313	m	61	5	O	Park. dis. with dementia	RNA-Seq	mtg15	05:00:00	No
substantia nigra	6.9	S10/313	m	61	5	O	Park. dis. with dementia	RNA-Seq, qPCR	SN22	05:00:00	No
amygdala	6.1	S14/076	m	78	6	B	Park. dis. with dementia	RNA-Seq	Amy9	05:00:00	Yes
substantia nigra	7.6	S14/076	m	78	6	B	Park. dis. with dementia	RNA-Seq, qPCR	SN15	05:00:00	Yes
amygdala	8.5	S12/076	f	81	6	NA	Park. dis. with dementia	RNA-Seq	Amy23	05:10:00	No
medial temporalis gyrus	7.2	S12/076	f	81	6	NA	Park. dis. with dementia	RNA-Seq	mtg11	05:10:00	No
substantia nigra	8.3	S12/076	f	81	6	NA	Park. dis. with dementia	RNA-Seq, qPCR	SN3	05:10:00	No
amygdala	7.1	S14/032	m	83	6	B	Park. dis. with dementia	RNA-Seq	Amy16	05:10:00	No
medial temporalis gyrus	6.8	S14/032	m	83	6	B	Park. dis. with dementia	RNA-Seq	mtg23	05:10:00	No
substantia nigra	6.9	S14/032	m	83	6	B	Park. dis. with dementia	RNA-Seq, qPCR	SN23	05:10:00	No
substantia nigra	6.6	S98/280	m	85		A	Non-demented control	qPCR		05:13:00	No
amygdala	6.8	S09/235	m	70	5	B	Park. dis. with dementia	RNA-Seq	Amy14	05:15:00	No
medial temporalis gyrus	6.9	S09/235	m	70	5	B	Park. dis. with dementia	RNA-Seq	mtg14	05:15:00	No
substantia nigra	8.1	S13/016	m	83	1	A	Non-demented control	RNA-Seq, qPCR	SN6	05:15:00	No
substantia nigra	3.6	S99/214	m	79	0	A	Non-demented control	qPCR		05:20:00	No
medial temporalis gyrus	6.2	S12/074	m	87	NA	NA	Park. dis. with dementia	RNA-Seq	mtg20	05:25:00	No
substantia nigra	5.2	S12/074	m	87	NA	NA	Park. dis. with dementia	qPCR		05:25:00	No
medial temporalis gyrus	2.9	S13/082	f	79	6	B	Park. dis. with dementia	RNA-Seq	mtg12	05:25:00	No
substantia nigra	3.1	S13/082	f	79	6	B	Park. dis. with dementia	qPCR		05:25:00	No
amygdala	6.6	S13/087	m	80	6	O	Park. dis. with dementia	RNA-Seq	Amy12	05:25:00	No
substantia nigra	7.9	S13/087	m	80	6	O	Park. dis. with dementia	RNA-Seq, qPCR	SN10	05:25:00	No
amygdala	6.5	S12/013	m	76	6	B	Park. dis. with dementia	RNA-Seq	Amy10	05:35:00	No
medial temporalis gyrus	6.2	S12/013	m	76	6	B	Park. dis. with dementia	RNA-Seq	mtg19	05:35:00	No
amygdala	6.1	S12/070	m	79	NA	A	Non-demented control	RNA-Seq	Amy1	05:45:00	No
substantia nigra	8.1	S13/041	m	70	6	B	Park. dis. with dementia	RNA-Seq, qPCR	SN7	05:45:00	Yes
medial temporalis gyrus	7.4	S11/026	m	77	6	O	Park. dis. with dementia	RNA-Seq	mtg16	05:50:00	No
substantia nigra	7.1	S11/026	m	77	6	O	Park. dis. with dementia	RNA-Seq, qPCR	SN20	05:50:00	No
amygdala	6.5	S12/080	m	86	6	O	Park. dis. with dementia	RNA-Seq	Amy11	05:50:00	No
medial temporalis gyrus	6.9	S12/080	m	86	6	O	Park. dis. with dementia	RNA-Seq	mtg21	05:50:00	No
substantia nigra	7.2	S12/080	m	86	6	O	Park. dis. with dementia	RNA-Seq, qPCR	SN19	05:50:00	No
substantia nigra	6.9	S97/333	m	79	0	B	Non-demented control	qPCR		06:00:00	No
medial temporalis gyrus	6.4	S14/009	f	83	6	A	Park. dis. with dementia	RNA-Seq	mtg13	06:00:00	Yes
substantia nigra	7	S14/009	f	83	6	A	Park. dis. with dementia	RNA-Seq, qPCR	SN21	06:00:00	Yes
amygdala	6.7	S12/042	f	83	NA	B	Non-demented control	RNA-Seq	Amy3	06:03:00	No
substantia nigra	7.3	S12/042	f	83	NA	B	Non-demented control	RNA-Seq, qPCR	SN17	06:03:00	No
medial temporalis gyrus	6.4	S05/269	m	87	0	A	Non-demented control	RNA-Seq	mtg7	06:05:00	No
amygdala	7.8	S14/022	m	77	6	B	Park. dis. with dementia	RNA-Seq	Amy21	06:15:00	No
medial temporalis gyrus	7.5	S14/022	m	77	6	B	Park. dis. with dementia	RNA-Seq	mtg22	06:15:00	No
substantia nigra	7.9	S14/022	m	77	6	B	Park. dis. with dementia	RNA-Seq, qPCR	SN11	06:15:00	No
substantia nigra	7.6	*92/001	m	83	NA	NA	Non-demented control	RNA-Seq, qPCR	SN14	06:25:00	Yes
amygdala	8	S12/104	m	79	NA	A	Non-demented control	RNA-Seq	Amy7	06:30:00	No
amygdala	7	S13/010	f	89	NA	NA	Non-demented control	RNA-Seq	Amy4	06:35:00	No
medial temporalis gyrus	7.1	S13/010	f	89	NA	NA	Non-demented control	RNA-Seq	mtg3	06:35:00	No
substantia nigra	8.1	S13/010	f	89	NA	NA	Non-demented control	RNA-Seq, qPCR	SN5	06:35:00	No
substantia nigra	6.6	S00/036	F	72	NA	NA	Non-demented Control	qPCR		06:45:00	No
medial temporalis gyrus	6.8	S10/109	f	60	0	O	Non-demented control	RNA-Seq	mtg1	06:50:00	No
substantia nigra	7	S97/270	m	80	0	NA	Non-demented control	qPCR		06:56:00	No
substantia nigra	5.7	S99/188	m	92	0	C	Non-demented control	qPCR		07:00:00	No
amygdala	7.6	S13/056	m	95	1	B	Non-demented control	RNA-Seq	Amy5	07:15:00	No
medial temporalis gyrus	7.1	S13/056	m	95	1	B	Non-demented control	RNA-Seq	mtg8	07:15:00	No
substantia nigra	6.8	S13/056	m	95	1	B	Non-demented control	RNA-Seq, qPCR	SN24	07:15:00	No
amygdala	7.3	S09/207	f	67	6	B	Park. dis. with dementia	RNA-Seq	Amy17	07:40:00	Yes
medial temporalis gyrus	7.2	S09/207	f	67	6	B	Park. dis. with dementia	RNA-Seq	mtg10	07:40:00	Yes
substantia nigra	7.3	S09/207	f	67	6	B	Park. dis. with dementia	RNA-Seq, qPCR	SN18	07:40:00	Yes
substantia nigra	6.6	S10/035	f	73	0	B	Non-demented control	RNA-Seq, qPCR	SN25	07:45:00	No
amygdala	6.5	S14/051	m	92	0	B	Non-demented control	RNA-Seq	Amy2	07:45:00	No
medial temporalis gyrus	7.1	S14/051	m	92	0	B	Non-demented control	RNA-Seq	mtg9	07:45:00	No
substantia nigra	6.5	S14/051	m	92	0	B	Non-demented control	RNA-Seq, qPCR	SN27	07:45:00	No
medial temporalis gyrus	7.5	S14/043	f	60	0	O	Non-demented control	RNA-Seq	mtg5	08:10:00	No
amygdala	7.1	S13/027	m	76	6	NA	Park. dis. with dementia	RNA-Seq	Amy15	08:15:00	No
substantia nigra	6.5	S13/027	m	76	6	NA	Park. dis. with dementia	RNA-Seq, qPCR	SN28	08:15:00	No
substantia nigra	5.1	S01/054	m	77	NA	O	Non-demented control	qPCR		08:25:00	No
amygdala	7.8	S11/090	f	85	NA	A	Non-demented control	RNA-Seq	Amy6	08:25:00	No
medial temporalis gyrus	7.1	S11/090	f	85	NA	A	Non-demented control	RNA-Seq	mtg2	08:25:00	No
substantia nigra	7.6	S11/090	f	85	NA	A	Non-demented control	RNA-Seq, qPCR	SN13	08:25:00	No
substantia nigra	8	S13/088	f	71	5	O	Park. dis. with dementia	RNA-Seq, qPCR	SN8	09:05:00	No
amygdala	6.8	S09/195	m	69	5	A	Park. dis. with dementia	RNA-Seq	Amy13	09:15:00	No
substantia nigra	7.7	S09/195	m	69	5	A	Park. dis. with dementia	RNA-Seq, qPCR	SN12	09:15:00	No
medial temporalis gyrus	6.6	S03/254	m	82	NA	B	Non-demented control	RNA-Seq	mtg6	10:00:00	No
substantia nigra	3.2	S97/004	f	97	NA	NA	Non-demented control	qPCR		10:00:00	No
substantia nigra	7.3	S96/206	f	70	NA	NA	Non-demented control	RNA-Seq, qPCR	SN1	10:30:00	No
substantia nigra	8.3	19/315	m	86	NA	NA	Parkinson's disease	qPCR		16:00:00	No
substantia nigra	6.1	S99/216	m	69	NA	O	Non-demented control	qPCR		19:15:00	No
substantia nigra	8.1	S00/034	m	78	NA	O	Non-demented control	qPCR		6.63	No
substantia nigra	5.7	19/046		NA	NA	NA	Parkinson's disease	qPCR			No
substantia nigra	5.7	19/057		NA	NA	NA	Parkinson's disease	qPCR			No
substantia nigra	4.5	19/120		NA	NA	NA	Parkinson's disease	qPCR			No
substantia nigra	5	S01/064	M	82	NA	NA	Non-demented Control	qPCR		07:40:00	No
substantia nigra	6.4	S01/118	M	88	0	NA	Non-demented Control	qPCR		07:25:00	No
substantia nigra	5.4	S93/362	M	82	NA	NA	Parkinson's Disease	qPCR		07:05:00	No
substantia nigra	6.1	S97/101	M	80	NA	NA	Parkinson's Disease	qPCR		04:55:00	No
substantia nigra	6.2	S97/181	M	65	NA	NA	Parkinson's Disease	qPCR		06:00:00	No
substantia nigra	7.2	S97/392	M	78	NA	NA	Parkinson's Disease	qPCR		06:20:00	No
substantia nigra	6.7	S98/072	F	81	NA	NA	Parkinson's Disease	qPCR		04:10:00	No
