# Supplementary material for: A lncRNA survey finds increases in neuroprotective LINC‐PINT in Parkinson’s disease substantia nigra
Source: Aging Cell. 2020 Feb 20;19(3):e13115. doi: 10.1111/acel.13115 (PMC7059180; doi:10.1111/acel.13115)
Supplement: Supplementary file 3 [file ACEL-19-e13115-s003.xlsx]

## Sheet: Results_SexAgeRINTMEM119ALDH_TH
gene_id	logFC	logCPM	LR	PValue	Name	FDR
ENSG00000006283.17	-2.86999	5.02276	56.8072	4.80697e-14	CACNA1G	1.00345e-09
ENSG00000236484.2	-5.40856	1.23561	54.553	1.51314e-13	RRM2P2	1.57934e-09
ENSG00000145451.12	-3.66184	5.28266	38.7028	4.93503e-10	GLRA3	3.43396e-06
ENSG00000108001.13	-3.52254	4.50997	34.4701	4.32853e-09	EBF3	2.25895e-05
ENSG00000255794.6	-2.60213	3.31113	34.0077	5.48949e-09	RMST	2.29186e-05
ENSG00000132164.9	-1.93941	7.51368	33.3251	7.79712e-09	SLC6A11	2.60769e-05
ENSG00000151229.12	-2.11183	7.2755	32.8582	9.91324e-09	SLC2A13	2.60769e-05
ENSG00000155511.17	-2.30367	5.81668	32.8425	9.99354e-09	GRIA1	2.60769e-05
ENSG00000187122.16	-3.01246	5.62199	32.3912	1.26058e-08	SLIT1	2.92384e-05
ENSG00000174473.15	-2.7717	3.85674	32.0276	1.51995e-08	GALNTL6	3.1729e-05
ENSG00000151892.14	-1.97576	6.97822	30.8417	2.79954e-08	GFRA1	5.31276e-05
ENSG00000117016.9	-1.97934	6.54824	29.5742	5.38155e-08	RIMS3	8.02428e-05
ENSG00000164076.16	-2.82444	4.41374	29.8325	4.71038e-08	CAMKV	8.02428e-05
ENSG00000171385.9	-1.32234	7.34647	29.5986	5.31441e-08	KCND3	8.02428e-05
ENSG00000070886.10	-3.38661	2.34931	28.3657	1.00426e-07	EPHA8	0.000123318
ENSG00000157103.10	-1.06363	8.27204	28.4888	9.42404e-08	SLC6A1	0.000123318
ENSG00000183379.8	-2.54847	3.38899	28.4686	9.52283e-08	SYNDIG1L	0.000123318
ENSG00000169116.11	-2.29328	4.93947	27.7706	1.36583e-07	PARM1	0.000158399
ENSG00000261115.5	-1.12069	7.04436	26.768	2.29399e-07	TMEM178B	0.000252037
ENSG00000125355.15	-1.28035	6.37983	26.0506	3.32585e-07	TMEM255A	0.000347136
ENSG00000102290.21	-2.76046	4.22051	25.9117	3.5739e-07	PCDH11X	0.000355263
ENSG00000138944.7	-2.2196	5.23537	25.2664	4.99343e-07	KIAA1644	0.000443273
ENSG00000184672.11	-2.16472	4.91742	25.3777	4.71344e-07	RALYL	0.000443273
ENSG00000257365.7	1.71515	5.11644	25.227	5.09631e-07	FNTB	0.000443273
ENSG00000129682.13	-3.06321	5.49946	24.9306	5.9433e-07	FGF13	0.000482626
ENSG00000145194.17	-1.94438	5.25941	24.9087	6.01115e-07	ECE2	0.000482626
ENSG00000218336.7	-1.26852	5.94894	24.618	6.98946e-07	TENM3	0.000540389
ENSG00000156564.8	-2.10822	3.04749	24.5241	7.3386e-07	LRFN2	0.000547119
ENSG00000116983.12	-1.51281	6.36807	24.3894	7.87009e-07	HPCAL4	0.000566511
ENSG00000153233.12	-2.54413	3.04621	24.2857	8.30552e-07	PTPRR	0.000577926
ENSG00000121904.17	-1.00242	5.72966	23.9515	9.87939e-07	CSMD2	0.000665265
ENSG00000009709.11	-3.97026	2.5667	23.5975	1.18742e-06	PAX7	0.000751134
ENSG00000178947.8	-1.63779	5.40144	23.6451	1.15841e-06	SMIM10L2A	0.000751134
ENSG00000168243.10	-2.60163	4.62033	22.9445	1.6675e-06	GNG4	0.00102379
ENSG00000111249.13	-3.21387	3.95687	22.6793	1.91422e-06	CUX2	0.00107998
ENSG00000134508.12	-1.20183	6.29326	22.765	1.83072e-06	CABLES1	0.00107998
ENSG00000178662.15	-1.11295	7.04164	22.7064	1.88735e-06	CSRNP3	0.00107998
ENSG00000109158.10	-2.3786	5.23221	22.5351	2.0634e-06	GABRA4	0.00113351
ENSG00000154478.3	-2.6953	5.33384	22.2907	2.3434e-06	GPR26	0.00116473
ENSG00000176244.6	-1.27157	5.29519	22.4222	2.18827e-06	ACBD7	0.00116473
ENSG00000182256.12	-2.67509	3.23174	22.3183	2.30995e-06	GABRG3	0.00116473
ENSG00000232803.1	3.66354	1.16394	22.3627	2.2572e-06	SLCO4A1-AS1	0.00116473
ENSG00000165323.15	-1.29603	8.15032	22.0059	2.71809e-06	FAT3	0.00131954
ENSG00000205363.5	-1.09573	6.08917	21.8864	2.89277e-06	C15orf59	0.00137242
ENSG00000089169.14	-2.33115	5.48087	21.7292	3.1398e-06	RPH3A	0.00144378
ENSG00000111218.11	-2.29855	2.70156	21.6626	3.25066e-06	PRMT8	0.00144378
ENSG00000198963.10	-1.47257	5.51559	21.6969	3.19311e-06	RORB	0.00144378
ENSG00000101438.3	-2.84183	4.52655	21.2507	4.02972e-06	SLC32A1	0.0017089
ENSG00000145864.12	-2.46114	6.24648	21.2505	4.02999e-06	GABRB2	0.0017089
ENSG00000182901.15	-1.55136	4.50811	21.2207	4.09318e-06	RGS7	0.0017089
ENSG00000121905.9	-2.71197	3.16382	20.9822	4.63569e-06	HPCA	0.00172986
ENSG00000129951.18	-2.92022	3.35163	20.9782	4.6454e-06	PLPPR3	0.00172986
ENSG00000136750.11	-3.12282	6.23639	20.961	4.68725e-06	GAD2	0.00172986
ENSG00000147246.9	-2.89942	4.48696	21.0898	4.38248e-06	HTR2C	0.00172986
ENSG00000163630.10	-2.43995	4.70063	21.0205	4.54401e-06	SYNPR	0.00172986
ENSG00000164591.13	-2.58085	2.20736	21.0456	4.48482e-06	MYOZ3	0.00172986
ENSG00000185477.4	-1.03597	6.55287	20.9463	4.72344e-06	GPRIN3	0.00172986
ENSG00000133107.14	-1.96851	2.57911	20.842	4.9878e-06	TRPC4	0.00179518
ENSG00000157005.3	-4.67647	2.78564	20.7259	5.29941e-06	SST	0.00181142
ENSG00000166819.11	-1.46143	4.14666	20.7561	5.21663e-06	PLIN1	0.00181142
ENSG00000170419.10	-2.52508	4.45854	20.7873	5.13222e-06	VSTM2A	0.00181142
ENSG00000187416.11	-1.24047	4.54671	20.697	5.38003e-06	LHFPL3	0.00181142
ENSG00000091622.15	-2.00921	4.30373	20.5496	5.81065e-06	PITPNM3	0.00190495
ENSG00000171951.4	-2.25145	7.48622	20.5398	5.84031e-06	SCG2	0.00190495
ENSG00000106113.18	-3.57772	1.45157	20.3238	6.53823e-06	CRHR2	0.00202403
ENSG00000158089.14	-2.17647	2.94487	20.3078	6.59326e-06	GALNT14	0.00202403
ENSG00000165092.12	-1.14381	8.20998	20.3136	6.57334e-06	ALDH1A1	0.00202403
ENSG00000196353.11	-3.57078	2.58634	20.3256	6.53201e-06	CPNE4	0.00202403
ENSG00000182253.14	0.869714	8.79657	20.1265	7.24857e-06	SYNM	0.00219296
ENSG00000179542.15	-1.35228	5.21696	19.987	7.79702e-06	SLITRK4	0.00229243
ENSG00000260918.1	-1.19107	6.1343	20.0096	7.70537e-06	RP11-731J8.2	0.00229243
ENSG00000276166.1	4.52055	1.12875	19.8975	8.17064e-06	CTD-2600O9.2	0.00236892
ENSG00000165973.17	-2.39533	3.23138	19.7966	8.61348e-06	NELL1	0.0024631
ENSG00000135324.5	-2.33161	3.44441	19.7028	9.047e-06	MRAP2	0.00251808
ENSG00000188611.14	-3.35095	2.45338	19.7039	9.04163e-06	ASAH2	0.00251808
ENSG00000186469.8	-1.82046	5.32154	19.6733	9.18785e-06	GNG2	0.00252364
ENSG00000213937.3	2.48853	1.81233	19.488	1.01233e-05	CLDN9	0.00272558
ENSG00000239887.4	1.8239	3.52406	19.4766	1.01842e-05	C1orf226	0.00272558
ENSG00000180914.10	-1.78516	4.89204	19.4144	1.05208e-05	OXTR	0.00278003
ENSG00000165863.16	-2.86211	1.95444	19.323	1.10368e-05	C10orf82	0.00287993
ENSG00000185052.11	-1.638	4.55046	19.1001	1.24039e-05	SLC24A3	0.00315771
ENSG00000274286.1	3.2736	2.61755	19.1187	1.22838e-05	ADRA2B	0.00315771
ENSG00000182492.15	1.05332	4.94333	18.9394	1.3494e-05	BGN	0.00337102
ENSG00000236423.5	3.83167	1.20696	18.9294	1.35648e-05	LINC01134	0.00337102
ENSG00000070808.15	-1.67841	5.1486	18.8192	1.43714e-05	CAMK2A	0.00345769
ENSG00000114646.9	-0.960555	5.35277	18.8239	1.43359e-05	CSPG5	0.00345769
ENSG00000173114.12	-1.18444	5.0422	18.814	1.44105e-05	LRRN3	0.00345769
ENSG00000167930.15	1.12698	4.96684	18.7102	1.52165e-05	FAM234A	0.00358929
ENSG00000183044.11	-0.825881	8.20619	18.6994	1.53029e-05	ABAT	0.00358929
ENSG00000100678.18	-1.69971	4.60703	18.5401	1.6637e-05	SLC8A3	0.00368731
ENSG00000116133.11	1.19828	8.91197	18.5667	1.64063e-05	DHCR24	0.00368731
ENSG00000127472.10	-1.72515	2.8495	18.5936	1.61762e-05	PLA2G5	0.00368731
ENSG00000147041.11	-3.87585	3.56194	18.5471	1.65758e-05	SYTL5	0.00368731
ENSG00000148482.11	-1.28978	5.31105	18.5765	1.63217e-05	SLC39A12	0.00368731
ENSG00000185630.18	-0.789222	7.85373	18.5237	1.67806e-05	PBX1	0.00368731
ENSG00000007402.11	-1.77268	5.38626	18.4	1.79056e-05	CACNA2D2	0.00389353
ENSG00000128683.13	-2.11838	5.94359	18.3496	1.83857e-05	GAD1	0.00391634
ENSG00000171004.17	-2.01029	3.97532	18.3654	1.82337e-05	HS6ST2	0.00391634
ENSG00000110436.11	-1.12996	10.5617	18.2715	1.91551e-05	SLC1A2	0.00403901
ENSG00000145721.11	-1.71099	5.72631	18.2323	1.95538e-05	LIX1	0.00404143
ENSG00000161082.12	-1.86559	4.64223	18.2405	1.94699e-05	CELF5	0.00404143
ENSG00000148604.13	-3.13171	1.77833	18.1107	2.08428e-05	RGR	0.00426563
ENSG00000100596.6	0.832959	8.4121	18.0162	2.19036e-05	SPTLC2	0.00435465
ENSG00000166257.8	-1.81238	5.96249	18.0285	2.17618e-05	SCN3B	0.00435465
ENSG00000184371.13	0.93072	6.45631	18.0484	2.1536e-05	CSF1	0.00435465
ENSG00000188517.14	-2.16532	3.45955	17.9342	2.28674e-05	COL25A1	0.00450338
ENSG00000164220.6	-3.35371	2.87408	17.9141	2.311e-05	F2RL2	0.00450861
ENSG00000152784.15	0.863052	4.7107	17.8812	2.35137e-05	PRDM8	0.00454489
ENSG00000140750.16	1.02832	6.2364	17.6191	2.69871e-05	ARHGAP17	0.00516841
ENSG00000010310.8	2.16822	3.64689	17.5208	2.84185e-05	GIPR	0.00529674
ENSG00000152822.13	-1.90956	4.89966	17.528	2.83112e-05	GRM1	0.00529674
ENSG00000204161.13	1.48458	5.34369	17.5229	2.8387e-05	C10orf128	0.00529674
ENSG00000110427.14	-1.20594	5.87634	17.4317	2.97822e-05	KIAA1549L	0.00531961
ENSG00000174871.10	-1.70377	3.62634	17.4543	2.94304e-05	CNIH2	0.00531961
ENSG00000183715.13	-1.78201	5.47574	17.4894	2.88913e-05	OPCML	0.00531961
ENSG00000183775.10	-1.74595	4.76227	17.4296	2.98153e-05	KCTD16	0.00531961
ENSG00000206053.12	1.31967	6.52714	17.466	2.925e-05	HN1L	0.00531961
ENSG00000150361.11	-2.15622	6.01443	17.3647	3.08499e-05	KLHL1	0.00545755
ENSG00000136237.18	0.967856	9.50032	17.2132	3.34106e-05	RAPGEF5	0.00576401
ENSG00000145934.15	-1.83771	5.56069	17.2224	3.32492e-05	TENM2	0.00576401
ENSG00000153253.15	-1.12682	6.05391	17.2331	3.30621e-05	SCN3A	0.00576401
ENSG00000041353.9	-2.14856	5.06926	17.0948	3.55597e-05	RAB27B	0.00608451
ENSG00000235823.1	0.984012	5.34404	16.9439	3.85012e-05	OLMALINC	0.00653425
ENSG00000164796.17	-1.22876	6.04662	16.8796	3.98274e-05	CSMD3	0.00665118
ENSG00000274272.1	3.11296	2.13157	16.8919	3.95691e-05	RP11-44M6.7	0.00665118
ENSG00000011295.15	-0.795977	6.10032	16.8471	4.05151e-05	TTC19	0.00665651
ENSG00000156804.7	1.10772	7.52857	16.8521	4.04081e-05	FBXO32	0.00665651
ENSG00000225110.2	-2.84787	3.19601	16.8331	4.0816e-05	LL0XNC01-16G2.1	0.00665651
ENSG00000106809.10	2.70901	4.61847	16.8057	4.14084e-05	OGN	0.00670078
ENSG00000108786.10	1.8421	3.39846	16.7434	4.27918e-05	HSD17B1	0.00687138
ENSG00000073350.13	1.31601	4.80508	16.688	4.40588e-05	LLGL2	0.00702082
ENSG00000144460.11	-2.04918	4.05783	16.5276	4.79481e-05	NYAP2	0.00758271
ENSG00000163046.15	-2.58105	2.08969	16.4962	4.87476e-05	ANKRD30BL	0.00765117
ENSG00000109452.12	-1.43073	4.895	16.4745	4.93087e-05	INPP4B	0.00768148
ENSG00000182240.15	1.28534	5.1004	16.4151	5.08794e-05	BACE2	0.00786746
ENSG00000041515.15	-1.48839	4.08744	16.3624	5.23117e-05	MYO16	0.00802947
ENSG00000166402.8	-0.931304	7.84419	16.3304	5.32034e-05	TUB	0.00810672
ENSG00000069018.17	-4.90583	1.01573	16.2747	5.47918e-05	TRPC7	0.00812711
ENSG00000111087.9	-3.51311	1.70557	16.2857	5.44729e-05	GLI1	0.00812711
ENSG00000139220.16	-1.05838	6.79259	16.2577	5.52838e-05	PPFIA2	0.00812711
ENSG00000148468.16	0.701915	7.98841	16.2692	5.49498e-05	FAM171A1	0.00812711
ENSG00000276234.4	-2.94176	1.27026	16.2776	5.47061e-05	TADA2A	0.00812711
ENSG00000205089.7	2.35067	2.04658	16.2391	5.58297e-05	CCNI2	0.00814997
ENSG00000204442.3	-1.29337	5.0886	16.1738	5.77866e-05	FAM155A	0.00837705
ENSG00000132821.11	-2.56134	4.68697	16.1589	5.82457e-05	VSTM2L	0.00838538
ENSG00000147481.13	-1.64261	4.06487	16.067	6.11418e-05	SNTG1	0.00874202
ENSG00000136045.11	-0.817888	5.2503	15.9357	6.55315e-05	PWP1	0.00930592
ENSG00000090530.9	1.17272	4.68285	15.8918	6.7069e-05	P3H2	0.00945991
ENSG00000157851.16	0.846124	7.98827	15.8768	6.76019e-05	DPYSL5	0.00947107
ENSG00000158806.13	-1.66782	4.02807	15.8253	6.94658e-05	NPM2	0.00954012
ENSG00000187323.11	-1.72294	5.29736	15.8264	6.94283e-05	DCC	0.00954012
ENSG00000260604.2	4.74095	1.48837	15.833	6.91858e-05	RP1-140K8.5	0.00954012
ENSG00000089472.16	-0.752803	6.20374	15.7695	7.1546e-05	HEPH	0.00968142
ENSG00000136099.13	-3.01395	4.17059	15.7484	7.23498e-05	PCDH8	0.00968142
ENSG00000151276.23	-0.709888	6.56312	15.7725	7.14349e-05	MAGI1	0.00968142
ENSG00000153820.12	-2.03219	5.25084	15.7573	7.20102e-05	SPHKAP	0.00968142
ENSG00000106341.10	-2.72004	2.24379	15.6812	7.49663e-05	PPP1R17	0.00982771
ENSG00000115461.4	1.29379	8.13014	15.6807	7.49856e-05	IGFBP5	0.00982771
ENSG00000119782.13	-2.10707	2.23961	15.7064	7.39724e-05	FKBP1B	0.00982771
ENSG00000156687.10	-2.02888	4.07342	15.6721	7.53262e-05	UNC5D	0.00982771
ENSG00000145248.6	-3.25396	5.05039	15.6376	7.67152e-05	SLC10A4	0.00994676
ENSG00000026025.13	1.15	7.89211	15.5668	7.96416e-05	VIM	0.0101995
ENSG00000196502.11	-1.17627	4.29898	15.5739	7.93405e-05	SULT1A1	0.0101995
ENSG00000130300.8	-2.23151	2.242	15.5422	8.06818e-05	PLVAP	0.0102599
ENSG00000134531.9	1.26262	5.93832	15.5326	8.10959e-05	EMP1	0.0102599
ENSG00000108439.9	-0.844592	5.30665	15.4846	8.31786e-05	PNPO	0.01046
ENSG00000145147.19	-1.51113	5.40652	15.4361	8.53438e-05	SLIT2	0.010668
ENSG00000186352.8	1.85421	4.28034	15.4126	8.64085e-05	ANKRD37	0.0107368
ENSG00000102924.11	-1.92595	4.35711	15.3906	8.74212e-05	CBLN1	0.0107724
ENSG00000163288.13	-1.00681	5.43522	15.384	8.7727e-05	GABRB1	0.0107724
ENSG00000173406.15	-1.11015	3.95906	15.3724	8.82662e-05	DAB1	0.0107752
ENSG00000081248.10	-2.53447	2.10245	15.3581	8.89385e-05	CACNA1S	0.0107941
ENSG00000145824.12	-1.78756	4.17704	15.3394	8.98245e-05	CXCL14	0.0108387
ENSG00000119547.5	-2.81306	2.37284	15.2819	9.25978e-05	ONECUT2	0.0111091
ENSG00000033122.18	-1.33795	5.40008	15.2311	9.51231e-05	LRRC7	0.0112186
ENSG00000109832.12	-1.43164	4.57335	15.2348	9.4938e-05	DDX25	0.0112186
ENSG00000205056.8	3.71162	1.17139	15.2465	9.43505e-05	RP11-693J15.5	0.0112186
ENSG00000063015.19	-1.7474	4.86628	15.2053	9.64313e-05	SEZ6	0.0112458
ENSG00000103335.19	0.784703	6.83276	15.2157	9.59049e-05	PIEZO1	0.0112458
ENSG00000011677.12	-1.98549	3.90196	15.1649	9.85171e-05	GABRA3	0.0113777
ENSG00000163141.18	3.91434	1.4316	15.1623	9.86519e-05	BNIPL	0.0113777
ENSG00000122012.13	-2.56497	8.09604	15.127	0.000100514	SV2C	0.0114788
ENSG00000248550.3	-2.5459	1.74447	15.1249	0.000100629	OTX2-AS1	0.0114788
ENSG00000160285.14	0.901406	5.62322	15.0475	0.000104841	LSS	0.0118301
ENSG00000198797.6	-1.19331	4.61985	15.0476	0.000104831	BRINP2	0.0118301
ENSG00000162755.13	-1.35783	3.34678	15.0267	0.000105998	KLHDC9	0.0118963
ENSG00000262655.3	-0.685173	7.51138	14.9985	0.000107595	SPON1	0.0120109
ENSG00000128564.6	-3.34006	4.61023	14.9854	0.000108344	VGF	0.0120303
ENSG00000184515.10	-1.55727	4.37255	14.9686	0.000109315	BEX5	0.0120738
ENSG00000115840.13	-0.979531	5.93975	14.921	0.000112107	SLC25A12	0.012317
ENSG00000164093.15	-6.06986	1.84605	14.8134	0.000118689	PITX2	0.0129719
ENSG00000144619.14	-1.42845	5.0296	14.7484	0.000122853	CNTN4	0.0133571
ENSG00000206579.8	-1.24469	5.08536	14.7094	0.000125422	XKR4	0.0135657
ENSG00000091972.18	-1.19901	5.2791	14.6836	0.000127146	CD200	0.0136813
ENSG00000143632.14	-4.24778	1.07345	14.629	0.000130883	ACTA1	0.0139071
ENSG00000198744.5	-1.73332	2.95618	14.611	0.00013214	MTCO3P12	0.0139071
ENSG00000203668.1	-1.27375	4.25933	14.6428	0.000129929	CHML	0.0139071
ENSG00000213424.8	-2.16174	2.91397	14.6048	0.000132575	KRT222	0.0139071
ENSG00000275830.1	2.07639	3.94289	14.617	0.000131719	RP11-403A3.3	0.0139071
ENSG00000273321.1	4.0557	1.3099	14.5775	0.000134512	RP11-621L6.3	0.0140397
ENSG00000079308.16	0.742555	8.76899	14.4635	0.000142903	TNS1	0.0147715
ENSG00000146063.18	0.623816	6.02635	14.463	0.000142938	TRIM41	0.0147715
ENSG00000008196.12	-3.5742	2.80313	14.3472	0.000152006	TFAP2B	0.0149749
ENSG00000011083.8	-3.85986	2.63069	14.3451	0.000152171	SLC6A7	0.0149749
ENSG00000027644.4	5.45526	2.25965	14.3374	0.000152798	INSRR	0.0149749
ENSG00000064300.8	1.75199	5.21857	14.4146	0.000146662	NGFR	0.0149749
ENSG00000074410.13	-1.96841	4.2355	14.4034	0.000147535	CA12	0.0149749
ENSG00000124496.12	-1.18747	3.70754	14.3863	0.000148881	TRERF1	0.0149749
ENSG00000154864.11	1.07438	7.4887	14.3502	0.00015176	PIEZO2	0.0149749
ENSG00000174607.10	0.87524	8.90451	14.3757	0.000149722	UGT8	0.0149749
ENSG00000196154.11	2.32054	3.51943	14.4178	0.000146411	S100A4	0.0149749
ENSG00000197119.12	0.909922	7.09876	14.3533	0.000151513	SLC25A29	0.0149749
ENSG00000260093.1	1.8208	2.19382	14.3452	0.000152167	RP11-1E4.1	0.0149749
ENSG00000168913.6	-0.817148	6.12389	14.3266	0.000153677	ENHO	0.0149907
ENSG00000168959.14	-1.13302	5.75615	14.3147	0.000154656	GRM5	0.015016
ENSG00000225465.8	-1.51988	5.13513	14.2372	0.000161153	RFPL1S	0.0155744
ENSG00000182132.12	-1.49078	3.94918	14.2172	0.000162871	KCNIP1	0.0156679
ENSG00000135838.13	-0.872364	5.74139	14.1969	0.00016464	NPL	0.0156934
ENSG00000246898.1	-2.76723	1.76358	14.2021	0.000164185	LINC00920	0.0156934
ENSG00000129566.12	0.731638	5.75953	14.0538	0.000177651	TEP1	0.0166033
ENSG00000131781.12	2.23199	4.3648	14.0484	0.000178163	FMO5	0.0166033
ENSG00000148053.15	-0.600161	10.4197	14.0582	0.000177237	NTRK2	0.0166033
ENSG00000149575.5	-0.969337	5.98276	14.0627	0.00017682	SCN2B	0.0166033
ENSG00000150625.16	-0.803423	8.30442	14.0714	0.000175998	GPM6A	0.0166033
ENSG00000169181.12	-1.0467	4.6329	14.0241	0.000180478	GSG1L	0.0167443
ENSG00000102226.9	-0.822267	7.82261	13.9948	0.000183316	USP11	0.0168376
ENSG00000105355.8	0.987025	6.65118	13.9955	0.000183252	PLIN3	0.0168376
ENSG00000273156.1	-1.81063	1.95113	13.9888	0.000183902	RP11-127B20.2	0.0168376
ENSG00000005249.12	-1.01113	5.72442	13.9403	0.000188711	PRKAR2B	0.0168929
ENSG00000120251.18	-0.600974	7.49631	13.9354	0.000189197	GRIA2	0.0168929
ENSG00000149798.4	0.892635	5.29531	13.9388	0.000188864	CDC42EP2	0.0168929
ENSG00000181790.10	-1.12432	6.33389	13.9258	0.000190172	ADGRB1	0.0168929
ENSG00000185340.15	0.806934	5.323	13.9431	0.000188425	GAS2L1	0.0168929
ENSG00000272941.1	1.53629	3.32933	13.9557	0.000187166	RP11-134L10.1	0.0168929
ENSG00000274588.1	-2.85234	1.42209	13.9276	0.000189993	DGKK	0.0168929
ENSG00000167995.15	0.693214	6.90588	13.8745	0.000195431	BEST1	0.0172866
ENSG00000089041.16	1.05307	7.44105	13.8548	0.000197487	P2RX7	0.0173134
ENSG00000120738.7	-1.6197	3.64644	13.8479	0.000198223	EGR1	0.0173134
ENSG00000196218.11	-0.738198	6.87777	13.8611	0.000196827	RYR1	0.0173134
ENSG00000165553.4	-2.64511	2.79363	13.8284	0.00020029	NGB	0.017421
ENSG00000107485.15	-2.52165	2.63034	13.7574	0.000207995	GATA3	0.0180162
ENSG00000173039.18	0.77574	5.80739	13.7248	0.000211637	RELA	0.0182559
ENSG00000139549.2	4.43477	1.20167	13.6596	0.000219116	DHH	0.0187461
ENSG00000171033.12	-0.78259	6.08445	13.665	0.000218489	PKIA	0.0187461
ENSG00000148488.15	-1.45845	4.17506	13.6458	0.000220735	ST8SIA6	0.0188075
ENSG00000189221.9	-0.752799	6.49083	13.6295	0.000222656	MAOA	0.0188176
ENSG00000240849.10	1.09641	5.94143	13.6319	0.000222376	TMEM189	0.0188176
ENSG00000100227.17	0.626849	6.3985	13.554	0.000231802	POLDIP3	0.0194704
ENSG00000133636.10	-4.63426	2.4227	13.5428	0.000233178	NTS	0.0194704
ENSG00000147113.16	0.980431	4.64409	13.55	0.000232292	CXorf36	0.0194704
ENSG00000227695.5	-2.08005	1.73146	13.5339	0.000234296	DNMBP-AS1	0.0194858
ENSG00000144596.11	-1.73551	3.89218	13.4776	0.000241428	GRIP2	0.0199202
ENSG00000183908.5	-1.68896	4.89613	13.484	0.000240612	LRRC55	0.0199202
ENSG00000136267.13	-0.898459	5.73708	13.4164	0.000249434	DGKB	0.0204385
ENSG00000198883.11	-3.13164	2.105	13.4146	0.000249668	PNMA5	0.0204385
ENSG00000164692.17	1.52791	5.26686	13.379	0.000254457	COL1A2	0.0207492
ENSG00000060709.13	-1.10851	5.4213	13.344	0.000259246	RIMBP2	0.0210574
ENSG00000187094.11	-2.65548	3.57202	13.3243	0.000261991	CCK	0.0211979
ENSG00000242686.4	-1.71106	1.90356	13.3011	0.000265253	RP11-1191J2.2	0.021379
ENSG00000154222.14	0.687489	5.83702	13.2815	0.000268039	CC2D1B	0.0215204
ENSG00000151612.15	-0.620158	5.70758	13.2479	0.00027289	ZNF827	0.0217092
ENSG00000168135.4	-4.05595	1.28701	13.2544	0.000271942	KCNJ4	0.0217092
ENSG00000186529.14	-2.17531	4.26866	13.2436	0.00027351	CYP4F3	0.0217092
ENSG00000240225.10	-0.890651	4.49045	13.2313	0.000275307	ZNF542P	0.0217691
ENSG00000011426.10	0.801724	9.30518	13.1964	0.000280481	ANLN	0.0220114
ENSG00000166387.11	0.886806	6.14186	13.2007	0.000279846	PPFIBP2	0.0220114
ENSG00000152292.16	2.4543	2.78216	13.1645	0.000285307	SH2D6	0.0223063
ENSG00000186479.4	-1.45821	5.05358	13.1562	0.000286564	RGS7BP	0.022321
ENSG00000278842.1	2.25389	1.73612	13.1328	0.000290171	RP3-405J10.5	0.0225179
ENSG00000141337.12	-1.62684	3.33664	13.1184	0.000292405	ARSG	0.0226073
ENSG00000011465.16	0.936748	6.41514	13.0792	0.000298592	DCN	0.022786
ENSG00000103404.14	0.949838	8.10414	13.0942	0.000296207	USP31	0.022786
ENSG00000124935.3	-2.62317	1.51122	13.0654	0.000300797	SCGB1D2	0.022786
ENSG00000139973.15	-1.76649	5.46322	13.071	0.000299909	SYT16	0.022786
ENSG00000177283.5	1.6295	3.18122	13.0697	0.000300106	FZD8	0.022786
ENSG00000198075.9	-1.11176	4.21683	13.0625	0.000301267	SULT1C4	0.022786
ENSG00000130822.15	-1.35745	4.24246	13.0334	0.000305979	PNCK	0.0230589
ENSG00000102468.10	-1.68101	4.16953	13.0194	0.000308285	HTR2A	0.0230597
ENSG00000124145.6	-0.640365	7.29617	13.0132	0.000309304	SDC4	0.0230597
ENSG00000163596.16	-0.771333	5.56735	13.0193	0.000308293	ICA1L	0.0230597
ENSG00000080200.9	0.789833	7.61873	12.9741	0.000315822	CRYBG3	0.0234361
ENSG00000151490.13	-1.17279	4.93543	12.9696	0.000316597	PTPRO	0.0234361
ENSG00000152092.15	-0.702841	7.24959	12.9347	0.000322541	ASTN1	0.0237079
ENSG00000154217.14	-0.740986	6.95364	12.9413	0.000321419	PITPNC1	0.0237079
ENSG00000173452.13	-2.17654	3.51382	12.9153	0.000325914	TMEM196	0.0238718
ENSG00000169213.6	-2.62235	6.24793	12.9083	0.000327133	RAB3B	0.0238773
ENSG00000167535.7	-1.53078	4.16878	12.8868	0.000330906	CACNB3	0.0240685
ENSG00000160321.14	-0.861478	4.14687	12.8531	0.000336926	ZNF208	0.0244213
ENSG00000104325.6	-0.645913	5.25682	12.8372	0.000339791	DECR1	0.02447
ENSG00000117600.12	-1.44762	5.17658	12.8299	0.000341115	PLPPR4	0.02447
ENSG00000141391.13	0.944468	4.18591	12.8313	0.000340872	PRELID3A	0.02447
ENSG00000036828.13	-3.16727	1.89665	12.8011	0.000346407	CASR	0.0247321
ENSG00000166676.14	-1.4572	3.67431	12.7972	0.000347138	TVP23A	0.0247321
ENSG00000106404.13	1.48021	4.09149	12.7907	0.000348351	CLDN15	0.0247341
ENSG00000169006.6	-1.06769	5.79311	12.7624	0.000353664	NTSR2	0.0250262
ENSG00000188803.14	-1.16812	6.42141	12.723	0.000361182	SHISA6	0.0254719
ENSG00000176809.10	-1.19551	3.74187	12.7148	0.000362767	LRRC37A3	0.0254975
ENSG00000174460.3	-2.24594	4.88508	12.6975	0.000366152	ZCCHC12	0.0256491
ENSG00000187398.11	-0.847747	6.81292	12.665	0.000372566	LUZP2	0.0260111
ENSG00000078725.12	-0.922656	5.69688	12.6337	0.000378858	BRINP1	0.0263622
ENSG00000122756.14	-0.858839	5.74063	12.6176	0.000382123	CNTFR	0.0264192
ENSG00000213700.3	2.01066	2.19848	12.6172	0.000382208	RPL17P50	0.0264192
ENSG00000189127.7	-3.40713	2.49284	12.6011	0.000385511	ANKRD34B	0.0264722
ENSG00000245526.8	-1.02005	5.57831	12.6036	0.000385008	LINC00461	0.0264722
ENSG00000168209.4	1.06815	7.27474	12.546	0.000397045	DDIT4	0.027025
ENSG00000172716.16	0.917486	4.58065	12.5456	0.000397138	SLFN11	0.027025
ENSG00000172935.8	2.08601	2.22524	12.5381	0.00039874	MRGPRF	0.027025
ENSG00000260992.1	-2.52975	1.29007	12.5408	0.000398169	DOCK9-AS2	0.027025
ENSG00000112038.17	-2.75306	2.58594	12.5116	0.000404433	OPRM1	0.027308
ENSG00000152495.10	-1.43275	5.15522	12.5065	0.000405532	CAMK4	0.027308
ENSG00000198846.5	-1.27301	3.7635	12.4536	0.000417183	TOX	0.0280022
ENSG00000168283.13	0.811931	5.90617	12.4337	0.000421651	BMI1	0.0280515
ENSG00000206199.9	3.08775	1.22712	12.4324	0.000421948	ANKUB1	0.0280515
ENSG00000211448.11	-1.2749	4.91944	12.4332	0.000421766	DIO2	0.0280515
ENSG00000054803.3	-2.21952	2.78736	12.4022	0.000428832	CBLN4	0.0282865
ENSG00000068078.17	-0.897179	7.90726	12.4098	0.000427081	FGFR3	0.0282865
ENSG00000180347.13	-1.7525	4.92522	12.3991	0.000429548	CCDC129	0.0282865
ENSG00000144642.20	-1.00447	5.23423	12.3703	0.000436209	RBMS3	0.0286348
ENSG00000160271.14	0.691117	8.17839	12.349	0.000441219	RALGDS	0.0288729
ENSG00000171408.13	-0.939486	4.91806	12.3239	0.000447196	PDE7B	0.0291725
ENSG00000115828.15	-1.52461	3.18087	12.3151	0.00044932	QPCT	0.0292198
ENSG00000079257.7	-1.76877	2.33376	12.2944	0.00045433	LXN	0.0292768
ENSG00000136158.10	0.727283	5.86306	12.2806	0.000457699	SPRY2	0.0292768
ENSG00000149295.13	-2.63695	4.74964	12.2934	0.000454551	DRD2	0.0292768
ENSG00000156475.18	-0.676863	7.53789	12.2868	0.000456183	PPP2R2B	0.0292768
ENSG00000196376.10	-0.872816	5.87149	12.2799	0.000457852	SLC35F1	0.0292768
ENSG00000240230.5	0.898441	4.57435	12.2712	0.000460013	COX19	0.0292768
ENSG00000243978.8	-1.62802	2.87234	12.2741	0.000459285	RGAG1	0.0292768
ENSG00000100478.14	-0.683737	4.60341	12.2402	0.000467717	AP4S1	0.0296766
ENSG00000138175.8	-0.627584	5.88589	12.2244	0.000471688	ARL3	0.0298379
ENSG00000160097.15	-1.44397	4.58768	12.2115	0.000474965	FNDC5	0.0299544
ENSG00000154803.12	0.86298	6.34772	12.2044	0.000476759	FLCN	0.0299769
ENSG00000017427.15	-1.72048	2.93677	12.1654	0.000486855	IGF1	0.030354
ENSG00000115194.10	-2.63516	1.67347	12.1622	0.000487667	SLC30A3	0.030354
ENSG00000147434.8	-2.51559	2.29446	12.1557	0.00048938	CHRNA6	0.030354
ENSG00000167797.7	1.00946	5.18301	12.1532	0.000490026	CDK2AP2	0.030354
ENSG00000168702.16	-0.594436	8.14784	12.1668	0.000486484	LRP1B	0.030354
ENSG00000020577.13	0.829529	7.82238	12.1423	0.000492911	SAMD4A	0.0303943
ENSG00000281344.1	-2.08431	1.92672	12.1397	0.000493588	HELLPAR	0.0303943
ENSG00000172530.19	1.13829	4.79607	12.1197	0.000498926	BANP	0.0306326
ENSG00000144583.4	-2.35787	2.49662	12.1066	0.000502441	2004-03-01	0.0306983
ENSG00000164099.3	-2.49279	1.91088	12.1047	0.000502937	PRSS12	0.0306983
ENSG00000277462.1	-2.23579	2.04631	12.0988	0.000504546	ZNF670	0.0307067
ENSG00000273079.4	-1.5413	7.07765	12.0893	0.000507107	GRIN2B	0.0307728
ENSG00000080644.15	-2.49026	1.75155	12.0279	0.000524102	CHRNA3	0.0316203
ENSG00000135678.11	0.812264	6.23989	12.0329	0.000522708	CPM	0.0316203
ENSG00000135535.14	0.68137	7.53042	12.0163	0.000527363	CD164	0.0317254
ENSG00000225978.3	-2.02996	2.33813	11.9901	0.000534827	HAR1A	0.0320819
ENSG00000005108.15	-0.824943	5.97522	11.9791	0.000538016	THSD7A	0.0321808
ENSG00000131459.12	0.886079	5.48506	11.9625	0.000542811	GFPT2	0.032308
ENSG00000197461.13	0.62563	6.31084	11.9611	0.000543238	PDGFA	0.032308
ENSG00000007516.13	-1.34166	6.48828	11.9235	0.00055429	BAIAP3	0.0328716
ENSG00000162981.13	-1.11072	3.7885	11.9092	0.000558582	FAM84A	0.0330323
ENSG00000170209.4	2.17297	1.59661	11.9029	0.000560463	ANKK1	0.0330499
ENSG00000120645.11	-2.08007	4.53963	11.8737	0.000569319	IQSEC3	0.0334554
ENSG00000170153.10	-0.855143	5.58799	11.8697	0.000570545	RNF150	0.0334554
ENSG00000245532.5	1.03068	11.5203	11.8466	0.000577657	NEAT1	0.0337775
ENSG00000230006.7	-1.17978	3.99947	11.8293	0.000583057	ANKRD36BP2	0.0339981
ENSG00000158966.13	-0.845319	5.97141	11.793	0.000594547	CACHD1	0.0345715
ENSG00000086159.12	-1.56018	3.07214	11.7679	0.000602625	AQP6	0.0346551
ENSG00000109466.13	0.711048	6.58456	11.7709	0.000601629	KLHL2	0.0346551
ENSG00000114805.16	-1.37901	5.04922	11.7734	0.000600816	PLCH1	0.0346551
ENSG00000259153.1	-2.53383	1.63291	11.7792	0.00059897	RP6-65G23.3	0.0346551
ENSG00000165730.14	-0.779993	5.38846	11.7542	0.000607059	STOX1	0.0348142
ENSG00000102900.12	-0.708148	6.45015	11.7458	0.000609799	NUP93	0.0348755
ENSG00000273253.2	-1.57373	2.33306	11.7396	0.000611834	RP3-402G11.26	0.0348962
ENSG00000260230.2	-1.03117	6.70049	11.7263	0.000616238	FRRS1L	0.0350517
ENSG00000180448.10	0.773181	5.11401	11.7032	0.00062392	HMHA1	0.0353922
ENSG00000112715.20	1.73871	7.62014	11.6751	0.00063342	VEGFA	0.0358337
ENSG00000170381.12	-1.08768	5.0008	11.6676	0.000635971	SEMA3E	0.0358808
ENSG00000119973.4	-2.19464	4.48064	11.6497	0.000642119	PRLHR	0.0359363
ENSG00000169957.9	0.866271	4.81719	11.6518	0.000641406	ZNF768	0.0359363
ENSG00000170004.16	-0.936292	6.53178	11.6548	0.000640366	CHD3	0.0359363
ENSG00000162407.8	-0.599257	7.96907	11.638	0.000646187	PLPP3	0.0360673
ENSG00000103056.11	-1.4202	3.65886	11.6267	0.000650114	SMPD3	0.0361897
ENSG00000204950.3	-2.32006	1.38816	11.6046	0.000657878	LRRC10B	0.0365245
ENSG00000108219.14	0.773368	6.38538	11.5803	0.000666549	TSPAN14	0.0365788
ENSG00000133874.1	1.72714	2.3276	11.5714	0.000669746	RNF122	0.0365788
ENSG00000134070.4	1.19987	4.71401	11.5488	0.00067794	IRAK2	0.0365788
ENSG00000162631.18	-0.861908	4.7569	11.5876	0.000663919	NTNG1	0.0365788
ENSG00000170579.14	-1.1556	5.71155	11.5434	0.000679885	DLGAP1	0.0365788
ENSG00000183023.18	-1.16075	8.35602	11.5546	0.000675815	SLC8A1	0.0365788
ENSG00000188257.10	0.382181	1.09845	11.5659	0.000671728	PLA2G2A	0.0365788
ENSG00000197302.10	-0.65449	4.76367	11.5557	0.00067543	ZNF720	0.0365788
ENSG00000197430.10	-1.89266	6.91186	11.583	0.000665572	OPALIN	0.0365788
ENSG00000197753.8	-2.47364	1.3875	11.5927	0.000662121	LHFPL5	0.0365788
ENSG00000213626.11	-1.17049	4.53856	11.5548	0.00067576	LBH	0.0365788
ENSG00000235084.3	3.29333	1.19874	11.544	0.00067967	CHCHD2P6	0.0365788
ENSG00000152556.15	-0.666109	7.25681	11.5296	0.00068496	PFKM	0.0367329
ENSG00000180198.15	1.58637	3.67527	11.525	0.000686667	RCC1	0.0367329
ENSG00000182389.18	-1.0173	6.4048	11.5213	0.000688027	CACNB4	0.0367329
ENSG00000175581.13	0.7848	4.8858	11.5149	0.000690398	MRPL48	0.0367655
ENSG00000139865.16	-2.03546	2.89253	11.506	0.000693704	TTC6	0.0368475
ENSG00000039560.13	1.00349	5.52047	11.4893	0.000699973	RAI14	0.0370175
ENSG00000130876.11	-1.8815	3.56759	11.488	0.000700451	SLC7A10	0.0370175
ENSG00000149970.14	-0.917721	5.69872	11.4648	0.000709277	CNKSR2	0.0373893
ENSG00000144891.17	-2.82416	3.14074	11.4433	0.000717536	AGTR1	0.0376346
ENSG00000175084.11	3.49726	1.87567	11.4449	0.000716921	DES	0.0376346
ENSG00000180044.4	-2.20352	1.82469	11.4263	0.000724102	C3orf80	0.0378838
ENSG00000104361.9	-1.32298	3.98127	11.4195	0.000726759	NIPAL2	0.0379266
ENSG00000164303.10	1.1002	6.58866	11.415	0.000728553	ENPP6	0.0379266
ENSG00000162496.8	0.722793	5.40749	11.4039	0.000732895	DHRS3	0.0380577
ENSG00000166295.8	0.795866	5.91919	11.3616	0.000749787	ANAPC16	0.0387421
ENSG00000182704.7	2.12587	2.32917	11.3658	0.00074809	TSKU	0.0387421
ENSG00000164764.10	1.60956	4.04573	11.3543	0.000752741	SBSPON	0.0387987
ENSG00000151474.19	-0.65349	6.24712	11.3469	0.000755742	FRMD4A	0.0388574
ENSG00000125462.16	-0.721408	8.34565	11.3271	0.000763847	C1orf61	0.0391777
ENSG00000182952.4	-0.803021	4.34346	11.301	0.000774654	HMGN4	0.0396346
ENSG00000113448.16	-0.653756	6.31941	11.2859	0.000780999	PDE4D	0.0396675
ENSG00000151834.15	-1.13799	5.0774	11.2936	0.000777754	GABRA2	0.0396675
ENSG00000231312.6	-1.01512	3.53346	11.2903	0.000779142	AC007246.3	0.0396675
ENSG00000184208.10	0.809267	5.10566	11.2739	0.000786032	C22orf46	0.0398263
ENSG00000106397.11	1.1008	6.33901	11.2592	0.00079228	PLOD3	0.0400456
ENSG00000120129.5	1.08893	7.00442	11.245	0.000798375	DUSP1	0.0402562
ENSG00000258548.5	-3.90723	1.64733	11.237	0.000801844	LINC00645	0.0403337
ENSG00000174721.9	-1.48886	2.35593	11.2241	0.000807415	FGFBP3	0.0405163
ENSG00000102221.13	1.16705	4.7046	11.2101	0.00081353	JADE3	0.0406279
ENSG00000228451.3	1.14118	3.30324	11.2115	0.000812913	SDAD1P1	0.0406279
ENSG00000107863.16	0.523998	9.36494	11.1772	0.000828089	ARHGAP21	0.0410523
ENSG00000109089.7	0.783447	6.36852	11.1774	0.000827982	CDR2L	0.0410523
ENSG00000171444.17	-0.670617	7.14814	11.1744	0.000829352	MCC	0.0410523
ENSG00000179051.13	0.593476	6.02065	11.1688	0.000831862	RCC2	0.0410523
ENSG00000185112.5	1.79728	3.8871	11.1699	0.00083134	FAM43A	0.0410523
ENSG00000111052.7	-1.00538	5.49509	11.1434	0.000843325	LIN7A	0.0410868
ENSG00000132437.17	-3.2238	5.17702	11.1437	0.000843163	DDC	0.0410868
ENSG00000143409.15	0.814751	6.69815	11.1427	0.00084364	FAM63A	0.0410868
ENSG00000166206.13	-0.972196	5.88569	11.1491	0.00084072	GABRB3	0.0410868
ENSG00000173208.3	-1.48155	4.96125	11.1502	0.000840207	ABCD2	0.0410868
ENSG00000182621.16	-0.810432	6.91397	11.1411	0.00084437	PLCB1	0.0410868
ENSG00000272159.1	2.72991	1.13671	11.1319	0.000848566	RP11-350N15.6	0.0411949
ENSG00000176749.8	-0.923068	5.77259	11.1189	0.000854545	CDK5R1	0.0413116
ENSG00000242419.5	-1.02588	4.35397	11.118	0.000854928	PCDHGC4	0.0413116
ENSG00000172403.10	0.685841	6.44865	11.1119	0.000857766	SYNPO2	0.041353
ENSG00000242282.6	-3.20028	1.09269	11.1006	0.000863012	AC108488.4	0.0415101
ENSG00000077616.10	-0.980286	4.6008	11.0896	0.000868115	NAALAD2	0.0416595
ENSG00000167755.13	0.814332	7.16026	11.0808	0.00087228	KLK6	0.0417634
ENSG00000107796.12	1.33372	4.40372	11.0529	0.0008855	ACTA2	0.0421135
ENSG00000137834.14	1.46913	4.4221	11.0526	0.000885645	SMAD6	0.0421135
ENSG00000175352.10	-1.75002	5.74511	11.0588	0.000882673	NRIP3	0.0421135
ENSG00000072315.3	-1.71837	4.46081	11.0168	0.000902904	TRPC5	0.0425979
ENSG00000103888.15	1.5062	6.06686	11.0178	0.000902426	CEMIP	0.0425979
ENSG00000118785.13	0.827998	9.2677	11.0145	0.000903995	SPP1	0.0425979
ENSG00000237919.5	-3.46938	1.47072	11.0171	0.000902754	RP11-181B18.1	0.0425979
ENSG00000129151.8	-0.965538	5.03317	10.9914	0.000915377	BBOX1	0.0429404
ENSG00000178773.14	-2.48166	2.76433	10.9944	0.00091387	CPNE7	0.0429404
ENSG00000144026.11	0.879005	5.33107	10.9569	0.000932536	ZNF514	0.0435496
ENSG00000154263.17	-1.1154	3.95185	10.9572	0.000932426	ABCA10	0.0435496
ENSG00000072062.13	-0.685556	6.66447	10.9457	0.000938188	PRKACA	0.0437158
ENSG00000009694.13	-1.2056	5.83349	10.934	0.000944132	TENM1	0.0438948
ENSG00000197841.14	0.609926	5.18635	10.9287	0.000946852	ZNF181	0.0439234
ENSG00000133466.13	1.2117	4.00912	10.9141	0.000954374	C1QTNF6	0.0439792
ENSG00000142319.17	-3.94686	2.02812	10.9166	0.00095306	SLC6A3	0.0439792
ENSG00000162670.10	-1.15981	4.34661	10.9153	0.000953757	BRINP3	0.0439792
ENSG00000138172.10	1.31029	3.00494	10.9003	0.000961493	CALHM2	0.0442096
ENSG00000081181.7	1.41163	3.68914	10.8907	0.0009665	ARG2	0.0443422
ENSG00000115556.13	-1.20035	2.99814	10.872	0.000976315	PLCD4	0.0446942
ENSG00000246889.2	1.60816	2.02499	10.8609	0.000982166	AP000487.5	0.0448637
ENSG00000184640.17	0.498887	7.16392	10.8553	0.000985154	2009-09-01	0.0449019
ENSG00000123700.4	0.796484	6.71124	10.8441	0.000991088	KCNJ2	0.0450446
ENSG00000155974.11	-1.27441	3.41023	10.8413	0.0009926	GRIP1	0.0450446
ENSG00000122254.6	-2.28595	2.2166	10.8343	0.000996385	HS3ST2	0.0451183
ENSG00000137269.14	0.93731	5.76482	10.8155	0.00100652	LRRC1	0.0453906
ENSG00000153179.11	0.968321	4.7624	10.8151	0.00100675	RASSF3	0.0453906
ENSG00000137628.16	-0.923154	4.31731	10.8066	0.0010114	DDX60	0.0455021
ENSG00000099341.11	-0.585054	6.46529	10.7972	0.00101655	PSMD8	0.0456355
ENSG00000134443.9	-3.67085	1.48154	10.7903	0.00102031	GRP	0.0457058
ENSG00000133169.5	-1.09471	6.22535	10.7856	0.00102294	BEX1	0.0457255
ENSG00000201482.1	-1.64338	3.11984	10.7636	0.00103517	SNORD115-17	0.0461736
ENSG00000100580.7	-0.628314	6.67783	10.7254	0.00105675	TMED8	0.0469448
ENSG00000127249.14	-0.762635	6.85741	10.725	0.00105696	ATP13A4	0.0469448
ENSG00000059915.16	-1.18653	5.17873	10.7111	0.00106494	PSD	0.047199
ENSG00000162595.4	-2.38371	3.096	10.6985	0.00107222	DIRAS3	0.0474206
ENSG00000188848.15	-1.81608	4.27793	10.6794	0.00108333	BEND4	0.0478109
ENSG00000004399.12	0.737321	7.4718	10.6721	0.00108765	PLXND1	0.0479002
ENSG00000115183.13	0.813555	7.40506	10.663	0.00109298	TANC1	0.0479328
ENSG00000183780.12	1.50472	4.28783	10.6663	0.00109108	SLC35F3	0.0479328
ENSG00000035499.12	2.02406	2.24784	10.6446	0.00110393	DEPDC1B	0.0483116
ENSG00000170091.10	-1.25378	7.02783	10.6237	0.00111649	HMP19	0.0487109
ENSG00000196990.8	-2.01218	2.66937	10.6216	0.00111773	FAM163B	0.0487109
ENSG00000115884.10	-2.29199	4.05912	10.6164	0.00112087	SDC1	0.0487462
ENSG00000132541.10	-0.684329	5.3114	10.5905	0.0011367	HRSP12	0.0492481
ENSG00000142623.9	-1.81041	2.19822	10.5898	0.00113713	PADI1	0.0492481
ENSG00000101194.17	1.50136	2.45665	10.5792	0.0011437	SLC17A9	0.0493278
ENSG00000143061.17	-1.09883	4.50176	10.5811	0.00114247	IGSF3	0.0493278
ENSG00000273615.1	2.29911	1.85439	10.5589	0.0011563	RP11-1136G4.2	0.0497687
ENSG00000164889.12	0.701955	6.30994	10.5475	0.00116344	SLC4A2	0.0499728
