# Supplementary material for: A lncRNA survey finds increases in neuroprotective LINC‐PINT in Parkinson’s disease substantia nigra
Source: Aging Cell. 2020 Feb 20;19(3):e13115. doi: 10.1111/acel.13115 (PMC7059180; doi:10.1111/acel.13115)
Supplement: Supplementary file 4 [file ACEL-19-e13115-s004.xlsx]

## Sheet: SN DE lncRNAs
gene_name	Ensembl	logFC	logCPM	LR	PValue	FDR	Susbstantia nigra Specific	Score
RMST	ENSG00000255794.6	-2.60213	3.31113	34.0077	5.49e-09	2.29e-05	FALSE	30.7518		Differentially Expressed (FDR<0.1)
RP11-731J8.2	ENSG00000260918.1	-1.19107	6.1343	20.0096	7.71e-06	0.00229243	FALSE	23.12
NEAT1	ENSG00000245532.5	1.03068	11.5203	11.8466	0.000577657	0.0337776	FALSE	22.2778
OLMALINC	ENSG00000235823.1	0.984012	5.34404	16.9439	3.85e-05	0.00653425	FALSE	20.0088
SLCO4A1-AS1	ENSG00000232803.1	3.66354	1.16394	22.3627	2.26e-06	0.00116473	TRUE	19.921
CTD-2600O9.2	ENSG00000276166.1	4.52055	1.12875	19.8975	8.17e-06	0.00236892	TRUE	18.0299
RFPL1S	ENSG00000225465.8	-1.51988	5.13513	14.2372	0.000161153	0.0155744	FALSE	17.7344
LINC01134	ENSG00000236423.5	3.83167	1.20696	18.9294	1.36e-05	0.00337102	TRUE	17.3767
LINC00461	ENSG00000245526.8	-1.02005	5.57831	12.6036	0.000385008	0.0264722	FALSE	16.9211
RP11-403A3.3	ENSG00000275830.1	2.07639	3.94289	14.617	0.000131719	0.0139071	FALSE	16.8331
RP11-44M6.7	ENSG00000274272.1	3.11296	2.13157	16.8919	3.96e-05	0.00665118	FALSE	16.7568
RP11-134L10.1	ENSG00000272941.1	1.53629	3.32933	13.9557	0.000187166	0.016893	FALSE	15.7127
UG0898H09	ENSG00000274956.2	-0.983501	5.9978	10.2362	0.00137708	0.0554907	FALSE	15.502
LINC-PINT	ENSG00000231721.6	0.764976	6.53382	9.39755	0.00217275	0.0701023	FALSE	15.3801
RP1-140K8.5	ENSG00000260604.2	4.74095	1.48837	15.833	6.92e-05	0.00954012	FALSE	15.3075
RP11-617F23.1	ENSG00000259291.2	-1.09416	6.09074	9.62311	0.00192144	0.0661882	FALSE	15.1143
OTX2-AS1	ENSG00000248550.3	-2.5459	1.74447	15.1249	0.000100629	0.0114788	TRUE	15.0231
RP11-1E4.1	ENSG00000260093.1	1.8208	2.19382	14.3452	0.000152167	0.0149749	FALSE	14.8759
TNRC6C-AS1	ENSG00000204282.4	1.07293	5.27526	10.0006	0.00156492	0.0602723	FALSE	14.595
RP11-693J15.5	ENSG00000205056.8	3.71162	1.17139	15.2465	9.44e-05	0.0112186	TRUE	14.543
RP11-127B20.2	ENSG00000273156.1	-1.81063	1.95113	13.9888	0.000183902	0.0168376	FALSE	14.3599
LINC00920	ENSG00000246898.1	-2.76723	1.76358	14.2021	0.000164185	0.0156934	TRUE	14.336
TPTEP1	ENSG00000100181.21	0.989601	5.65843	9.00735	0.00268896	0.0774234	FALSE	14.1972
OIP5-AS1	ENSG00000247556.6	-0.42533	8.31582	5.69436	0.0170195	0.197344	FALSE	14.1925
RP11-621L6.3	ENSG00000273321.1	4.0557	1.3099	14.5775	0.000134512	0.0140397	TRUE	14.1699
AC007246.3	ENSG00000231312.6	-1.01512	3.53346	11.2903	0.000779142	0.0396675	FALSE	13.8593
DNMBP-AS1	ENSG00000227695.5	-2.08005	1.73146	13.5339	0.000234296	0.0194858	TRUE	13.7908
RP11-1191J2.2	ENSG00000242686.4	-1.71106	1.90356	13.3011	0.000265253	0.021379	FALSE	13.7839
KCNQ1OT1	ENSG00000269821.1	0.552033	8.16702	5.32948	0.0209677	0.217437	FALSE	13.7427
MALAT1	ENSG00000251562.7	0.220194	11.9786	0.927597	0.335488	0.712999	FALSE	13.5543
LINC00847	ENSG00000245060.6	0.781607	5.12522	8.76298	0.00307407	0.0836651	FALSE	13.4709
HAR1A	ENSG00000225978.3	-2.02996	2.33813	11.9901	0.000534827	0.0320819	FALSE	13.2068
CTD-2562J17.6	ENSG00000279117.1	-0.651639	5.83749	7.5351	0.00605083	0.121104	FALSE	13.2061
LINC01158	ENSG00000233639.5	1.0537	3.84846	10.0138	0.00155373	0.059952	FALSE	13.1785
RP3-402G11.26	ENSG00000273253.2	-1.57373	2.33306	11.7396	0.000611834	0.0348962	FALSE	13.0076
HELLPAR	ENSG00000281344.1	-2.08431	1.92672	12.1397	0.000493588	0.0303943	FALSE	12.9111
DANCR	ENSG00000226950.6	0.852269	4.51153	8.8119	0.00299273	0.083076	FALSE	12.8959
RP5-1119A7.17	ENSG00000261675.1	-1.52465	3.36478	10.25	0.00136682	0.0552991	FALSE	12.8797
LINC00657	ENSG00000260032.1	-0.225229	9.41822	2.72215	0.0989646	0.43927	FALSE	12.7552
MIR219A2	ENSG00000207955.3	-0.62772	6.73287	5.80276	0.016001	0.191526	FALSE	12.6986
AC004158.3	ENSG00000260664.2	-0.651368	5.57437	7.19727	0.00730144	0.133658	FALSE	12.672
DOCK9-AS2	ENSG00000260992.1	-2.52975	1.29007	12.5408	0.000398169	0.027025	FALSE	12.5844
RP11-244O19.1	ENSG00000261534.1	0.635076	5.0626	7.72534	0.00544512	0.114123	FALSE	12.5834
SNHG14	ENSG00000224078.12	-0.403694	9.18035	2.7458	0.0975103	0.436846	FALSE	12.5387
SPATA13	ENSG00000182957.15	0.428731	7.1355	5.11776	0.0236822	0.231444	FALSE	12.5356
CTC-444N24.11	ENSG00000268205.1	0.502446	6.58456	5.60935	0.0178649	0.202063	FALSE	12.3913
RP6-65G23.3	ENSG00000259153.1	-2.53383	1.63291	11.7792	0.00059897	0.0346551	FALSE	12.3381
LINC00836	ENSG00000280809.2	1.05118	3.8068	8.96416	0.00275327	0.0788402	FALSE	12.3114
WAC-AS1	ENSG00000254635.5	-0.610086	4.76174	7.73678	0.00541071	0.114123	FALSE	12.2917
CTD-3131K8.2	ENSG00000269439.5	1.13648	2.99083	9.97045	0.00159073	0.0608177	FALSE	12.2869
PKI55	ENSG00000260804.3	-0.804184	5.15058	7.02582	0.00803428	0.139363	FALSE	12.1102
KB-1460A1.5	ENSG00000261087.1	0.746152	5.22416	6.93322	0.00846091	0.142053	FALSE	12.1091
LINC01105	ENSG00000232044.6	0.363426	7.52506	4.11642	0.0424687	0.308923	FALSE	12.0825
AP000487.5	ENSG00000246889.2	1.60816	2.02499	10.8609	0.000982166	0.0448637	FALSE	12.0167
LINC01314	ENSG00000259417.2	-0.94723	4.94882	7.15984	0.00745537	0.134387	FALSE	12.0163
RP11-172H24.4	ENSG00000278291.1	0.673277	5.37712	6.57623	0.010335	0.156335	FALSE	11.9734
STXBP5-AS1	ENSG00000233452.6	-0.971369	3.81048	8.52958	0.00349421	0.0894989	FALSE	11.9713
CDR1-AS	ENSG00000281508.1	0.316898	10.0576	1.22078	0.269208	0.660251	FALSE	11.9508
LINC00645	ENSG00000258548.5	-3.90723	1.64733	11.237	0.000801844	0.0403337	TRUE	11.9317
HAGLR	ENSG00000224189.6	0.797928	5.59071	6.24821	0.0124319	0.169618	FALSE	11.9205
RP11-266K4.14	ENSG00000275367.1	-0.933784	4.02896	8.12721	0.00436057	0.101443	FALSE	11.8702
CTD-2622I13.3	ENSG00000268670.1	1.65202	2.26824	10.318	0.0013174	0.0544569	FALSE	11.8363
RP11-658F2.8	ENSG00000258297.1	-1.25412	3.26216	9.0131	0.00268051	0.0772867	FALSE	11.8054
SHANK3	ENSG00000251322.7	0.415728	6.35845	5.14289	0.0233417	0.229933	FALSE	11.7794
RP11-521B24.4	ENSG00000279495.1	0.918796	5.12792	6.55325	0.0104693	0.15772	FALSE	11.7056
RP11-1136G4.2	ENSG00000273615.1	2.29911	1.85439	10.5589	0.0011563	0.0497687	TRUE	11.6107
RP11-181B18.1	ENSG00000237919.5	-3.46938	1.47072	11.0171	0.000902754	0.0425979	TRUE	11.5841
RGS5	ENSG00000143248.12	-0.409098	7.22247	3.87756	0.0489355	0.326882	FALSE	11.5754
RP11-267M23.1	ENSG00000280123.1	-1.37674	2.88987	9.05066	0.002626	0.076561	FALSE	11.4628
RP11-135F9.3	ENSG00000280088.1	-0.974862	3.10815	8.7728	0.00305756	0.0836634	FALSE	11.4616
RP11-440L14.1	ENSG00000249592.5	0.839734	4.12053	7.47338	0.0062618	0.123901	FALSE	11.4397
MIAT	ENSG00000225783.6	-0.970711	6.82174	4.15753	0.0414498	0.304778	FALSE	11.4142
PWAR1	ENSG00000279050.1	-1.18175	3.65587	7.99304	0.00469574	0.105743	FALSE	11.3903
RP11-350N15.6	ENSG00000272159.1	2.72991	1.13671	11.1319	0.000848566	0.0411949	TRUE	11.3394
RP11-545I5.3	ENSG00000235652.7	-0.953721	3.82364	7.70411	0.00550951	0.114548	FALSE	11.3275
RP11-73M18.8	ENSG00000269958.1	0.801939	4.12819	7.27713	0.0069838	0.130516	FALSE	11.29
SSSCA1-AS1	ENSG00000260233.3	1.89824	2.19545	9.70808	0.00183459	0.0655772	FALSE	11.2858
CTC-425O23.5	ENSG00000279759.1	0.793103	4.41753	6.90576	0.00859184	0.143294	FALSE	11.2803
AC108488.4	ENSG00000242282.6	-3.20028	1.09269	11.1006	0.000863012	0.0415101	TRUE	11.271
RP11-213H15.1	ENSG00000234292.3	3.3258	1.68051	10.2328	0.00137962	0.0554907	TRUE	11.182
MIR124-2HG	ENSG00000254377.5	-1.3594	3.98697	7.31529	0.00683702	0.130032	FALSE	11.1794
LINC00869	ENSG00000277147.4	-0.929622	3.34046	8.11112	0.00439945	0.102043	FALSE	11.1689
RP4-630C24.3	ENSG00000241345.1	1.49182	3.7707	7.55942	0.00596972	0.120261	FALSE	11.1588
PWAR6	ENSG00000257151.1	-0.609431	7.58007	2.99118	0.0837191	0.411396	FALSE	11.1584
RP11-145P16.2	ENSG00000280234.1	-1.29442	4.35622	6.81436	0.00904278	0.14662	FALSE	11.1452
RP3-461P17.10	ENSG00000269549.2	2.17048	2.37247	9.2676	0.00233244	0.0727001	FALSE	11.1164
AP000648.5	ENSG00000280385.1	-2.1317	1.80625	9.97787	0.00158433	0.0606841	FALSE	11.1082
RP11-677M14.7	ENSG00000245498.6	1.28508	3.18144	8.2341	0.00411105	0.098755	FALSE	11.1077
C14orf132	ENSG00000227051.5	-0.308525	7.80266	2.64079	0.104152	0.448915	FALSE	11.0659
RP13-516M14.1	ENSG00000260563.3	1.24306	2.74514	8.69392	0.00319273	0.0860986	FALSE	11.0361
AC144652.1	ENSG00000273117.1	0.937599	3.37857	7.85969	0.00505492	0.109975	FALSE	11.0067
RP11-295G20.2	ENSG00000233461.5	1.63421	2.11677	9.43275	0.00213145	0.0695219	FALSE	10.9907
RP11-59C5.3	ENSG00000273599.1	1.87052	1.88199	9.67147	0.00187151	0.0659355	FALSE	10.9436
RP11-6O2.3	ENSG00000261616.1	1.51118	2.97174	8.23501	0.00410899	0.098755	FALSE	10.8987
RP11-159D12.8	ENSG00000279207.1	0.799947	5.34073	5.26807	0.0217201	0.221607	FALSE	10.8656
LINC00092	ENSG00000225194.2	-1.10248	3.04887	8.01181	0.00464732	0.105413	FALSE	10.7983
DPYD-IT1	ENSG00000232542.1	3.19645	1.1436	10.4242	0.00124372	0.0523441	TRUE	10.7947
MEG3	ENSG00000214548.14	-0.625856	7.38954	2.77055	0.096013	0.434295	FALSE	10.7702
A2M-AS1	ENSG00000245105.2	1.00617	3.0799	7.93703	0.00484332	0.107329	FALSE	10.7697
ELFN2	ENSG00000166897.14	-0.593696	5.50193	4.94219	0.0262088	0.241762	FALSE	10.7557
VAC14-AS1	ENSG00000214353.7	-1.29988	3.43614	7.46273	0.00629893	0.124203	FALSE	10.7468
RP11-531A24.3	ENSG00000260838.3	-2.73523	2.02398	9.19709	0.002424	0.0738702	FALSE	10.7124
GTSE1-AS1	ENSG00000277232.2	2.295	1.4602	9.89724	0.00165527	0.0619243	TRUE	10.6989
AF127936.9	ENSG00000235609.7	1.31163	2.70584	8.28676	0.00399352	0.097275	FALSE	10.674
RP11-484P15.1	ENSG00000261622.1	-3.03766	1.47684	9.79434	0.0017505	0.0638841	FALSE	10.6349
CTB-113D17.1	ENSG00000272568.5	-1.19705	3.07171	7.72629	0.00544226	0.114123	FALSE	10.5933
LINC00865	ENSG00000232229.5	-1.78538	2.65097	8.24674	0.00408253	0.0983052	FALSE	10.5873
KB-1836B5.1	ENSG00000260949.1	3.38539	1.19407	10.0349	0.00153599	0.0597092	FALSE	10.5407
GS1-124K5.11	ENSG00000229180.5	0.490018	4.76393	5.56673	0.0183049	0.20423	FALSE	10.5356
CTD-2245F17.3	ENSG00000269051.5	-1.4506	2.21219	8.71595	0.00315437	0.0854053	FALSE	10.5206
RP11-161M6.2	ENSG00000260807.6	0.515718	6.17193	3.86067	0.0494307	0.327808	FALSE	10.5104
RP11-314B1.2	ENSG00000273301.1	-1.57228	3.52392	7.05206	0.0079174	0.138592	FALSE	10.5047
RP11-139H14.5	ENSG00000278937.1	0.825858	4.78652	5.47685	0.0192699	0.208966	FALSE	10.484
RP11-817O13.8	ENSG00000260274.1	2.80347	1.45312	9.62743	0.00191693	0.066142	FALSE	10.4801
RP11-53O19.1	ENSG00000251141.5	-0.927633	3.15081	7.47404	0.00625949	0.123901	FALSE	10.4705
RP11-1079K10.2	ENSG00000250948.1	3.07848	1.38682	9.66387	0.00187927	0.0659355	TRUE	10.4424
AC079630.4	ENSG00000225342.2	-3.13438	1.2712	9.75868	0.00178478	0.064497	FALSE	10.4012
CTA-204B4.2	ENSG00000259891.1	0.721333	4.58492	5.59194	0.0180434	0.203131	FALSE	10.3773
RP5-1021I20.5	ENSG00000258891.1	2.74135	1.25065	9.75157	0.00179169	0.064497	TRUE	10.3751
LINC00094	ENSG00000235106.8	-0.487673	5.19912	4.7982	0.0284895	0.25083	FALSE	10.3325
RP11-536C12.1	ENSG00000279254.1	2.52325	1.25462	9.67591	0.001867	0.0659355	FALSE	10.3197
PWAR5	ENSG00000279192.1	-0.456145	7.38287	2.26466	0.132355	0.499712	FALSE	10.3004
RP11-405A12.2	ENSG00000255910.1	-3.30959	1.13818	9.70389	0.00183878	0.0656147	FALSE	10.2252
PAXBP1-AS1	ENSG00000238197.5	-0.844281	3.78322	6.3317	0.0118599	0.165596	FALSE	10.181
TAPT1-AS1	ENSG00000263327.6	0.733853	4.14206	5.88443	0.0152754	0.186913	FALSE	10.1747
GDNF-AS1	ENSG00000248587.6	-1.70975	1.74933	8.85035	0.00293033	0.0821135	FALSE	10.1641
RP5-912I13.1	ENSG00000260426.1	1.50016	3.09091	7.11767	0.0076328	0.135835	FALSE	10.1245
LINC01372	ENSG00000235475.1	1.7551	1.80921	8.66305	0.00324728	0.0866042	FALSE	10.0758
LL22NC03-86G7.1	ENSG00000224086.5	-1.76508	2.29393	8.04512	0.00456264	0.104321	FALSE	10.0698
RP11-1055B8.4	ENSG00000262877.4	-0.893807	4.10582	5.78734	0.016142	0.192332	FALSE	10.0589
LINC01515	ENSG00000228065.10	-1.84198	3.15757	6.94185	0.0084202	0.14198	FALSE	10.0495
CTC-457E21.1	ENSG00000260599.1	-3.6537	1.00325	9.64258	0.00190118	0.0661311	FALSE	10.0421
CTD-2228K2.7	ENSG00000225138.7	0.659746	4.38503	5.40559	0.0200724	0.212696	FALSE	10.0237
RP3-368A4.6	ENSG00000271533.1	0.451182	5.35627	4.22014	0.0399467	0.29835	FALSE	10.002
FIRRE	ENSG00000213468.3	0.99844	2.8273	7.25277	0.00707916	0.131358	FALSE	9.9695
RP11-445N20.2	ENSG00000279536.1	1.98444	1.62434	8.68299	0.00321193	0.0862921	FALSE	9.90669
RP13-941N14.1	ENSG00000256742.1	1.77816	1.85864	8.37479	0.00380461	0.0939898	FALSE	9.89668
LYPLAL1-AS1	ENSG00000228063.1	-1.94422	1.43676	8.89343	0.00286199	0.0808445	TRUE	9.88552
RP5-902P8.10	ENSG00000230415.1	1.84242	1.60964	8.63928	0.00328992	0.0866042	FALSE	9.85737
YEATS2-AS1	ENSG00000233885.7	1.43821	2.82804	7.10007	0.0077081	0.136227	FALSE	9.84745
RP11-801F7.1	ENSG00000272851.1	3.19971	1.02817	9.33525	0.00224787	0.071531	TRUE	9.82539
RP11-284N8.3	ENSG00000259834.1	-1.40824	3.54789	6.15267	0.0131214	0.1738	FALSE	9.79983
DLGAP1-AS5	ENSG00000261520.5	-3.51813	1.42638	8.75352	0.00309005	0.0839908	TRUE	9.76453
SVIL-AS1	ENSG00000224597.9	0.394925	5.91428	3.29768	0.0693778	0.378531	FALSE	9.76366
AC058791.1	ENSG00000226380.7	0.649892	5.39128	3.89099	0.0485457	0.325912	FALSE	9.75579
AC007106.1	ENSG00000251410.1	2.77966	1.89292	8.12773	0.00435933	0.101443	TRUE	9.7346
HNRNPU-AS1	ENSG00000188206.6	0.554193	5.69801	3.48879	0.0617855	0.360619	FALSE	9.71459
RP11-563J2.2	ENSG00000215244.2	-0.93375	4.06682	5.36347	0.0205629	0.215271	FALSE	9.67063
RP1-239B22.5	ENSG00000260196.1	-2.25168	1.77033	8.14231	0.00432441	0.101418	FALSE	9.62361
RP4-568B10.1	ENSG00000280439.1	3.50998	1.02352	9.07187	0.00259571	0.07589	TRUE	9.61317
RP11-566E18.1	ENSG00000279348.1	-0.653396	4.79518	4.36194	0.0367505	0.285404	FALSE	9.56127
SNHG23	ENSG00000225746.8	-0.694068	5.07101	3.98508	0.0459048	0.3172	FALSE	9.51623
ZNF337-AS1	ENSG00000213742.6	-0.893975	3.08588	6.34464	0.0117736	0.165025	FALSE	9.49418
RP11-347I19.7	ENSG00000274292.1	2.06407	1.41627	8.41897	0.00371327	0.0924994	TRUE	9.48937
LINC01560	ENSG00000196741.5	-1.56058	1.62593	8.13438	0.00434336	0.101418	FALSE	9.4729
RP11-810P12.7	ENSG00000279491.1	2.1287	2.04221	7.59805	0.00584314	0.118308	FALSE	9.46126
RP11-44N21.1	ENSG00000257556.1	-2.82267	1.02459	8.84288	0.00294235	0.0822242	FALSE	9.43341
RP11-381K20.2	ENSG00000250159.6	0.681456	3.88256	5.28961	0.021453	0.220498	FALSE	9.42524
RP11-260M19.2	ENSG00000258913.1	-2.90445	1.07931	8.76309	0.00307387	0.0836651	TRUE	9.42503
RP11-1086I4.2	ENSG00000279674.1	-3.68429	1.30345	8.45326	0.0036439	0.091536	FALSE	9.40375
XIST	ENSG00000229807.9	0.116814	8.93262	0.116045	0.733364	0.923397	FALSE	9.38002
TYMSOS	ENSG00000176912.3	-0.896859	3.22917	6.00337	0.0142786	0.180536	FALSE	9.35917
LINC00886	ENSG00000240875.5	-1.39711	2.61989	6.75012	0.00937412	0.149331	FALSE	9.35699
RP11-67L2.2	ENSG00000273033.2	-0.631856	4.02471	5.03555	0.0248322	0.237024	FALSE	9.35635
RP1-202O8.3	ENSG00000271746.1	3.06575	1.07587	8.64628	0.00327729	0.0866042	TRUE	9.32915
AC008269.2	ENSG00000229321.1	-1.22412	2.43687	6.92933	0.00847935	0.14206	FALSE	9.3187
CTC-498M16.2	ENSG00000250156.3	-1.82089	1.55685	8.01654	0.00463521	0.105413	FALSE	9.31
INHBA-AS1	ENSG00000224116.6	-2.0912	2.05019	7.3985	0.00652783	0.126761	FALSE	9.30938
LMF1-AS1	ENSG00000260439.1	1.7394	2.17621	7.21908	0.00721327	0.133082	TRUE	9.29134
CTD-2201I18.1	ENSG00000249825.5	1.8425	1.67898	7.82163	0.00516247	0.111591	FALSE	9.2767
MESTIT1	ENSG00000272701.2	-1.76782	1.5181	8.00907	0.00465437	0.105413	FALSE	9.2653
RP5-907C10.3	ENSG00000279419.1	0.556398	5.35049	3.36897	0.0664353	0.371841	FALSE	9.2624
LINC00862	ENSG00000203721.5	1.517	2.15258	7.20647	0.00726412	0.133367	FALSE	9.25758
DARS-AS1	ENSG00000231890.7	2.22012	1.54608	7.96388	0.004772	0.106411	TRUE	9.25727
RP11-1079K10.3	ENSG00000248714.6	1.85603	2.75381	6.40374	0.011388	0.163288	FALSE	9.21015
AC005592.1	ENSG00000236714.1	-2.89903	1.08098	8.43584	0.00367898	0.0920968	FALSE	9.16746
RNF219-AS1	ENSG00000234377.7	-0.619682	5.13508	3.50226	0.061285	0.359462	FALSE	9.1634
C1orf132	ENSG00000203709.9	0.236592	7.1985	1.27809	0.258254	0.649369	FALSE	9.15163
ASAP1-IT2	ENSG00000280543.1	1.26123	2.25702	6.93133	0.00846986	0.142053	FALSE	9.14046
AC068580.5	ENSG00000229512.1	2.10309	1.77719	7.5209	0.00609872	0.121945	TRUE	9.13447
RP11-83N9.5	ENSG00000260193.1	2.76722	1.02415	8.46065	0.00362912	0.0913846	TRUE	9.13031
SOX2-OT	ENSG00000242808.7	-0.0319466	8.89554	0.0340767	0.853544	0.963396	FALSE	9.124
LINC01234	ENSG00000249550.6	-1.90075	1.97092	7.24665	0.00710333	0.131689	FALSE	9.10821
RP11-50D16.4	ENSG00000273507.4	-1.35762	2.28519	6.82041	0.00901217	0.14662	FALSE	9.0791
JHDM1D-AS1	ENSG00000260231.1	1.18338	2.17815	6.94833	0.00838974	0.14181	FALSE	9.07531
RP4-758J18.2	ENSG00000224870.6	0.621266	4.07566	4.62943	0.0314281	0.262901	FALSE	9.06746
RP11-323I15.5	ENSG00000259336.1	-1.71251	1.48239	7.78511	0.00526785	0.112211	TRUE	9.05096
RP5-1039K5.19	ENSG00000279010.1	-0.245421	7.64498	0.763468	0.382245	0.746778	FALSE	9.03241
RP11-298D21.1	ENSG00000260788.5	0.674776	4.74887	3.78862	0.0516022	0.334383	FALSE	9.02529
RP11-862L9.2	ENSG00000279811.1	0.262796	7.29755	1.05927	0.303381	0.690233	FALSE	9.01835
FTX	ENSG00000230590.7	0.305718	5.89939	2.47487	0.115679	0.469897	FALSE	9.01119
MGC16275	ENSG00000246731.2	-0.626504	4.38316	4.17305	0.0410718	0.303485	FALSE	8.98886
PROX1-AS1	ENSG00000230461.8	-1.02729	2.68742	6.18879	0.0128562	0.171958	FALSE	8.96881
RP11-46H11.11	ENSG00000278949.1	0.886046	2.86897	5.96096	0.0146261	0.182607	FALSE	8.96428
CTD-2162K18.4	ENSG00000267260.1	-1.63911	1.99178	7.02499	0.00803797	0.139363	FALSE	8.95073
RP11-182L21.6	ENSG00000272447.1	-1.33354	2.19885	6.76093	0.00931751	0.148757	FALSE	8.94469
LINC00486	ENSG00000230876.6	-2.60006	1.55675	7.54117	0.0060305	0.121092	TRUE	8.93026
RP11-552F3.9	ENSG00000267801.1	1.82168	1.9044	7.10651	0.00768044	0.136227	TRUE	8.92899
DNAH17-AS1	ENSG00000267432.5	1.53332	4.12701	4.39539	0.0360363	0.283184	FALSE	8.92142
RP4-555D20.2	ENSG00000261786.1	0.527371	4.72623	3.68173	0.0550119	0.343208	FALSE	8.91035
CTA-217C2.2	ENSG00000273243.1	1.53694	1.57794	7.48142	0.0062339	0.1237	FALSE	8.90359
RP5-1139B12.2	ENSG00000269890.1	-1.98064	1.31669	7.80615	0.00520688	0.111595	FALSE	8.90206
LINC00261	ENSG00000259974.2	-2.28717	3.5772	5.01274	0.0251615	0.237984	TRUE	8.88984
RP11-444D3.1	ENSG00000255864.5	-0.986639	2.70385	6.06564	0.0137837	0.178053	FALSE	8.88474
AC012074.2	ENSG00000235072.2	-1.42622	1.75045	7.21822	0.00721672	0.133082	FALSE	8.86489
RP3-394A18.1	ENSG00000279159.1	-1.43364	2.07088	6.81357	0.00904677	0.14662	TRUE	8.85926
RP11-474P2.6	ENSG00000275481.1	-1.33299	2.21664	6.63124	0.0100205	0.154375	FALSE	8.85753
PAX8-AS1	ENSG00000189223.13	1.46493	3.41458	5.16504	0.023046	0.228327	FALSE	8.85393
RP11-304L19.11	ENSG00000261663.1	2.24151	1.12781	7.97116	0.00475285	0.106403	TRUE	8.8448
AF038458.3	ENSG00000267786.1	2.78441	1.09424	8.00196	0.00467268	0.105679	FALSE	8.83578
FAM225A	ENSG00000231528.2	2.48483	1.44306	7.55808	0.00597415	0.120261	TRUE	8.83011
CTBP1-AS2	ENSG00000196810.4	0.415974	4.77674	3.52845	0.060324	0.356833	FALSE	8.82787
LINC00667	ENSG00000263753.6	0.297864	6.1441	1.99738	0.157572	0.533003	FALSE	8.81002
GATM-AS1	ENSG00000275672.1	1.99146	2.03746	6.78945	0.00916983	0.147481	FALSE	8.80635
C6orf3	ENSG00000255389.1	0.941589	3.71595	4.74663	0.0293558	0.254317	FALSE	8.80616
MIR4697HG	ENSG00000280237.1	-0.635709	3.94358	4.47385	0.0344174	0.276552	FALSE	8.8043
MIRLET7BHG	ENSG00000197182.12	0.321355	5.72089	2.43129	0.118935	0.475536	FALSE	8.79264
RP11-426C22.4	ENSG00000259807.1	1.75796	1.9934	6.80178	0.00910671	0.147115	TRUE	8.77226
RP11-861E21.2	ENSG00000267199.1	0.862849	3.35145	5.14153	0.02336	0.229933	FALSE	8.77126
MMP25-AS1	ENSG00000261971.6	-1.0448	2.83778	5.73231	0.0166556	0.195439	FALSE	8.74563
ADARB2-AS1	ENSG00000205696.4	1.84245	2.66153	5.94353	0.0147714	0.183495	TRUE	8.74258
CTD-2270F17.1	ENSG00000253647.1	2.12558	1.44793	7.44227	0.00637094	0.124994	TRUE	8.74221
RP11-417L19.5	ENSG00000279283.1	1.19211	2.65823	5.91863	0.0149816	0.185361	FALSE	8.71889
RP11-33E12.2	ENSG00000280099.1	1.91724	1.41895	7.41741	0.00645956	0.125812	FALSE	8.6933
CTB-31O20.2	ENSG00000261526.2	1.30385	2.65294	5.8922	0.0152081	0.186607	FALSE	8.69196
PCBP1-AS1	ENSG00000179818.13	0.286978	6.44236	1.5596	0.211723	0.598068	FALSE	8.68211
TOPORS-AS1	ENSG00000235453.7	-1.007	2.71841	5.75969	0.016398	0.193915	FALSE	8.64875
CTC-351M12.1	ENSG00000280187.1	-1.27672	2.33861	6.21286	0.0126825	0.171295	FALSE	8.63962
CAHM	ENSG00000270419.1	0.700597	3.87815	4.34909	0.0370288	0.286164	FALSE	8.63336
LINC01166	ENSG00000232903.2	-2.18116	1.73515	6.94599	0.00840073	0.141881	FALSE	8.63042
LINC00632	ENSG00000203930.10	-0.45135	5.08472	2.94646	0.086066	0.415213	FALSE	8.62314
RP11-362F19.1	ENSG00000248810.1	2.136	2.17563	6.37146	0.011597	0.164642	TRUE	8.60573
LHX5-AS1	ENSG00000257935.2	-2.7487	1.07222	7.72886	0.00543452	0.114123	TRUE	8.59585
RP13-635I23.3	ENSG00000240888.1	3.06927	1.2081	7.53904	0.00603761	0.121092	TRUE	8.57991
RP11-595O22.1	ENSG00000279099.1	-2.54186	1.16286	7.58774	0.00587665	0.118871	FALSE	8.57365
PRKAR2A-AS1	ENSG00000224424.7	-0.992662	2.67988	5.69577	0.0170058	0.19733	FALSE	8.55771
PTOV1-AS2	ENSG00000269352.1	1.33394	2.11648	6.33882	0.0118124	0.16527	FALSE	8.52004
CTB-1I21.1	ENSG00000250284.1	-2.68389	1.27391	7.36373	0.00665526	0.128045	TRUE	8.5052
RP11-722E23.2	ENSG00000272338.2	-1.80828	1.56644	6.99819	0.00815923	0.13961	FALSE	8.50379
ILF3-AS1	ENSG00000267100.1	0.532525	4.68492	3.25063	0.071396	0.384023	FALSE	8.49293
CTD-3162L10.1	ENSG00000267053.6	1.86658	1.27637	7.33764	0.00675254	0.129084	FALSE	8.48672
TMEM9B-AS1	ENSG00000254860.5	1.16168	3.00336	5.21158	0.022437	0.225071	FALSE	8.48134
CTB-131B5.5	ENSG00000254363.6	-2.22255	1.72717	6.76885	0.00927626	0.148757	FALSE	8.47941
LINC00689	ENSG00000231419.6	2.50031	1.43778	7.10425	0.00769014	0.136227	FALSE	8.46055
AC015936.3	ENSG00000224911.1	-0.872418	3.04861	5.11328	0.0237434	0.231551	FALSE	8.44494
AC005154.6	ENSG00000196295.11	0.187454	6.70297	1.07403	0.300037	0.688044	FALSE	8.43976
RP13-514E23.1	ENSG00000261496.1	-0.638321	4.53736	3.3398	0.067623	0.374689	FALSE	8.4237
ATXN8OS	ENSG00000230223.6	-1.32719	2.83019	5.35018	0.0207201	0.215942	TRUE	8.42302
RP11-75C10.6	ENSG00000279801.1	1.52499	1.75384	6.65824	0.00986981	0.153184	FALSE	8.4166
CTB-89H12.4	ENSG00000230551.4	0.360141	5.61813	2.12982	0.144458	0.515443	FALSE	8.40941
RP3-470B24.5	ENSG00000235994.4	3.41538	1.44436	7.02931	0.00801862	0.139363	TRUE	8.40679
RP5-1039K5.12	ENSG00000278948.1	0.593625	4.51885	3.32317	0.06831	0.375749	FALSE	8.39061
FGD5-AS1	ENSG00000225733.5	0.0659063	7.77222	0.20155	0.653473	0.893395	FALSE	8.38602
RP11-298I3.6	ENSG00000279656.1	2.32413	1.51073	6.9138	0.00855328	0.142954	FALSE	8.38003
YTHDF3-AS1	ENSG00000270673.1	1.93266	1.30427	7.12748	0.00759115	0.135672	TRUE	8.34574
LINC00641	ENSG00000258441.1	-0.152889	7.02222	0.704181	0.401382	0.761092	FALSE	8.33917
RP11-506O24.2	ENSG00000271917.1	-2.34659	1.38116	7.01654	0.00807602	0.139404	FALSE	8.3333
RP11-156L14.1	ENSG00000265702.1	1.21715	2.76961	5.30189	0.0213023	0.219593	FALSE	8.32246
AC113189.5	ENSG00000233223.2	0.784976	3.03054	4.98246	0.0256055	0.239371	FALSE	8.31794
RP11-815I9.4	ENSG00000264885.1	-1.25357	2.02275	6.19108	0.0128396	0.171958	FALSE	8.30601
GAS5	ENSG00000234741.7	0.158709	7.25842	0.469839	0.493061	0.820458	FALSE	8.27858
LA16c-313D11.12	ENSG00000261659.2	1.79079	2.16071	5.98636	0.0144169	0.181297	FALSE	8.2768
RP11-707P17.1	ENSG00000259678.1	2.11685	2.13287	6.01187	0.01421	0.17987	TRUE	8.26982
RP11-403A3.2	ENSG00000276269.1	2.08172	2.50946	5.54343	0.0185502	0.205394	TRUE	8.26187
AC098820.3	ENSG00000232485.2	2.10165	1.32239	6.9991	0.00815506	0.13961	TRUE	8.26048
LINC01561	ENSG00000177234.7	1.03524	3.35802	4.49941	0.0339065	0.273916	FALSE	8.24031
RP11-552D4.1	ENSG00000228058.1	0.95769	3.50321	4.31372	0.0378061	0.289632	FALSE	8.22845
RP11-140H17.2	ENSG00000274093.1	-1.54102	1.58	6.63504	0.0099992	0.15437	FALSE	8.22397
RP11-1246C19.1	ENSG00000273230.1	0.905364	2.71734	5.24235	0.0220435	0.222888	FALSE	8.22084
PVT1	ENSG00000249859.7	1.21801	2.30956	5.72705	0.0167055	0.195585	FALSE	8.21309
LUCAT1	ENSG00000248323.5	3.45929	2.4711	5.51676	0.0188351	0.206501	TRUE	8.20153
ZNF638-IT1	ENSG00000281195.1	0.542276	4.27055	3.38375	0.0658421	0.370174	FALSE	8.1954
TRHDE-AS1	ENSG00000236333.3	-1.84126	1.90954	6.16682	0.0130168	0.172853	FALSE	8.17302
LINC01547	ENSG00000183250.11	-1.37414	2.01009	5.99508	0.0143458	0.180948	FALSE	8.13331
RP11-196G18.22	ENSG00000261716.1	0.843891	3.86467	3.77725	0.0519539	0.334383	FALSE	8.13129
LINC00299	ENSG00000236790.5	-0.6701	3.74955	3.89259	0.0484997	0.325902	FALSE	8.11543
RP11-707P17.2	ENSG00000259668.5	1.82837	2.4845	5.39409	0.020205	0.213846	FALSE	8.11364
RP11-324O2.3	ENSG00000232934.7	3.47797	1.15373	7.01807	0.00806911	0.139404	FALSE	8.1071
AC074117.10	ENSG00000234072.1	1.15128	2.57116	5.28137	0.0215548	0.220811	FALSE	8.107
POLR2J4	ENSG00000272655.1	1.18965	2.09814	5.85295	0.0155509	0.188435	FALSE	8.10499
CTA-797E19.1	ENSG00000254484.1	2.3123	1.36974	6.74689	0.00939114	0.149331	TRUE	8.10422
RP11-134G8.5	ENSG00000223396.2	0.950953	2.86299	4.92575	0.0264593	0.242632	FALSE	8.10307
AGAP1-IT1	ENSG00000235529.1	1.59367	1.74056	6.28197	0.0121973	0.167498	FALSE	8.09785
CTD-2554C21.2	ENSG00000267640.5	-1.1101	2.45073	5.38946	0.0202587	0.213924	FALSE	8.07604
RP11-147L13.11	ENSG00000278730.1	0.233608	6.19016	1.2075	0.271828	0.661892	FALSE	8.06939
TP73-AS1	ENSG00000227372.10	0.402838	5.08094	2.33402	0.126574	0.489847	FALSE	8.06288
RP11-508N22.12	ENSG00000272983.1	-0.627545	3.81797	3.7411	0.0530895	0.338124	FALSE	8.0534
AC008982.2	ENSG00000269688.1	2.80722	1.01191	7.12227	0.00761324	0.135835	FALSE	8.04918
SPACA6P	ENSG00000182310.12	0.609155	4.04304	3.46335	0.062743	0.362513	FALSE	8.03744
KB-1507C5.4	ENSG00000254281.1	-1.53544	1.89031	6.02337	0.0141177	0.17959	FALSE	8.03667
CTC-265F19.1	ENSG00000267749.1	1.02962	2.86437	4.84456	0.0277335	0.248	FALSE	8.0366
RP11-54O7.1	ENSG00000230699.2	2.20408	1.12731	6.9596	0.00833705	0.141493	TRUE	8.03356
SNHG1	ENSG00000255717.6	0.316692	5.56348	1.78016	0.18213	0.564677	FALSE	8.02044
AP001350.4	ENSG00000280010.1	2.12394	2.28805	5.50564	0.0189553	0.206843	FALSE	8.00931
SNHG7	ENSG00000233016.6	0.422131	4.53629	2.86898	0.0903023	0.4224	FALSE	8.00539
RP11-104N10.2	ENSG00000274627.1	0.477307	4.2383	3.20198	0.073549	0.388651	FALSE	8.00345
LINC00511	ENSG00000227036.6	0.540389	3.78442	3.72049	0.0537487	0.340375	FALSE	8.00204
CTD-2574D22.4	ENSG00000260114.2	0.640104	3.77462	3.72509	0.0536008	0.340115	FALSE	7.99622
RP11-6N17.4	ENSG00000264920.1	-0.861573	2.87039	4.78167	0.0287642	0.252291	FALSE	7.98997
TMEM72-AS1	ENSG00000224812.2	-1.2964	2.13625	5.64283	0.0175269	0.199931	FALSE	7.97053
C18orf15	ENSG00000279020.1	-1.0815	2.0366	5.73714	0.0166098	0.1952	FALSE	7.94842
RP11-138A9.1	ENSG00000271204.1	0.649481	4.54589	2.79179	0.0947486	0.431362	FALSE	7.94564
RP11-147L13.15	ENSG00000274712.1	0.512064	4.38011	2.9623	0.0852267	0.413753	FALSE	7.93267
CASC15	ENSG00000272168.5	-0.344446	4.90495	2.376	0.123213	0.483108	FALSE	7.92572
CTD-3092A11.2	ENSG00000270055.1	1.25647	2.35926	5.3166	0.0211232	0.218717	FALSE	7.92429
RP11-373E16.3	ENSG00000244738.1	1.10339	2.35717	5.30455	0.0212699	0.219372	FALSE	7.91222
RP11-448A19.1	ENSG00000273329.1	0.422001	4.56697	2.72589	0.0987331	0.438965	FALSE	7.90729
RP11-135N5.3	ENSG00000279432.1	0.840184	3.68083	3.68292	0.0549724	0.343166	FALSE	7.86597
SNHG3	ENSG00000242125.3	0.706175	4.1063	3.19139	0.0740271	0.389809	FALSE	7.8621
RP11-359J14.2	ENSG00000256973.1	-1.14857	1.81692	5.89825	0.0151559	0.186586	FALSE	7.8609
AC093673.5	ENSG00000232533.1	1.17426	2.52786	5.03367	0.0248592	0.237065	FALSE	7.85793
CTD-2368P22.1	ENSG00000176593.7	0.333859	5.24575	1.93496	0.164217	0.54241	FALSE	7.85207
RP11-295H24.4	ENSG00000275580.1	1.3656	1.9105	5.75122	0.0164772	0.194023	FALSE	7.83388
GABPB1-AS1	ENSG00000244879.4	-0.148687	6.82475	0.458473	0.498339	0.823841	FALSE	7.82955
DHRS4-AS1	ENSG00000215256.3	-0.399681	4.47744	2.70418	0.100085	0.441681	FALSE	7.79814
RP11-226L15.5	ENSG00000260766.1	0.825596	3.2441	4.06729	0.0437215	0.312526	FALSE	7.75962
RP11-274B21.10	ENSG00000271553.1	1.01758	2.65274	4.76338	0.0290715	0.253495	FALSE	7.75699
RP11-286E11.1	ENSG00000245293.2	0.615834	4.36642	2.74766	0.097397	0.436773	FALSE	7.7264
RP11-166D19.1	ENSG00000255248.6	0.133375	6.55913	0.581351	0.445783	0.791937	FALSE	7.72471
CTD-2353F22.2	ENSG00000279400.1	-0.509624	4.18584	2.92487	0.0872244	0.417138	FALSE	7.70496
RASSF8-AS1	ENSG00000246695.7	-0.407244	4.42988	2.63928	0.104251	0.449078	FALSE	7.69175
RP11-307B6.3	ENSG00000223774.5	-1.12074	2.37618	5.00929	0.0252116	0.237995	FALSE	7.68595
RP11-554A11.9	ENSG00000259799.1	-1.49347	1.39171	6.20434	0.0127438	0.17163	FALSE	7.68577
RP4-621B10.8	ENSG00000273487.1	1.03638	2.58308	4.75766	0.0291681	0.253809	FALSE	7.68254
VSTM2A-OT1	ENSG00000224223.1	-1.65016	1.75317	5.7252	0.0167232	0.195682	FALSE	7.65518
MAGI2-AS3	ENSG00000234456.7	0.0568917	7.25088	0.0962367	0.756393	0.932423	FALSE	7.65367
RP11-679B19.1	ENSG00000277954.1	-1.1135	2.35417	4.9965	0.0253986	0.238612	FALSE	7.65328
NIFK-AS1	ENSG00000236859.6	0.543566	3.99433	3.06154	0.0801657	0.403323	FALSE	7.6352
LINC01497	ENSG00000237560.5	-2.75834	1.12397	6.47128	0.0109632	0.160791	TRUE	7.63517
RP11-407G23.5	ENSG00000279803.1	0.974312	3.31998	3.83106	0.0503111	0.330072	FALSE	7.63296
RP1-206D15.6	ENSG00000213062.4	-1.26019	2.09587	5.27779	0.0215992	0.220811	FALSE	7.62875
RP13-554M15.7	ENSG00000280287.1	0.615921	3.93258	3.12205	0.0772397	0.395482	FALSE	7.6271
CTD-2561B21.8	ENSG00000280351.2	1.52314	2.01266	5.37565	0.0204198	0.214646	FALSE	7.62655
A1BG-AS1	ENSG00000268895.5	0.881475	2.88806	4.32476	0.0375617	0.288789	FALSE	7.62266
ITPKB-IT1	ENSG00000228382.1	0.8317	3.11662	4.05081	0.0441501	0.313054	FALSE	7.61806
RP3-368A4.5	ENSG00000271430.1	0.281228	5.47095	1.46398	0.226298	0.617225	FALSE	7.61466
RPS6KA2-IT1	ENSG00000232082.1	1.69475	1.75064	5.66556	0.0173012	0.198878	FALSE	7.60363
RP3-331H24.6	ENSG00000279289.1	0.813477	3.83384	3.18258	0.0744273	0.390417	FALSE	7.58186
AC008060.7	ENSG00000218672.1	1.17317	3.34846	3.73054	0.0534263	0.339402	FALSE	7.57476
RP11-161M6.6	ENSG00000276931.1	1.5597	1.61599	5.77822	0.016226	0.192891	FALSE	7.56154
PRO1804	ENSG00000278873.1	-1.74172	1.83574	5.50323	0.0189814	0.207007	FALSE	7.55501
LINC01578	ENSG00000272888.5	0.137918	6.22838	0.684712	0.407969	0.765933	FALSE	7.52185
RP4-798A10.2	ENSG00000226029.1	1.00806	2.10722	5.13099	0.0235023	0.230551	FALSE	7.51827
LINC00323	ENSG00000226496.2	1.23215	3.49923	3.4834	0.0619872	0.360831	TRUE	7.51112
RP11-250B2.6	ENSG00000272129.1	-0.947872	2.33839	4.79083	0.0286117	0.251587	FALSE	7.46564
RP11-10L12.4	ENSG00000246560.2	1.08772	2.68651	4.37392	0.0364928	0.284707	FALSE	7.46275
CTD-2017D11.2	ENSG00000279425.1	0.656615	3.35879	3.58251	0.0583909	0.351879	FALSE	7.4569
ARHGEF26-AS1	ENSG00000243069.7	-0.443338	4.36594	2.45149	0.117413	0.472801	FALSE	7.45628
RP11-496N12.9	ENSG00000282418.1	2.73969	1.03763	6.35586	0.0116994	0.164961	TRUE	7.45506
AC006538.8	ENSG00000276097.1	1.57673	2.19347	4.93018	0.0263916	0.242347	TRUE	7.43724
RP11-701H24.4	ENSG00000261069.3	-0.5613	5.47493	1.27971	0.257953	0.648844	FALSE	7.42975
AZIN1-AS1	ENSG00000253320.5	-0.702936	3.4283	3.46979	0.0624991	0.361913	FALSE	7.42832
THUMPD3-AS1	ENSG00000206573.8	0.427663	5.01021	1.73894	0.187273	0.57062	FALSE	7.42699
PRR34-AS1	ENSG00000241990.5	0.738605	3.27311	3.62476	0.0569258	0.348298	FALSE	7.40788
TPT1-AS1	ENSG00000170919.15	0.189238	5.66044	1.05748	0.30379	0.690233	FALSE	7.3793
RP11-158L12.4	ENSG00000279233.1	0.96755	2.44481	4.5608	0.0327119	0.268665	FALSE	7.37885
CHL1-AS2	ENSG00000224318.5	-1.41164	1.83689	5.28274	0.0215378	0.220811	FALSE	7.37388
AC012358.8	ENSG00000240401.8	-2.28489	1.15068	6.11643	0.0133931	0.175553	TRUE	7.37305
RP11-216L13.19	ENSG00000273066.5	0.972646	2.64928	4.31156	0.0378542	0.289716	FALSE	7.37269
CDIPT-AS1	ENSG00000214725.7	-1.67394	1.30239	5.90845	0.0150684	0.185906	TRUE	7.35472
PSMA3-AS1	ENSG00000257621.7	0.1701	5.95379	0.77482	0.37873	0.743813	FALSE	7.35454
CTD-2199O4.6	ENSG00000272417.1	2.24223	1.15121	6.08904	0.0136023	0.176915	TRUE	7.35121
RAP2C-AS1	ENSG00000232160.6	-0.941048	2.75714	4.1591	0.0414114	0.304603	FALSE	7.35096
LINC01102	ENSG00000235597.1	0.63703	3.57263	3.21166	0.0731153	0.38689	FALSE	7.34631
RP11-690D19.3	ENSG00000260966.1	-0.289633	5.06441	1.59938	0.205992	0.592131	FALSE	7.34375
MAFG-AS1	ENSG00000265688.1	1.59153	1.56677	5.56983	0.0182726	0.204134	FALSE	7.34094
RP11-848P1.5	ENSG00000264107.1	-1.84681	1.14603	6.08003	0.0136719	0.177598	TRUE	7.33868
DCTN1-AS1	ENSG00000237737.5	-1.20414	3.09046	3.75404	0.05268	0.33657	FALSE	7.33706
AP000797.4	ENSG00000257067.5	-2.0752	1.05328	6.18011	0.0129194	0.172327	TRUE	7.32759
RP11-347C12.10	ENSG00000260219.2	2.25859	1.15072	6.05755	0.013847	0.1781	TRUE	7.325
RP11-521I2.3	ENSG00000260368.1	1.91873	1.75558	5.317	0.0211184	0.218717	FALSE	7.32094
RP11-15H20.6	ENSG00000213971.7	0.497981	4.17831	2.50184	0.113713	0.466274	FALSE	7.31484
RP11-416N2.4	ENSG00000273108.1	-1.93303	1.10675	6.08953	0.0135986	0.176915	FALSE	7.30716
AC074391.1	ENSG00000204929.11	1.31507	1.78397	5.26312	0.0217819	0.221974	FALSE	7.3047
ZNF667-AS1	ENSG00000166770.10	-0.283269	4.9609	1.66432	0.197022	0.582738	FALSE	7.30448
LINC01445	ENSG00000231427.5	0.970236	2.73562	4.11898	0.0424045	0.308861	TRUE	7.29525
LINC01176	ENSG00000281404.1	1.27112	2.09958	4.87164	0.0273015	0.247295	FALSE	7.29446
RP11-783K16.13	ENSG00000257086.1	1.62601	1.51817	5.57115	0.0182587	0.204134	TRUE	7.29344
AC005532.5	ENSG00000230825.1	1.62624	2.00861	4.96496	0.0258659	0.240473	FALSE	7.28141
GMDS-AS1	ENSG00000250903.8	-0.37471	4.50509	2.11171	0.146176	0.517454	FALSE	7.27931
RP11-264B17.4	ENSG00000260367.2	3.4624	1.03373	6.13432	0.0132583	0.174726	TRUE	7.27069
THAP9-AS1	ENSG00000251022.6	-0.474284	4.49663	2.10084	0.147218	0.518919	FALSE	7.26061
RP4-614O4.13	ENSG00000279253.1	1.54598	2.07658	4.83344	0.0279129	0.248796	FALSE	7.23951
MIR99AHG	ENSG00000215386.10	-0.198813	5.72974	0.86091	0.353484	0.725397	FALSE	7.23002
TUG1	ENSG00000253352.8	0.0302359	7.00623	0.0319297	0.858182	0.964413	FALSE	7.22688
LINC00844	ENSG00000237949.1	-0.168655	5.82946	0.770399	0.380094	0.74484	FALSE	7.22503
RP11-324I22.4	ENSG00000271335.5	0.747094	2.83712	3.90814	0.0480526	0.324838	FALSE	7.21636
RP11-379H18.1	ENSG00000271122.1	0.397188	4.38358	2.1559	0.142023	0.512842	FALSE	7.19938
GS1-124K5.4	ENSG00000237310.1	-0.819375	2.53626	4.23179	0.0396735	0.297266	FALSE	7.19195
RP11-655M14.13	ENSG00000255318.1	2.52632	1.1326	5.91596	0.0150043	0.185444	TRUE	7.19108
RP11-218M22.1	ENSG00000177406.4	0.768758	3.08397	3.58559	0.0582828	0.351644	FALSE	7.18475
CPEB1-AS1	ENSG00000259462.2	0.679844	3.92181	2.62531	0.105172	0.450351	FALSE	7.17099
PPP2R2B-IT1	ENSG00000249553.1	-0.969883	2.71197	3.99667	0.0455903	0.316469	FALSE	7.1671
AC012363.4	ENSG00000224789.1	3.12676	1.00408	6.03551	0.0140209	0.179342	TRUE	7.16036
PARD6G-AS1	ENSG00000267270.5	1.19415	2.88148	3.79117	0.0515235	0.334334	FALSE	7.16011
RP11-16P20.4	ENSG00000279302.1	0.63542	3.25252	3.36299	0.066677	0.372089	FALSE	7.15919
C8orf34-AS1	ENSG00000248801.6	1.41997	1.70406	5.18375	0.022799	0.2275	FALSE	7.15894
RP11-384P7.7	ENSG00000260947.1	-0.76746	3.27844	3.32847	0.0680902	0.375629	FALSE	7.15485
MIR646HG	ENSG00000228340.5	-0.992105	2.52129	4.2034	0.040343	0.300064	FALSE	7.15282
RP4-758J18.7	ENSG00000225905.1	-1.89577	1.26233	5.69258	0.0170368	0.197344	TRUE	7.13753
MIR600HG	ENSG00000236901.4	-0.430701	4.47854	1.98898	0.158447	0.534523	FALSE	7.13647
CTD-2377O17.1	ENSG00000271714.1	-1.23265	2.33155	4.40249	0.0358866	0.282628	FALSE	7.13196
MFI2-AS1	ENSG00000228109.1	-0.877551	2.62133	4.055	0.0440406	0.312831	FALSE	7.12635
NNT-AS1	ENSG00000248092.7	-0.173972	5.65722	0.825619	0.363542	0.733476	FALSE	7.11703
PABPC5-AS1	ENSG00000234161.1	-1.96641	1.11854	5.84189	0.015649	0.189349	FALSE	7.11632
LINC01089	ENSG00000212694.8	0.510932	4.25298	2.20233	0.137802	0.506741	FALSE	7.11231
RP11-388C12.8	ENSG00000262410.1	1.56332	1.80139	5.00677	0.0252484	0.238166	FALSE	7.10905
RP11-88H12.2	ENSG00000270059.1	-1.16638	2.14117	4.59844	0.0320011	0.265404	FALSE	7.10691
DLEU2	ENSG00000231607.8	-0.448106	4.44714	1.98299	0.159076	0.535254	FALSE	7.09935
TTC28-AS1	ENSG00000235954.6	-0.312154	4.61747	1.7969	0.180087	0.562913	FALSE	7.0907
GS1-259H13.2	ENSG00000244219.6	-2.00452	1.1639	5.75159	0.0164738	0.194023	TRUE	7.08759
LINC01532	ENSG00000267014.5	-0.508605	4.12204	2.30902	0.128625	0.493788	FALSE	7.0808
RP11-196E1.3	ENSG00000254561.3	-1.8302	1.20183	5.69587	0.0170049	0.19733	FALSE	7.07974
RP11-1020A11.2	ENSG00000269982.1	1.05362	2.80168	3.78474	0.0517219	0.334383	FALSE	7.07476
RP11-121M22.1	ENSG00000175773.12	-1.70213	1.33861	5.51433	0.0188613	0.206501	TRUE	7.06704
RP4-717I23.3	ENSG00000223745.7	0.279374	5.32264	1.07779	0.299192	0.687144	FALSE	7.06349
RP5-984P4.6	ENSG00000278041.1	0.414645	4.61191	1.768	0.183629	0.566329	FALSE	7.05704
RP1-46F2.3	ENSG00000258240.5	-2.43046	1.23313	5.61226	0.0178352	0.202063	FALSE	7.04225
AC074286.1	ENSG00000213963.6	-0.621016	3.32247	3.14927	0.075961	0.392583	FALSE	7.04107
RP11-1129I3.1	ENSG00000260392.5	1.89086	1.24512	5.58791	0.0180849	0.203393	FALSE	7.03419
CTA-14H9.5	ENSG00000261353.1	-1.64861	1.5017	5.27728	0.0216054	0.220811	FALSE	7.03416
RP11-244H3.1	ENSG00000241014.1	-1.03689	2.26499	4.36089	0.0367731	0.285404	FALSE	7.0302
KB-1208A12.3	ENSG00000245970.2	3.49335	1.13229	5.71858	0.0167863	0.195881	TRUE	7.02886
C17orf102	ENSG00000197322.3	-2.15395	1.68555	5.04739	0.0246631	0.236444	FALSE	7.02706
LINC00535	ENSG00000246662.6	-1.27214	1.6856	5.0235	0.0250056	0.237918	FALSE	7.00721
LINC00882	ENSG00000242759.6	-0.45102	4.20065	2.14433	0.143097	0.513703	FALSE	7.00559
VLDLR-AS1	ENSG00000236404.8	0.735994	3.01779	3.45285	0.0631429	0.363185	FALSE	7.00303
FAM13A-AS1	ENSG00000248019.2	0.459561	4.33979	1.99264	0.158065	0.533952	FALSE	7.0012
SMCR5	ENSG00000226746.2	-1.90325	1.2908	5.4915	0.0191091	0.207834	TRUE	7.00039
AC009166.7	ENSG00000280344.1	-0.785553	3.07872	3.34205	0.0675303	0.37452	FALSE	6.96704
RP1-93H18.1	ENSG00000240050.5	2.31928	1.18776	5.57296	0.0182399	0.204134	FALSE	6.96452
AC009133.21	ENSG00000275857.1	2.16857	1.03021	5.7594	0.0164007	0.193915	TRUE	6.96031
BACE2-IT1	ENSG00000224388.1	2.79646	1.18434	5.56849	0.0182865	0.204134	TRUE	6.95742
CPB2-AS1	ENSG00000235903.7	0.400959	4.85514	1.4226	0.232976	0.623328	FALSE	6.95689
LINC00265	ENSG00000188185.11	-0.645376	2.92488	3.50641	0.0611316	0.359067	FALSE	6.95682
MIR222HG	ENSG00000270069.1	1.6483	1.89247	4.71568	0.0298887	0.257124	FALSE	6.95673
CTD-2619J13.16	ENSG00000268543.1	1.72936	1.42799	5.26931	0.0217047	0.221557	FALSE	6.95384
RP11-156E6.1	ENSG00000259623.1	-0.238999	5.17378	1.10942	0.292208	0.680201	FALSE	6.94872
RP11-449P15.2	ENSG00000273151.1	0.616492	3.67131	2.6451	0.10387	0.448377	FALSE	6.93846
ADAMTS9-AS2	ENSG00000241684.5	0.774312	3.85021	2.43215	0.11887	0.475376	FALSE	6.92276
KIF25-AS1	ENSG00000229921.6	1.97282	2.08372	4.43625	0.0351834	0.279537	FALSE	6.91268
LRRC75A-AS1	ENSG00000175061.17	-0.0601404	6.38495	0.153447	0.695263	0.909575	FALSE	6.90932
RP11-556I13.2	ENSG00000268170.2	1.06141	2.75696	3.64327	0.0562964	0.34599	FALSE	6.90778
RP1-40E16.9	ENSG00000230269.6	-1.28214	1.78717	4.76815	0.028991	0.253216	FALSE	6.89542
RP11-1275H24.1	ENSG00000234432.4	1.36845	1.98019	4.53513	0.033206	0.270244	FALSE	6.8926
RP11-688I9.5	ENSG00000279358.1	-0.815245	3.13542	3.18897	0.0741367	0.389824	FALSE	6.88909
AP000473.5	ENSG00000228798.1	-1.17559	2.28537	4.16889	0.0411727	0.303878	FALSE	6.88754
ZDHHC20-IT1	ENSG00000236953.1	1.75334	1.58649	4.99677	0.0253947	0.238612	TRUE	6.88582
ZNF561-AS1	ENSG00000267106.5	-0.600221	3.36285	2.92889	0.0870074	0.416473	FALSE	6.88557
RP11-283I3.6	ENSG00000261799.1	0.329839	4.26357	1.94769	0.162836	0.54067	FALSE	6.88208
N4BP2L2-IT2	ENSG00000281026.1	0.261657	5.31077	0.921557	0.337067	0.713907	FALSE	6.87967
RP11-286E11.2	ENSG00000249604.1	1.04091	2.54722	3.84501	0.0498943	0.329602	FALSE	6.8722
LINC00320	ENSG00000224924.6	0.210482	5.65149	0.620427	0.430889	0.780403	FALSE	6.8661
LINC00504	ENSG00000248360.7	-2.36384	1.06986	5.59122	0.0180507	0.203131	FALSE	6.86166
NUTM2A-AS1	ENSG00000223482.7	0.456973	4.54907	1.63004	0.201697	0.586901	FALSE	6.8588
LPP-AS2	ENSG00000270959.1	-0.82408	2.73077	3.60978	0.0574407	0.349763	FALSE	6.85255
RP11-798M19.6	ENSG00000272870.1	0.598147	3.23507	3.03283	0.0815958	0.406109	FALSE	6.85043
RP5-821D11.7	ENSG00000184068.2	1.95939	1.50678	5.03974	0.0247723	0.236899	FALSE	6.84191
ARRDC1-AS1	ENSG00000203993.4	0.426717	3.81216	2.37948	0.122939	0.482571	FALSE	6.83615
RP11-541M12.6	ENSG00000279822.1	1.24263	2.29038	4.10155	0.0428438	0.310005	FALSE	6.83515
FAM95C	ENSG00000273036.2	0.712547	3.89171	2.29209	0.130034	0.496193	FALSE	6.83474
LINC01128	ENSG00000228794.8	-0.332052	4.28856	1.87089	0.171373	0.551643	FALSE	6.83335
USP2-AS1	ENSG00000245248.7	-1.29706	1.56	4.95855	0.025962	0.240869	FALSE	6.82746
AC074212.5	ENSG00000259605.3	-1.71654	1.24117	5.34066	0.0208336	0.216584	TRUE	6.82611
RP11-701H24.7	ENSG00000271347.1	-0.408314	4.12655	2.02508	0.154721	0.528615	FALSE	6.81881
C15orf59-AS1	ENSG00000260469.2	-2.13271	1.18731	5.38663	0.0202916	0.213933	TRUE	6.81029
ITGA9-AS1	ENSG00000235257.8	-0.467452	3.52759	2.65727	0.103077	0.446874	FALSE	6.8058
RP11-506H21.5	ENSG00000278627.1	-1.63197	1.31876	5.21692	0.0223681	0.22477	FALSE	6.80117
FZD10-AS1	ENSG00000250208.6	0.848098	3.27964	2.91437	0.0877935	0.418327	FALSE	6.78938
RP11-147L13.13	ENSG00000277476.1	0.46163	4.00646	2.11648	0.145721	0.517186	FALSE	6.78518
AC006538.1	ENSG00000261342.1	1.0902	2.82095	3.41527	0.0645957	0.367225	FALSE	6.77337
CKMT2-AS1	ENSG00000247572.7	0.566056	3.53569	2.60169	0.10675	0.453666	FALSE	6.76338
LINC01608	ENSG00000253877.5	-0.668161	2.96766	3.23505	0.0720783	0.385398	FALSE	6.76196
TMEM161B-AS1	ENSG00000247828.7	-0.172389	5.38592	0.753667	0.385318	0.749296	FALSE	6.7618
RP11-301O19.1	ENSG00000273080.1	2.29659	1.31954	5.16673	0.0230235	0.228321	TRUE	6.76029
RP4-758J24.6	ENSG00000280378.1	1.05003	2.28234	4.01967	0.0449725	0.314926	FALSE	6.75715
RP11-890B15.3	ENSG00000255455.2	-0.304162	4.84548	1.23194	0.267031	0.657825	FALSE	6.7504
RP11-120D5.1	ENSG00000234129.7	-2.33803	1.00891	5.52875	0.0187065	0.205417	TRUE	6.74923
RP11-25K19.1	ENSG00000167912.5	-1.39702	1.67811	4.72172	0.029784	0.256706	FALSE	6.74743
ERI3-IT1	ENSG00000233602.1	1.29776	2.01276	4.31474	0.0377836	0.289632	FALSE	6.73885
NFYC-AS1	ENSG00000272145.1	0.827182	2.88656	3.29486	0.069497	0.378718	FALSE	6.73346
HCG11	ENSG00000228223.2	-0.507421	3.78095	2.29305	0.129954	0.496193	FALSE	6.72487
LIFR-AS1	ENSG00000244968.6	-0.504706	3.93156	2.11015	0.146325	0.517716	FALSE	6.70432
KMT2E-AS1	ENSG00000239569.3	1.44979	1.94023	4.35696	0.036858	0.285703	FALSE	6.70211
ANKRD10-IT1	ENSG00000229152.2	0.484287	3.94711	2.08878	0.148385	0.521207	FALSE	6.6997
LINC01094	ENSG00000251442.5	0.0682288	6.40972	0.0477745	0.826982	0.956059	FALSE	6.68379
RP11-130F10.1	ENSG00000250131.1	1.08303	2.23305	3.98133	0.0460071	0.317475	FALSE	6.67505
RP1-86C11.7	ENSG00000272468.1	3.47491	1.14955	5.25399	0.0218965	0.222212	TRUE	6.66271
LINC00599	ENSG00000253230.6	-0.463536	4.62411	1.35764	0.243946	0.635911	FALSE	6.65947
RP11-497E19.1	ENSG00000205562.2	-1.94796	1.29737	5.07079	0.0243323	0.234721	FALSE	6.65835
CD27-AS1	ENSG00000215039.6	0.237202	5.16959	0.850404	0.356438	0.727758	FALSE	6.65787
RP11-265E18.1	ENSG00000272905.1	2.20614	1.01377	5.41112	0.0200089	0.212454	TRUE	6.65699
RFX3-AS1	ENSG00000232104.3	-0.702625	3.34999	2.68882	0.101054	0.442936	FALSE	6.65678
RP11-158H5.2	ENSG00000279989.1	1.92825	1.39625	4.94997	0.0260912	0.24121	TRUE	6.65655
RP3-425C14.4	ENSG00000279453.1	-0.277483	5.09895	0.907518	0.340774	0.717102	FALSE	6.65206
PRR7-AS1	ENSG00000246334.2	1.41908	1.54501	4.76547	0.0290361	0.253398	TRUE	6.65102
RP11-1007O24.2	ENSG00000261187.1	1.24077	2.22463	3.95696	0.0466778	0.320105	FALSE	6.64575
ITCH-IT1	ENSG00000231795.1	1.79764	1.57538	4.71882	0.0298341	0.256926	TRUE	6.64227
RP11-93H24.3	ENSG00000273723.1	2.13029	1.20723	5.15072	0.0232367	0.229563	TRUE	6.63468
DKFZp434J0226	ENSG00000268460.1	0.668854	3.15845	2.8735	0.0900489	0.421852	FALSE	6.6316
AC007566.10	ENSG00000244055.1	0.423766	4.18853	1.76304	0.184246	0.566892	FALSE	6.62883
RP11-799B12.4	ENSG00000265750.1	1.19716	1.85141	4.37182	0.036538	0.284707	FALSE	6.62587
AC003973.3	ENSG00000279377.1	-0.573753	3.03532	2.9939	0.0835786	0.411396	FALSE	6.61604
LINC00997	ENSG00000281332.1	0.601347	3.19033	2.81884	0.0931637	0.428548	FALSE	6.61442
TSTD3	ENSG00000228439.4	-0.832503	2.42447	3.67585	0.055206	0.343802	FALSE	6.60351
RP11-644F5.11	ENSG00000258056.2	0.452582	3.78304	2.15041	0.142532	0.513241	FALSE	6.59368
RP11-715J22.6	ENSG00000260293.2	-0.735435	3.09365	2.89248	0.0889938	0.420275	FALSE	6.5838
FAM66C	ENSG00000226711.6	-0.342308	4.32794	1.57543	0.20942	0.595508	FALSE	6.58347
LINC01137	ENSG00000233621.1	0.92633	2.47063	3.59237	0.0580454	0.350983	TRUE	6.5773
GS1-358P8.4	ENSG00000260822.1	-0.189804	5.632	0.41071	0.521609	0.837277	FALSE	6.57096
RP11-517I3.2	ENSG00000279118.1	-0.174248	5.55656	0.464751	0.495412	0.822011	FALSE	6.56986
RP11-331F4.5	ENSG00000280152.1	0.735258	3.57382	2.3469	0.125532	0.487351	FALSE	6.56769
RP5-881P19.7	ENSG00000276255.2	1.21132	2.12449	3.97735	0.0461162	0.317715	FALSE	6.56307
CTC-529L17.2	ENSG00000249984.1	-2.25894	1.37271	4.84479	0.0277297	0.248	TRUE	6.54513
RP11-77P16.4	ENSG00000249846.6	-1.63412	1.49614	4.68904	0.0303556	0.259277	FALSE	6.53804
RP11-102L12.2	ENSG00000259326.1	-1.03098	2.03505	4.04332	0.0443464	0.31357	FALSE	6.53009
PSMD6-AS2	ENSG00000239653.1	0.78608	2.30991	3.71865	0.0538078	0.340375	FALSE	6.52595
RP5-827C21.4	ENSG00000231663.1	-1.37326	1.65354	4.4812	0.0342697	0.275783	FALSE	6.52046
LINC01569	ENSG00000262468.5	1.23773	1.75066	4.3534	0.0369352	0.285703	FALSE	6.50952
LINC01355	ENSG00000261326.2	0.381078	4.33356	1.48524	0.222956	0.611351	FALSE	6.49872
ZNF883	ENSG00000228623.3	-0.477063	3.89784	1.9167	0.166221	0.545251	FALSE	6.48667
RP3-453C12.14	ENSG00000275894.1	-0.889016	2.27763	3.70601	0.0542168	0.341525	TRUE	6.48275
RP13-216E22.4	ENSG00000228906.1	-0.729426	2.56271	3.37366	0.0662464	0.371446	FALSE	6.47873
INTS6-AS1	ENSG00000236778.7	0.588537	3.21521	2.63437	0.104573	0.449473	FALSE	6.47262
RP11-177H2.1	ENSG00000280294.1	-1.14541	2.14103	3.83767	0.050113	0.329899	FALSE	6.4597
EBLN3	ENSG00000281649.1	-0.0374201	6.13594	0.0615515	0.80406	0.949841	FALSE	6.45057
LINC01122	ENSG00000233723.7	-0.937405	2.32601	3.61222	0.0573566	0.349451	FALSE	6.4499
AC000123.2	ENSG00000280347.1	0.391369	4.24561	1.52196	0.217323	0.604803	FALSE	6.44769
RP11-182J1.17	ENSG00000275120.1	-1.83881	1.24481	4.87503	0.027248	0.247198	TRUE	6.44252
RP11-553L6.5	ENSG00000259976.1	0.0820199	5.90818	0.157533	0.691438	0.90828	FALSE	6.44051
LINC00623	ENSG00000226067.6	-1.34125	1.68961	4.34385	0.0371428	0.286638	FALSE	6.44039
LINC01266	ENSG00000224957.5	-0.964749	2.11248	3.8402	0.0500376	0.329884	FALSE	6.43332
RP11-107D24.2	ENSG00000261598.1	-1.69271	1.41363	4.6576	0.0309164	0.261605	TRUE	6.42911
SNHG5	ENSG00000203875.10	0.11192	5.56177	0.339824	0.559931	0.853051	FALSE	6.39845
FALEC	ENSG00000228126.1	1.72917	1.46808	4.54163	0.03308	0.269744	FALSE	6.38598
RP11-458D21.1	ENSG00000233396.7	-1.17234	1.88219	4.03997	0.0444346	0.313581	FALSE	6.37436
CTC-559E9.1	ENSG00000266904.5	0.464125	3.31223	2.41725	0.120005	0.477164	FALSE	6.37106
RP11-389G6.3	ENSG00000261292.2	-1.56808	2.08505	3.79684	0.0513495	0.33414	FALSE	6.36856
RP3-399L15.3	ENSG00000228624.7	0.347781	4.1225	1.5488	0.213313	0.600163	FALSE	6.35146
RP11-4O1.2	ENSG00000259953.1	-0.827237	2.92656	2.80641	0.0938883	0.429869	FALSE	6.33948
DIO3OS	ENSG00000258498.6	-1.55364	1.3414	4.63216	0.031378	0.262847	FALSE	6.3355
SOX9-AS1	ENSG00000234899.9	0.356463	4.09347	1.5545	0.212473	0.599111	FALSE	6.32812
RP11-92K15.3	ENSG00000272264.1	2.40849	1.00455	5.01345	0.0251512	0.237984	TRUE	6.31778
RP11-890B15.2	ENSG00000254842.6	-1.66196	1.16	4.82706	0.0280164	0.249216	TRUE	6.31759
MIR663AHG	ENSG00000227195.8	0.230456	5.11866	0.602951	0.437454	0.785401	FALSE	6.31146
RP11-16P6.1	ENSG00000261428.2	-1.13256	2.18355	3.6144	0.0572813	0.349355	FALSE	6.30934
RP11-70L8.5	ENSG00000279670.1	1.2922	1.83233	4.01884	0.0449947	0.314926	FALSE	6.30643
CBR3-AS1	ENSG00000236830.6	-0.741729	2.65132	3.07291	0.079607	0.40222	FALSE	6.30228
XXbac-B444P24.14	ENSG00000273139.1	1.56907	1.31915	4.61766	0.0316444	0.264125	TRUE	6.30105
RP11-2E11.9	ENSG00000270953.1	-0.845635	3.90345	1.71357	0.190522	0.574779	FALSE	6.29542
UBL7-AS1	ENSG00000247240.7	1.11767	2.10015	3.66948	0.0554175	0.3444	FALSE	6.27367
RP11-597D13.9	ENSG00000248429.5	-0.47366	3.79544	1.79809	0.179943	0.56283	FALSE	6.26983
BCDIN3D-AS1	ENSG00000258057.5	-0.980073	2.35978	3.3664	0.066539	0.371917	FALSE	6.26943
SNHG17	ENSG00000196756.11	0.419641	3.81434	1.76868	0.183545	0.566329	FALSE	6.26013
C20orf166-AS1	ENSG00000174403.15	-1.33115	2.02039	3.74258	0.0530425	0.338124	FALSE	6.2571
LINC00639	ENSG00000259070.5	0.104925	5.84455	0.100212	0.751575	0.930443	FALSE	6.25656
LINC00672	ENSG00000263874.1	-0.353984	4.25511	1.32362	0.249943	0.642153	FALSE	6.25544
CTB-171A8.1	ENSG00000266903.1	2.27601	1.0304	4.90763	0.0267383	0.24445	TRUE	6.25534
RP11-556H2.1	ENSG00000280274.1	1.22871	1.76043	4.03629	0.0445317	0.313876	FALSE	6.24946
RP11-177G23.1	ENSG00000279659.1	1.03488	2.55341	3.12372	0.0771605	0.395357	FALSE	6.2494
LAMTOR5-AS1	ENSG00000224699.8	0.588026	3.34379	2.24524	0.134027	0.50284	FALSE	6.2432
RP11-9E17.1	ENSG00000277534.1	-0.745805	2.42189	3.26066	0.0709607	0.382865	FALSE	6.23873
RP5-1014D13.2	ENSG00000279738.1	0.462359	3.65163	1.91457	0.166457	0.545566	FALSE	6.23841
SNAI3-AS1	ENSG00000260630.6	0.529241	3.74749	1.8137	0.178065	0.560049	FALSE	6.23701
KTN1-AS1	ENSG00000186615.10	-0.803141	2.43732	3.23791	0.0719525	0.38501	FALSE	6.23413
LINC01354	ENSG00000231768.1	0.569943	3.62635	1.93637	0.164063	0.542069	FALSE	6.23403
OTUD6B-AS1	ENSG00000253738.1	-0.0673182	5.74148	0.134941	0.713363	0.916453	FALSE	6.22878
SP2-AS1	ENSG00000234494.7	-0.787458	2.59895	3.04408	0.081032	0.404966	FALSE	6.22432
AC004156.3	ENSG00000267666.2	1.56035	1.25629	4.59611	0.0320445	0.265659	TRUE	6.22007
LINC00987	ENSG00000237248.4	0.48209	3.74903	1.78936	0.181004	0.563614	FALSE	6.21493
RP11-263K19.4	ENSG00000231064.5	-0.3475	3.8765	1.65745	0.197948	0.583411	FALSE	6.21331
RP5-890O3.9	ENSG00000240731.1	0.877648	2.67945	2.93744	0.086548	0.416001	FALSE	6.20981
RP11-165M1.2	ENSG00000260723.1	1.95301	1.0571	4.81771	0.0281688	0.249529	TRUE	6.20686
RP11-872J21.5	ENSG00000276182.1	0.794032	2.75453	2.85003	0.0913723	0.424526	FALSE	6.20663
RP11-158K1.3	ENSG00000253106.1	0.78245	2.57254	3.05189	0.0806434	0.404516	FALSE	6.20484
RP11-344N10.5	ENSG00000272630.1	0.704676	2.69637	2.91147	0.0879516	0.418473	FALSE	6.20352
SERHL	ENSG00000172250.14	1.58843	1.27619	4.54739	0.032969	0.269365	FALSE	6.19893
PWRN1	ENSG00000259905.5	-0.883455	3.64108	1.88276	0.170021	0.550262	FALSE	6.1973
CTC-526N19.1	ENSG00000277013.1	-1.35709	1.68494	4.05821	0.0439571	0.312831	TRUE	6.19271
LOXL1-AS1	ENSG00000261801.5	-1.44633	1.36899	4.42592	0.035397	0.28028	FALSE	6.18922
RP11-563J2.3	ENSG00000212743.2	-0.789648	3.09954	2.44579	0.11784	0.473881	FALSE	6.18463
RP11-66N11.8	ENSG00000260081.1	-1.38603	1.86283	3.83858	0.0500858	0.329884	FALSE	6.18228
LINC01018	ENSG00000250056.5	-0.90988	2.50928	3.0901	0.0787698	0.399786	FALSE	6.17549
RP11-261P13.5	ENSG00000279135.1	1.11661	1.80548	3.89326	0.0484803	0.325902	FALSE	6.17193
BACE1-AS	ENSG00000278768.1	-0.61538	2.70886	2.85555	0.0910589	0.423636	FALSE	6.16591
AL132709.8	ENSG00000232018.4	-1.04262	2.89638	2.63121	0.104782	0.449603	FALSE	6.15092
RP11-946P6.4	ENSG00000279360.1	0.855108	2.4088	3.17438	0.0748015	0.391152	FALSE	6.14959
CTC-308K20.1	ENSG00000204758.7	-1.23504	1.59239	4.11101	0.042605	0.309342	FALSE	6.14522
RP11-522I20.3	ENSG00000254473.1	0.749555	2.50813	3.05711	0.0803845	0.404035	FALSE	6.14507
RP11-1C8.6	ENSG00000266289.1	2.07326	1.41946	4.30877	0.0379164	0.289716	FALSE	6.14049
CTD-3099C6.9	ENSG00000269825.1	0.700429	3.25423	2.23008	0.135347	0.504039	FALSE	6.1395
RP11-715J22.2	ENSG00000259895.1	1.81326	1.34981	4.38321	0.0362946	0.284083	FALSE	6.13391
RP11-407N8.5	ENSG00000274797.1	2.07886	1.1159	4.6383	0.031266	0.262746	TRUE	6.11516
BAIAP2-AS1	ENSG00000226137.5	-0.181377	4.8419	0.662959	0.415517	0.772116	FALSE	6.10892
RP11-159G9.5	ENSG00000229729.6	0.323437	4.00745	1.41746	0.233822	0.623862	FALSE	6.10396
RP1-79C4.4	ENSG00000271811.1	0.841145	2.70764	2.76868	0.0961256	0.434428	FALSE	6.08657
RP11-989F5.3	ENSG00000256299.1	-1.77327	1.14007	4.57449	0.0324513	0.26731	FALSE	6.08565
RP11-1334A24.5	ENSG00000279821.1	1.85782	1.07583	4.64999	0.0310538	0.262236	TRUE	6.08492
CTB-129P6.7	ENSG00000280087.1	-0.977841	2.07619	3.47635	0.0622519	0.361592	TRUE	6.08192
TRAM2-AS1	ENSG00000225791.6	-0.443225	3.5974	1.8046	0.179157	0.561324	FALSE	6.0781
AP001372.2	ENSG00000254837.2	0.312623	4.04948	1.34773	0.245674	0.637002	FALSE	6.07466
RP11-340F14.6	ENSG00000274029.1	-1.06317	1.96953	3.58834	0.0581864	0.351357	FALSE	6.07271
DLGAP1-AS1	ENSG00000177337.7	-0.584819	2.98359	2.44719	0.117736	0.473643	FALSE	6.06997
AC091878.1	ENSG00000215196.4	-0.973086	2.01904	3.52713	0.0603722	0.357017	FALSE	6.06901
RP11-53O19.3	ENSG00000272335.1	0.292121	4.28091	1.11954	0.290018	0.679703	FALSE	6.0667
NR2F1-AS1	ENSG00000237187.8	-0.180172	4.97442	0.524264	0.469029	0.805009	FALSE	6.06667
RP11-452F19.3	ENSG00000228106.5	1.01912	1.87713	3.68653	0.0548535	0.342732	FALSE	6.0654
SPAG5-AS1	ENSG00000227543.4	-1.49315	1.31242	4.33819	0.0372664	0.287274	TRUE	6.0584
RP11-175O19.4	ENSG00000231025.1	0.419419	3.68333	1.69593	0.192821	0.577163	FALSE	6.058
SNHG6	ENSG00000245910.8	0.0663391	5.62585	0.105248	0.74562	0.928467	FALSE	6.04933
LINC00499	ENSG00000251372.5	-2.12506	2.89073	2.52366	0.11215	0.463642	FALSE	6.04722
XXbac-B461K10.4	ENSG00000093100.13	1.00611	2.06753	3.43999	0.063636	0.364646	FALSE	6.04154
SGMS1-AS1	ENSG00000226200.6	-0.707793	3.44399	1.92273	0.165556	0.544207	FALSE	6.0386
AC022182.1	ENSG00000254777.5	-1.46759	1.50324	4.08694	0.0432157	0.31065	TRUE	6.03554
AC016757.3	ENSG00000186235.10	0.622268	3.21003	2.15582	0.142031	0.512842	FALSE	6.02575
RP11-1114A5.4	ENSG00000232611.1	0.37882	4.06007	1.28664	0.256667	0.648059	FALSE	6.02209
RP11-319G6.1	ENSG00000248932.5	-0.418019	3.43117	1.91186	0.166757	0.54579	FALSE	6.01536
RP11-9G1.3	ENSG00000250241.5	-0.216085	4.77912	0.637565	0.424594	0.777424	FALSE	6.01496
CTC-273B12.10	ENSG00000269814.1	1.67232	1.21848	4.38325	0.0362937	0.284083	FALSE	6.00261
RP11-872J21.3	ENSG00000260806.1	2.12272	1.10944	4.51108	0.0336759	0.272792	TRUE	6.00157
RP1-111C20.4	ENSG00000271913.5	-0.667857	2.44746	2.9481	0.0859784	0.415078	FALSE	5.98735
PVRL3-AS1	ENSG00000242242.5	-1.50032	1.41875	4.11828	0.0424222	0.308882	FALSE	5.97778
FBXL19-AS1	ENSG00000260852.1	0.992609	2.7304	2.61734	0.105701	0.45159	FALSE	5.97234
RP11-732M18.4	ENSG00000274023.1	-1.0738	1.91315	3.52896	0.0603055	0.356825	FALSE	5.96471
SNHG8	ENSG00000269893.6	0.261726	4.23599	1.0665	0.301737	0.689067	FALSE	5.96462
TMPO-AS1	ENSG00000257167.2	-1.1682	1.62349	3.86057	0.0494334	0.327808	FALSE	5.96186
C1orf220	ENSG00000213057.5	-1.0183	1.90803	3.52196	0.060561	0.357424	FALSE	5.9535
RP11-392O17.2	ENSG00000277007.1	1.27604	2.3864	2.97747	0.0844312	0.412764	FALSE	5.95248
RP11-996F15.5	ENSG00000274315.1	-1.16589	1.59147	3.88357	0.0487607	0.32647	FALSE	5.94961
RP11-297N6.4	ENSG00000255046.1	2.0755	1.38753	4.1206	0.042364	0.308861	TRUE	5.94854
LINC01088	ENSG00000249307.5	-0.0308798	5.76907	0.0201078	0.887236	0.973561	FALSE	5.94168
SOCS2-AS1	ENSG00000246985.7	-1.14536	1.88097	3.53382	0.0601293	0.356388	FALSE	5.93676
RP11-250B2.4	ENSG00000279022.1	1.57925	1.72946	3.69808	0.0544751	0.341594	FALSE	5.92772
AC092168.2	ENSG00000232034.1	1.09102	1.89994	3.49457	0.0615705	0.360024	FALSE	5.92155
EXTL3-AS1	ENSG00000246339.5	-0.843528	2.36615	2.95625	0.085546	0.414064	FALSE	5.91331
CYB561D2	ENSG00000271858.5	1.93277	1.11616	4.38926	0.0361659	0.283661	FALSE	5.90539
CTD-2574D22.3	ENSG00000279789.1	0.450088	3.59475	1.62836	0.20193	0.586941	FALSE	5.90282
ENTPD3-AS1	ENSG00000223797.5	0.4206	3.5595	1.66318	0.197174	0.582839	FALSE	5.90196
RP11-617F23.2	ENSG00000273691.1	1.05984	2.32633	2.98536	0.0840205	0.411817	FALSE	5.89944
RP11-196G11.6	ENSG00000232748.3	1.93099	1.62841	3.77822	0.0519237	0.334383	TRUE	5.89587
CTD-2270P14.1	ENSG00000260565.6	0.0509382	5.53834	0.0758336	0.783025	0.941921	FALSE	5.89121
RP11-983P16.4	ENSG00000257337.6	0.262744	4.7695	0.546655	0.459688	0.798534	FALSE	5.89078
RP11-170K4.2	ENSG00000279311.1	0.964568	2.60854	2.65764	0.103054	0.446872	FALSE	5.88708
LINC00936	ENSG00000271614.1	-0.82718	2.45526	2.82612	0.0927424	0.427804	FALSE	5.88589
RP11-393I2.4	ENSG00000272008.1	1.46652	1.48978	3.92165	0.047668	0.323494	FALSE	5.88061
CTC-559E9.5	ENSG00000267481.1	-0.646603	2.67732	2.57425	0.108616	0.457796	FALSE	5.88002
RP11-624C23.1	ENSG00000253535.5	-1.25016	1.56115	3.83444	0.0502096	0.330072	FALSE	5.87704
RP11-295K2.3	ENSG00000229739.2	0.883029	2.14602	3.1633	0.0753108	0.392146	FALSE	5.87702
RP11-10K16.1	ENSG00000245213.6	0.63382	3.17868	2.02659	0.154567	0.528615	FALSE	5.87238
RP11-421E14.2	ENSG00000264895.1	0.707091	2.57379	2.67658	0.101834	0.444165	FALSE	5.8695
RP11-442O1.3	ENSG00000275088.1	-1.71519	1.35079	4.07034	0.0436426	0.312526	TRUE	5.86891
BVES-AS1	ENSG00000203808.10	1.02086	2.23885	3.049	0.080787	0.404516	FALSE	5.86858
NCKAP5-IT1	ENSG00000232474.1	1.25439	2.04758	3.25691	0.0711228	0.383119	TRUE	5.86112
HPN-AS1	ENSG00000227392.1	0.534001	3.68914	1.48951	0.222293	0.61082	FALSE	5.85861
LINC00294	ENSG00000280798.1	0.0264677	5.72141	0.0111532	0.915893	0.980036	FALSE	5.84816
RP11-408A13.4	ENSG00000272871.1	-1.10266	1.89323	3.41745	0.0645104	0.366936	FALSE	5.84756
CECR7	ENSG00000237438.6	0.433481	3.90941	1.26108	0.261446	0.652456	FALSE	5.84483
RP11-23J9.5	ENSG00000254876.5	-0.675456	2.48306	2.74726	0.0974211	0.436773	FALSE	5.84268
AC007228.5	ENSG00000268352.1	-2.11037	1.08383	4.34856	0.0370402	0.286164	TRUE	5.83859
RP11-98D18.9	ENSG00000203288.3	-0.851996	2.07036	3.20014	0.0736318	0.388737	FALSE	5.83389
SNHG25	ENSG00000266402.3	0.509966	3.21177	1.95037	0.162547	0.540228	FALSE	5.83284
AC018647.3	ENSG00000227544.8	-0.208555	5.14041	0.247241	0.619025	0.877174	FALSE	5.83234
ZNF436-AS1	ENSG00000249087.6	-0.461791	3.55432	1.5976	0.206243	0.592402	FALSE	5.8319
RP11-727A23.5	ENSG00000247137.8	0.421893	3.36597	1.77691	0.182529	0.565158	FALSE	5.81977
CTC-543D15.8	ENSG00000278611.1	-1.60577	1.71938	3.57466	0.0586674	0.352665	FALSE	5.81067
SNHG12	ENSG00000197989.13	-0.371385	3.63793	1.48807	0.222516	0.611004	FALSE	5.80594
FOXP1-IT1	ENSG00000242094.1	0.717801	2.53964	2.63733	0.104379	0.449292	FALSE	5.79974
CTD-2553L13.10	ENSG00000274104.1	-1.51212	1.60082	3.69558	0.0545567	0.341798	FALSE	5.79692
LINC01125	ENSG00000228486.9	0.313757	4.04527	1.08754	0.297017	0.685397	FALSE	5.79665
RP11-950C14.3	ENSG00000258646.1	1.3986	1.29414	4.04539	0.0442922	0.31357	FALSE	5.79094
RP11-356B19.11	ENSG00000271833.1	-1.16126	2.01121	3.21653	0.0728978	0.386502	FALSE	5.78919
MAGI1-IT1	ENSG00000272610.1	1.11907	1.80347	3.45014	0.0632464	0.36341	FALSE	5.78634
RP11-295P9.3	ENSG00000239665.8	-0.0770711	5.32802	0.118714	0.730433	0.922538	FALSE	5.7812
PITRM1-AS1	ENSG00000237399.7	1.78695	1.24541	4.08934	0.0431544	0.310423	TRUE	5.77976
AC093590.1	ENSG00000238217.5	0.64643	3.24565	1.85845	0.172804	0.553294	FALSE	5.77844
AC156455.1	ENSG00000256546.1	1.84947	1.26257	4.06739	0.0437188	0.312526	TRUE	5.77817
DPP10-AS1	ENSG00000235026.5	-1.46989	1.69023	3.56586	0.0589793	0.35368	FALSE	5.77388
UMAD1	ENSG00000219545.9	0.185699	4.55453	0.620359	0.430914	0.780403	FALSE	5.76906
LINC01080	ENSG00000281721.1	-0.794399	2.25793	2.90512	0.0882988	0.419147	TRUE	5.75939
RP11-454H19.2	ENSG00000279675.1	-0.583419	3.56694	1.51159	0.218897	0.606434	FALSE	5.75861
RP11-657O9.1	ENSG00000240086.5	-1.90871	1.21025	4.1028	0.0428122	0.309991	FALSE	5.75608
LINC00654	ENSG00000205181.5	-0.352974	3.71794	1.36025	0.243494	0.635434	FALSE	5.75598
AL133243.1	ENSG00000276334.1	-0.475918	3.29854	1.77453	0.182822	0.565394	FALSE	5.75003
AC005220.3	ENSG00000236352.1	-1.8094	1.02288	4.30956	0.0378988	0.289716	TRUE	5.74459
RP11-348N5.7	ENSG00000270589.1	-2.03706	1.36243	3.90604	0.0481128	0.324929	FALSE	5.73986
RP11-701H24.5	ENSG00000270704.3	-0.452939	3.91554	1.15441	0.282629	0.673194	FALSE	5.73855
RP3-525N10.2	ENSG00000230910.2	-0.0657981	5.34169	0.0921241	0.761494	0.933532	FALSE	5.73478
WDFY3-AS2	ENSG00000180769.8	-0.100768	5.05641	0.237002	0.62638	0.881586	FALSE	5.7313
RP11-227G15.10	ENSG00000274341.1	1.08309	1.7122	3.4847	0.0619385	0.360761	FALSE	5.72522
COLCA1	ENSG00000196167.9	-0.653946	2.56485	2.52654	0.111945	0.463442	FALSE	5.72398
RP11-345P4.9	ENSG00000272106.1	-0.282917	4.26911	0.817135	0.366019	0.735173	FALSE	5.71912
AC002310.12	ENSG00000235560.3	0.875649	2.24967	2.85854	0.0908898	0.423226	FALSE	5.70941
RP11-420L9.5	ENSG00000270504.1	1.01838	2.21967	2.887	0.089297	0.420879	FALSE	5.70491
EMX2OS	ENSG00000229847.8	-0.238152	4.7151	0.440739	0.506766	0.829445	FALSE	5.69571
HOTAIRM1	ENSG00000233429.9	2.3807	1.03356	4.23645	0.0395648	0.296689	TRUE	5.6932
KCNIP4-IT1	ENSG00000280650.1	-0.385048	3.99892	1.03274	0.309516	0.694471	FALSE	5.69083
RP11-166B2.8	ENSG00000263307.1	-1.48139	1.31706	3.89856	0.0483275	0.325808	TRUE	5.68807
SEPSECS-AS1	ENSG00000281501.1	-0.614948	3.21042	1.79675	0.180106	0.562913	FALSE	5.6835
C9orf139	ENSG00000180539.7	-0.927624	2.0476	3.05517	0.0804808	0.404341	FALSE	5.68281
RP11-709D24.8	ENSG00000278434.1	0.666939	2.40418	2.65139	0.103459	0.447684	FALSE	5.67704
RP5-1031D4.3	ENSG00000278982.1	-1.59336	1.44107	3.73335	0.0533362	0.339139	TRUE	5.66981
ASB16-AS1	ENSG00000267080.5	0.472934	3.16936	1.82495	0.176725	0.558484	FALSE	5.66978
AC062017.1	ENSG00000222020.2	1.3079	1.54586	3.61187	0.0573685	0.349451	TRUE	5.66945
RP4-728D4.2	ENSG00000239636.1	1.59904	1.19825	3.99902	0.0455268	0.316369	TRUE	5.65539
LINC01170	ENSG00000253807.5	-0.948844	2.31682	2.7237	0.0988687	0.439127	FALSE	5.65516
LINC01278	ENSG00000235437.7	0.118208	4.97986	0.235113	0.627758	0.882075	FALSE	5.65158
RGS5	ENSG00000232995.7	0.880446	2.3246	2.71048	0.0996908	0.440837	FALSE	5.651
CH17-437K3.1	ENSG00000227082.1	-0.564493	3.21776	1.75402	0.185373	0.568231	FALSE	5.64926
ATE1-AS1	ENSG00000226864.1	1.13316	2.61063	2.38708	0.122342	0.481593	FALSE	5.64164
AC007620.3	ENSG00000242539.2	1.18597	1.9265	3.14333	0.0762378	0.393245	FALSE	5.63985
LBX2-AS1	ENSG00000257702.3	2.2036	1.08963	4.07995	0.0433949	0.311509	TRUE	5.61596
RP11-513I15.6	ENSG00000225339.3	-0.833122	2.56402	2.40658	0.120826	0.478408	FALSE	5.61302
RP11-355F16.1	ENSG00000270571.2	1.81118	1.2224	3.92074	0.0476939	0.323565	TRUE	5.61246
RP11-452L6.5	ENSG00000260267.1	0.268797	4.25208	0.735599	0.391074	0.752274	FALSE	5.60656
RP11-257O5.2	ENSG00000279059.1	-0.310976	3.75404	1.17997	0.277362	0.667175	FALSE	5.6042
RP11-455J20.3	ENSG00000273240.1	-3.01333	1.06638	4.08985	0.0431415	0.310423	TRUE	5.60116
LINC00693	ENSG00000228214.6	-0.538565	3.16805	1.75284	0.18552	0.568484	FALSE	5.59841
LINC00476	ENSG00000175611.11	0.326006	3.78986	1.13942	0.285775	0.676521	FALSE	5.59691
LINC01197	ENSG00000248441.6	-1.35103	1.86202	3.1582	0.0755462	0.392583	FALSE	5.58851
RP11-352M15.2	ENSG00000273015.2	0.0221001	5.47392	0.00885879	0.925013	0.982644	FALSE	5.58638
CTD-2020K17.1	ENSG00000267121.5	-0.774808	2.52671	2.41749	0.119987	0.477164	FALSE	5.58576
WDR86-AS1	ENSG00000243836.5	1.86971	1.45146	3.61835	0.0571454	0.349008	TRUE	5.58067
LDLRAD4-AS1	ENSG00000267690.1	1.20192	1.58072	3.46924	0.0625201	0.361913	TRUE	5.58025
RP11-981G7.1	ENSG00000261451.1	0.388168	3.66574	1.23831	0.265797	0.656025	FALSE	5.57734
RP11-517P14.2	ENSG00000230555.2	1.53136	1.64415	3.39255	0.0654916	0.368699	FALSE	5.5767
CTC-265F19.2	ENSG00000267412.1	1.00941	2.27124	2.66902	0.102319	0.44498	FALSE	5.5601
STX18-AS1	ENSG00000247708.7	-0.344215	3.67838	1.19884	0.273554	0.6631	FALSE	5.54848
RP11-334C17.5	ENSG00000262580.5	0.558249	2.98077	1.89463	0.168681	0.547979	FALSE	5.5484
RP11-81K2.1	ENSG00000262039.1	1.96564	1.68426	3.31434	0.0686778	0.376582	TRUE	5.54828
RP11-499E18.1	ENSG00000248161.5	-1.08238	1.62914	3.37669	0.0661249	0.371064	FALSE	5.5478
BDNF-AS	ENSG00000245573.7	-0.214915	4.28747	0.657334	0.417503	0.773668	FALSE	5.54762
RP11-386J22.3	ENSG00000274421.1	0.931193	2.09453	2.85106	0.0913136	0.424348	FALSE	5.54756
DGCR5	ENSG00000237517.8	-0.354901	4.57808	0.425937	0.513989	0.833232	FALSE	5.53827
RP11-588K22.2	ENSG00000260244.1	-0.484246	3.77075	1.09841	0.294616	0.68327	FALSE	5.53385
RP11-454E5.4	ENSG00000278126.1	0.650457	2.61641	2.26299	0.132498	0.500023	FALSE	5.53236
CTD-2233K9.1	ENSG00000279948.1	0.510282	3.35452	1.49631	0.22124	0.609764	FALSE	5.53083
USP46-AS1	ENSG00000248866.1	-0.707453	2.35707	2.54132	0.110902	0.461816	FALSE	5.52972
LINC01023	ENSG00000272523.1	-1.30059	1.25813	3.7822	0.0518004	0.334383	TRUE	5.52902
RP11-367N14.3	ENSG00000272744.1	1.7097	1.48509	3.51917	0.0606628	0.357722	FALSE	5.52814
AC007163.3	ENSG00000237166.1	-0.571596	3.41929	1.42856	0.231999	0.622892	FALSE	5.5271
IDH1-AS1	ENSG00000231908.1	-1.48064	1.18631	3.86253	0.0493758	0.327808	TRUE	5.52636
RP11-116N8.1	ENSG00000258342.1	0.433902	3.8343	1.0304	0.310065	0.695033	FALSE	5.52366
RP11-55K13.1	ENSG00000260495.1	0.450192	3.04429	1.79891	0.179845	0.562689	FALSE	5.51947
RP11-65J3.14	ENSG00000261334.1	2.44729	1.0416	4.01794	0.0450186	0.314926	TRUE	5.51493
LINC01184	ENSG00000245937.7	0.0452173	5.23943	0.0481202	0.826367	0.955755	FALSE	5.51457
CTD-2292M16.8	ENSG00000258768.2	-0.920086	2.1053	2.80153	0.0941742	0.430549	FALSE	5.51383
RP4-756G23.5	ENSG00000235513.1	0.435208	3.27012	1.55548	0.212329	0.598951	FALSE	5.50575
ZBED3-AS1	ENSG00000250802.6	0.249772	4.34447	0.570497	0.450062	0.793099	FALSE	5.49628
WFDC21P	ENSG00000261040.6	3.09575	1.03073	4.00523	0.0453593	0.315836	TRUE	5.49318
RP13-753N3.1	ENSG00000263531.1	1.76375	1.05775	3.9727	0.0462437	0.318344	TRUE	5.49235
RP11-359E3.4	ENSG00000272631.1	-0.71099	2.67383	2.15859	0.141775	0.512565	FALSE	5.49216
RP11-66B24.4	ENSG00000259583.2	-1.44755	1.46653	3.4893	0.0617666	0.360619	FALSE	5.48356
LINC01135	ENSG00000234807.5	1.05675	1.98285	2.89367	0.088928	0.420275	FALSE	5.47407
RAMP2-AS1	ENSG00000197291.8	0.457523	3.43393	1.34911	0.245433	0.637002	FALSE	5.46053
CTB-139P11.2	ENSG00000279996.1	0.965957	2.40628	2.40894	0.120644	0.478105	FALSE	5.45745
RP11-159H22.2	ENSG00000254862.5	-2.34793	1.08041	3.90496	0.0481439	0.325034	TRUE	5.45691
CTC-459F4.1	ENSG00000261770.1	0.639271	2.67735	2.11537	0.145826	0.517186	FALSE	5.45503
RP11-192H23.8	ENSG00000264608.1	-1.10007	1.87531	2.98434	0.0840733	0.411882	FALSE	5.44752
JPX	ENSG00000225470.6	0.0887233	4.95642	0.135193	0.713107	0.916324	FALSE	5.44422
RP11-281A20.2	ENSG00000228512.2	1.49707	1.71543	3.1602	0.075454	0.392583	TRUE	5.44369
RP1-223B1.1	ENSG00000228793.1	0.784234	3.33804	1.42525	0.232541	0.62311	FALSE	5.44248
CTD-2527I21.15	ENSG00000179066.7	1.26274	1.62705	3.25575	0.0711732	0.383219	TRUE	5.43957
RP11-447D11.3	ENSG00000280173.1	-0.758793	2.33617	2.46092	0.11671	0.471517	FALSE	5.43517
RP11-223I10.1	ENSG00000261829.1	-0.809521	2.02422	2.79933	0.0943036	0.430705	FALSE	5.43076
XXyac-YR38GF2.1	ENSG00000281969.1	-0.0611493	5.18813	0.0378419	0.845761	0.961105	FALSE	5.4298
RP5-1007F24.1	ENSG00000280255.1	-0.876061	2.75691	2.00408	0.156876	0.532262	FALSE	5.42921
CTD-2574D22.2	ENSG00000247735.2	0.844585	2.07487	2.73699	0.0980496	0.437534	FALSE	5.42522
LINC00403	ENSG00000224243.1	-1.23553	1.38942	3.50847	0.0610557	0.359025	FALSE	5.42315
RP11-178H8.7	ENSG00000279696.1	0.69208	2.63018	2.12692	0.144731	0.515611	FALSE	5.41874
CTD-2017D11.1	ENSG00000268362.5	0.380723	3.51288	1.23192	0.267034	0.657825	FALSE	5.41779
LINC00472	ENSG00000233237.6	0.30798	4.02101	0.770585	0.380036	0.74484	FALSE	5.4168
RP11-85K15.3	ENSG00000279434.1	0.916036	2.37029	2.40324	0.121084	0.478719	FALSE	5.4162
CTD-2554C21.3	ENSG00000229481.2	-0.570934	2.94711	1.79213	0.180667	0.563318	FALSE	5.41571
OSER1-AS1	ENSG00000223891.5	0.314327	3.99617	0.787885	0.37474	0.740856	FALSE	5.41221
LINC00940	ENSG00000235049.1	0.793936	2.78482	1.95346	0.162214	0.53981	FALSE	5.40884
RP1-111D6.3	ENSG00000228408.5	-0.536966	3.84139	0.91784	0.338043	0.714648	FALSE	5.40611
RP11-21K12.2	ENSG00000279500.1	1.01858	2.0467	2.74669	0.0974559	0.436773	FALSE	5.40581
LA16c-380H5.5	ENSG00000272079.2	1.09499	2.06664	2.72369	0.0988692	0.439127	FALSE	5.40498
CASC2	ENSG00000177640.15	-0.247032	3.96785	0.805979	0.369312	0.738	FALSE	5.40494
LINC01268	ENSG00000227502.2	-0.870407	2.13133	2.65217	0.103409	0.447611	FALSE	5.4049
CTD-2647L4.4	ENSG00000259366.1	-0.184615	4.29545	0.536921	0.463712	0.800717	FALSE	5.40415
RP5-890E16.2	ENSG00000263412.1	0.610967	2.45928	2.29338	0.129926	0.496193	FALSE	5.40351
PRKCQ-AS1	ENSG00000237943.6	-0.247524	4.18577	0.620637	0.430811	0.780403	FALSE	5.40065
LINC00342	ENSG00000232931.5	-0.283433	4.00541	0.767758	0.380911	0.745712	FALSE	5.39788
RP11-389C8.2	ENSG00000261269.1	0.835825	2.21247	2.55372	0.110035	0.460371	FALSE	5.39644
AC025171.1	ENSG00000215068.7	0.774789	2.53971	2.19488	0.13847	0.508026	FALSE	5.39206
SDCBP2-AS1	ENSG00000234684.6	-0.541756	2.83749	1.87898	0.17045	0.55063	FALSE	5.39007
LINC00702	ENSG00000233117.2	2.28393	1.21639	3.66522	0.0555594	0.344769	TRUE	5.38622
PACRG-AS1	ENSG00000281692.1	0.632471	2.98248	1.7223	0.189398	0.573329	FALSE	5.38299
RP11-933H2.4	ENSG00000250608.1	-0.644027	2.72487	1.98816	0.158533	0.534523	FALSE	5.38201
RP11-107E5.3	ENSG00000279166.1	-0.156799	4.6955	0.242715	0.622252	0.87898	FALSE	5.37993
CMB9-55F22.1	ENSG00000279672.1	0.570286	2.85897	1.83413	0.175641	0.556712	FALSE	5.36827
RP11-258C19.7	ENSG00000270189.1	0.314349	3.59692	1.10496	0.293181	0.681534	FALSE	5.36705
LINC01220	ENSG00000259687.1	1.91416	1.08495	3.7934	0.0514549	0.334305	TRUE	5.36549
RP11-541N10.3	ENSG00000260461.1	0.68656	2.46589	2.2445	0.13409	0.502899	FALSE	5.36462
RNF144A-AS1	ENSG00000228203.6	0.797094	3.25742	1.42727	0.23221	0.62291	FALSE	5.36392
BOLA3-AS1	ENSG00000225439.2	0.374373	3.75427	0.957166	0.327902	0.707342	FALSE	5.36293
NUTM2B-AS1	ENSG00000225484.6	-0.0810454	4.89316	0.124847	0.723836	0.920588	FALSE	5.35943
RP11-774O3.3	ENSG00000251615.3	-0.293723	3.88361	0.8347	0.360917	0.731435	FALSE	5.35387
RP11-565F19.2	ENSG00000271851.1	-0.936064	1.80269	2.95735	0.0854878	0.414064	FALSE	5.35083
LINC00240	ENSG00000224843.6	-0.873439	2.06125	2.66767	0.102406	0.445173	FALSE	5.34888
CTD-2537I9.13	ENSG00000267096.1	-1.72969	1.02349	3.83503	0.0501922	0.330072	TRUE	5.33988
RP11-298D21.2	ENSG00000259914.1	-0.915597	2.17706	2.52812	0.111833	0.463393	TRUE	5.33764
THRB-AS1	ENSG00000228791.7	1.36591	1.35232	3.45174	0.0631851	0.363185	FALSE	5.33659
CTD-3022L24.1	ENSG00000278972.1	0.986	1.84359	2.89515	0.0888465	0.420275	FALSE	5.33613
LINC00539	ENSG00000224429.7	1.36411	1.8997	2.83159	0.092427	0.427283	TRUE	5.33524
RP11-438B23.2	ENSG00000260412.1	-1.07502	2.79159	1.86258	0.172327	0.552613	FALSE	5.32837
LINC01011	ENSG00000244041.7	-0.600343	2.41641	2.25475	0.133205	0.501072	FALSE	5.32469
RP11-423P10.2	ENSG00000272054.1	0.543216	2.74668	1.90434	0.167594	0.546805	FALSE	5.32364
RP11-164J13.1	ENSG00000258461.5	0.788399	2.39624	2.26167	0.132611	0.500138	FALSE	5.31097
CTC-523E23.3	ENSG00000280106.1	1.21917	1.62178	3.1133	0.0776553	0.39654	FALSE	5.30855
RP11-547D24.1	ENSG00000233542.1	2.75762	1.01768	3.80335	0.0511502	0.333258	FALSE	5.3068
ZNF790-AS1	ENSG00000267254.5	-0.799715	2.32741	2.33015	0.12689	0.49016	FALSE	5.30576
AC007038.7	ENSG00000229127.1	-0.654169	2.63446	2.00226	0.157065	0.532326	FALSE	5.30503
LINC01006	ENSG00000182648.11	-0.370818	3.36161	1.26784	0.260172	0.651749	FALSE	5.30408
RP11-767N6.7	ENSG00000230896.1	-1.12244	1.60325	3.1266	0.0770244	0.395016	FALSE	5.30179
RP11-88E10.5	ENSG00000274922.1	-1.3217	1.4198	3.32231	0.0683458	0.375749	TRUE	5.29081
RNF217-AS1	ENSG00000236548.1	-1.3449	1.90011	2.78062	0.0954113	0.432816	FALSE	5.28981
RP11-507K2.6	ENSG00000278576.1	0.369381	3.35339	1.26202	0.261269	0.652456	FALSE	5.28978
RAD51-AS1	ENSG00000245849.6	0.322154	3.70508	0.930414	0.334755	0.712688	FALSE	5.2839
RP11-173C1.1	ENSG00000269210.2	-1.91592	1.10488	3.67487	0.0552385	0.343887	FALSE	5.28306
LINC00906	ENSG00000267339.5	0.757847	2.47447	2.14549	0.14299	0.513488	TRUE	5.28048
ALOX12-AS1	ENSG00000215067.9	0.239194	4.10547	0.58852	0.442992	0.79037	FALSE	5.28011
RP11-168O22.1	ENSG00000236744.2	-1.87758	1.03265	3.75472	0.0526586	0.33657	TRUE	5.27984
RP1-269M15.3	ENSG00000233508.2	-1.4825	1.40035	3.33117	0.0679783	0.375337	FALSE	5.27913
CTD-2008E3.1	ENSG00000279923.1	-1.2104	1.52415	3.18422	0.0743527	0.390336	FALSE	5.27362
RP11-262I2.2	ENSG00000224222.1	-1.7467	1.08079	3.67784	0.0551402	0.3437	FALSE	5.26154
TTN-AS1	ENSG00000237298.8	0.0248135	5.14516	0.00946182	0.922511	0.98159	FALSE	5.26152
RP11-248J18.2	ENSG00000269906.1	-1.07239	1.5455	3.14479	0.0761696	0.393111	TRUE	5.26014
PTPRD-AS1	ENSG00000225706.1	0.368989	3.57535	1.02093	0.312299	0.696804	FALSE	5.25435
SLC25A25-AS1	ENSG00000234771.3	0.316026	3.7102	0.898346	0.343225	0.717703	FALSE	5.25297
RP11-15A1.2	ENSG00000267191.1	-1.45621	1.15831	3.5766	0.0585988	0.352494	FALSE	5.2513
PSMD5-AS1	ENSG00000226752.7	0.054222	5.00731	0.0373909	0.846671	0.961446	FALSE	5.24744
AC091729.9	ENSG00000229043.2	0.531354	3.03993	1.5247	0.21691	0.604698	FALSE	5.24477
RP11-98I9.4	ENSG00000228506.1	0.557338	2.6953	1.87393	0.171026	0.551329	FALSE	5.24301
RP11-559M23.1	ENSG00000273106.1	1.92925	1.08302	3.64592	0.0562066	0.345987	TRUE	5.23613
RP11-727F15.11	ENSG00000267811.1	2.27705	1.09513	3.63173	0.0566878	0.347535	TRUE	5.23595
RP11-37B2.1	ENSG00000251136.8	0.0101345	5.17721	0.00237552	0.961127	0.991477	FALSE	5.23442
RP4-613B23.1	ENSG00000230084.5	-0.817582	2.91181	1.63764	0.20065	0.585568	FALSE	5.22906
RP11-359E10.1	ENSG00000270607.1	-0.506514	2.85261	1.69674	0.192715	0.577065	FALSE	5.22807
RP11-458F8.4	ENSG00000273142.1	0.676743	2.72803	1.82271	0.176991	0.558785	FALSE	5.22628
RP11-463O12.5	ENSG00000280138.1	0.0950081	4.76333	0.122265	0.72659	0.921592	FALSE	5.22411
CTC-429P9.3	ENSG00000269044.2	-0.369278	3.61284	0.955991	0.328199	0.707471	FALSE	5.2202
SCARNA9	ENSG00000254911.3	-0.332769	3.40167	1.14718	0.284141	0.675218	FALSE	5.21699
CTD-2323K18.1	ENSG00000260269.5	1.6316	1.1744	3.51744	0.0607263	0.357995	FALSE	5.21593
RP11-336K24.12	ENSG00000273002.1	1.14773	1.6664	2.95821	0.0854426	0.414064	TRUE	5.2153
PTCHD1-AS	ENSG00000233067.2	-1.4317	1.30868	3.36114	0.066752	0.372189	FALSE	5.21373
CTA-390C10.10	ENSG00000272977.1	0.517779	3.13574	1.39749	0.237144	0.62679	FALSE	5.2119
RP1-234P15.4	ENSG00000225793.2	-1.41405	1.82835	2.77291	0.0958714	0.434219	FALSE	5.21111
MEG8	ENSG00000258399.6	-0.590788	3.4896	1.05949	0.30333	0.690233	FALSE	5.21064
CTB-12A17.2	ENSG00000279161.1	1.08106	2.23326	2.3271	0.127139	0.490616	FALSE	5.20879
RP1-68D18.2	ENSG00000251194.2	1.40365	1.68682	2.92782	0.0870649	0.416567	TRUE	5.20858
LINC01315	ENSG00000229891.1	0.621635	3.33037	1.20454	0.272417	0.662516	FALSE	5.20648
RP11-282O18.3	ENSG00000235423.8	1.01266	2.39831	2.14777	0.142777	0.513241	FALSE	5.20647
USP27X-AS1	ENSG00000234390.4	1.01002	1.95053	2.63272	0.104682	0.449528	FALSE	5.20645
AC093495.4	ENSG00000228242.6	1.54916	1.42487	3.21764	0.0728487	0.386502	TRUE	5.20382
RP11-74E22.8	ENSG00000277200.1	-0.732744	2.86581	1.65277	0.198582	0.583732	FALSE	5.198
RP11-394B2.3	ENSG00000279122.1	-1.70874	1.13871	3.53745	0.0599977	0.356227	TRUE	5.19766
RUNDC3A-AS1	ENSG00000267750.5	-0.873288	2.0192	2.54349	0.11075	0.461341	FALSE	5.19382
RP11-115H15.2	ENSG00000258337.1	0.938103	1.71672	2.87662	0.0898747	0.421381	FALSE	5.19266
LINC00665	ENSG00000232677.6	0.170899	4.25263	0.407018	0.523487	0.837688	FALSE	5.1864
PAXIP1-AS1	ENSG00000273344.1	-0.385269	3.39547	1.12356	0.289154	0.678822	FALSE	5.18556
RP11-119F19.5	ENSG00000280355.1	-0.341475	3.43734	1.08082	0.298514	0.686563	FALSE	5.18148
RP13-270P17.3	ENSG00000272688.1	0.983896	2.1665	2.36862	0.123796	0.483643	FALSE	5.18046
EPB41L4A-AS1	ENSG00000224032.6	0.0278323	5.01405	0.0181885	0.892719	0.974558	FALSE	5.17777
LINC01485	ENSG00000254211.5	-2.53529	1.11742	3.53602	0.0600495	0.356227	TRUE	5.17513
RP5-864K19.4	ENSG00000228436.2	0.52837	3.12901	1.3589	0.243728	0.63566	FALSE	5.16567
RP11-884K10.7	ENSG00000271976.1	0.314608	3.61352	0.904806	0.341496	0.717322	FALSE	5.16358
AC079922.3	ENSG00000237753.1	0.669232	2.60149	1.88465	0.169806	0.549737	FALSE	5.15953
ADNP-AS1	ENSG00000259456.3	-1.37222	1.29824	3.31088	0.0688228	0.376981	TRUE	5.15921
AF131217.1	ENSG00000232855.6	0.610447	3.3423	1.14569	0.284454	0.67531	FALSE	5.15603
RP11-548P2.2	ENSG00000272564.1	0.807749	2.52235	1.96249	0.161247	0.538281	FALSE	5.15501
RP5-1085F17.3	ENSG00000260257.2	-0.0703297	4.79759	0.076833	0.781636	0.941673	FALSE	5.15302
RP11-585P4.6	ENSG00000273987.1	-1.12048	1.89205	2.63174	0.104747	0.449547	FALSE	5.14706
LLNLF-187D8.1	ENSG00000277531.1	-0.600533	2.64183	1.82621	0.176576	0.5583	FALSE	5.14347
CTC-301O7.4	ENSG00000197813.5	1.66311	1.24104	3.35787	0.0668846	0.372225	FALSE	5.14322
RP11-552C15.1	ENSG00000260601.1	1.52772	1.22277	3.37782	0.0660793	0.370908	TRUE	5.14243
RP11-212P7.2	ENSG00000273270.1	-0.184581	4.41923	0.264083	0.607329	0.873168	FALSE	5.13868
CTD-3025N20.3	ENSG00000272010.1	-0.889063	1.7139	2.81927	0.093139	0.428538	FALSE	5.13837
RP11-437J2.3	ENSG00000280660.1	0.089035	4.75842	0.0865632	0.768593	0.936788	FALSE	5.13813
RP11-274H2.3	ENSG00000240032.1	1.56297	1.80597	2.71037	0.0996978	0.440837	FALSE	5.13227
RP11-341G23.4	ENSG00000257681.1	1.6988	1.15999	3.4348	0.0638365	0.364892	FALSE	5.12947
BMS1P4	ENSG00000242338.6	-1.25834	1.57167	2.95893	0.0854043	0.414064	FALSE	5.12122
RP11-679C8.2	ENSG00000250938.5	-0.742147	2.08922	2.38632	0.122401	0.481646	FALSE	5.11953
RP11-479G22.8	ENSG00000273038.2	1.50033	1.28445	3.28104	0.0700845	0.380455	TRUE	5.11921
RP11-13J10.1	ENSG00000269707.1	0.57067	2.53134	1.91384	0.166537	0.545566	FALSE	5.11743
CTC-487M23.5	ENSG00000270067.1	0.801396	2.37333	2.07931	0.149307	0.522264	FALSE	5.11697
RP11-305L7.7	ENSG00000273381.1	0.923515	2.14501	2.30943	0.128591	0.493788	FALSE	5.10415
RP3-467D16.3	ENSG00000282024.1	-0.939981	2.25798	2.18536	0.139329	0.509635	TRUE	5.10142
RP11-185E8.2	ENSG00000279673.1	1.85635	1.27067	3.27553	0.0703204	0.381024	FALSE	5.10058
RP11-83A24.2	ENSG00000273247.5	0.18672	4.25926	0.341467	0.558984	0.852748	FALSE	5.09838
SOX21-AS1	ENSG00000227640.2	-0.386581	3.49555	0.951015	0.329461	0.708876	FALSE	5.09737
RP11-5L12.1	ENSG00000255097.1	-1.03844	1.89706	2.57097	0.108841	0.458539	FALSE	5.09676
CATIP-AS1	ENSG00000225062.1	-1.85296	1.07109	3.49865	0.0614188	0.359741	TRUE	5.09626
RP1-69D17.4	ENSG00000226149.5	-1.52883	1.39712	3.12664	0.0770225	0.395016	FALSE	5.09569
RP11-210M15.2	ENSG00000259495.2	-0.0874404	4.50316	0.189504	0.66333	0.897802	FALSE	5.09536
UBA6-AS1	ENSG00000248049.6	0.142326	4.33329	0.288815	0.590981	0.866222	FALSE	5.0921
SUCLG2-AS1	ENSG00000241316.6	0.405422	2.9441	1.4631	0.226437	0.617408	FALSE	5.08692
CTD-2231E14.2	ENSG00000279198.1	-1.4121	1.19466	3.3436	0.0674669	0.374482	FALSE	5.08434
ZNF528-AS1	ENSG00000269834.5	0.452895	3.07752	1.32986	0.248831	0.640818	FALSE	5.08429
SH3BP5-AS1	ENSG00000224660.1	0.132805	4.24229	0.341235	0.559117	0.852748	FALSE	5.08107
AP000439.1	ENSG00000255980.1	-1.28967	1.90242	2.54033	0.110972	0.461889	FALSE	5.07416
RP11-399C16.3	ENSG00000279623.1	1.64049	1.2028	3.32245	0.0683399	0.375749	TRUE	5.07393
RP11-689P11.2	ENSG00000205959.3	-0.840431	2.22795	2.18593	0.139277	0.509575	FALSE	5.07192
CTD-3184A7.4	ENSG00000232442.1	0.471044	3.10842	1.28795	0.256426	0.647815	FALSE	5.0718
SNHG16	ENSG00000163597.14	-0.0535752	4.74985	0.0612193	0.804579	0.950192	FALSE	5.06354
RP11-649A18.12	ENSG00000263843.1	-0.768265	1.96066	2.46215	0.116619	0.471423	FALSE	5.06078
RP11-1134I14.8	ENSG00000255366.1	0.321402	3.37938	1.02074	0.312344	0.696804	FALSE	5.05817
RP11-637N19.1	ENSG00000279885.1	0.567868	2.8797	1.49687	0.221153	0.609764	FALSE	5.05658
LINC00152	ENSG00000222041.10	-0.902843	1.90177	2.52064	0.112365	0.463899	FALSE	5.05551
RP1-102H19.7	ENSG00000279616.1	-1.16026	1.47316	2.99048	0.0837553	0.411396	FALSE	5.05083
RP11-285F7.2	ENSG00000242861.1	-0.617778	2.84794	1.52253	0.217237	0.604745	FALSE	5.0506
RP11-75C10.7	ENSG00000267263.1	-1.68692	1.22705	3.26403	0.0708147	0.382374	TRUE	5.04685
RP11-196G18.24	ENSG00000272993.1	0.970797	1.86185	2.55463	0.109971	0.460371	FALSE	5.04665
RP11-385F5.4	ENSG00000230325.1	1.47935	1.13773	3.36318	0.0666693	0.372089	TRUE	5.04457
RP1-153G14.4	ENSG00000271755.1	-0.971321	1.74275	2.68281	0.101437	0.443732	FALSE	5.04409
RP11-573N10.1	ENSG00000269189.1	-1.27118	1.49117	2.9611	0.0852901	0.413774	FALSE	5.04265
MIR143HG	ENSG00000249669.7	-0.318549	3.72459	0.699023	0.403112	0.762225	FALSE	5.03533
RP11-19E18.2	ENSG00000278475.1	-1.80322	1.06411	3.43499	0.0638289	0.364892	TRUE	5.03376
LA16c-329F2.2	ENSG00000275092.1	1.41118	1.26689	3.19714	0.0737673	0.388862	FALSE	5.02777
FAM201A	ENSG00000204860.4	0.238303	3.98661	0.479689	0.488563	0.817239	FALSE	5.01999
RP11-57H14.4	ENSG00000260917.1	-0.0593442	4.7221	0.0548436	0.81484	0.952652	FALSE	5.01752
CRNDE	ENSG00000245694.8	-0.149725	4.2718	0.279126	0.597275	0.868374	FALSE	5.01533
CTD-2058B24.3	ENSG00000258696.1	1.58871	1.38573	3.04799	0.0808373	0.404516	TRUE	5.01456
RP11-468H14.2	ENSG00000249258.2	1.37868	1.61117	2.79392	0.0946224	0.431087	FALSE	5.01285
RP11-156P1.3	ENSG00000262879.5	-0.112365	4.36343	0.219191	0.639657	0.887707	FALSE	5.00806
XXbac-BPGBPG55C20.2	ENSG00000272316.1	-0.355813	3.27427	1.07026	0.300886	0.689001	FALSE	5.00698
RP11-1026M7.2	ENSG00000249109.1	-1.37833	1.03139	3.43733	0.0637385	0.364832	FALSE	5.00308
RP11-334C17.3	ENSG00000279259.1	1.01138	1.72254	2.6598	0.102914	0.446499	FALSE	5.00304
LMCD1-AS1	ENSG00000227110.6	-0.128876	4.43308	0.175397	0.67536	0.900667	FALSE	4.99935
SERPINB9P1	ENSG00000230438.6	0.965657	2.00031	2.35225	0.125102	0.48622	TRUE	4.99914
RP11-1348G14.8	ENSG00000275807.1	1.18149	1.5217	2.87224	0.0901195	0.421993	FALSE	4.99372
AC074363.1	ENSG00000228222.1	-1.04597	1.75601	2.6116	0.106085	0.452312	FALSE	4.99272
RP11-159D12.2	ENSG00000264112.1	-0.201091	4.18161	0.322268	0.570248	0.857224	FALSE	4.99195
RP11-404I7.1	ENSG00000249513.2	-1.60916	1.04283	3.40917	0.064835	0.367667	TRUE	4.98991
RPARP-AS1	ENSG00000269609.5	0.253898	3.72667	0.653515	0.418859	0.774088	FALSE	4.98213
FLJ27354	ENSG00000231999.6	-0.253661	3.82785	0.569157	0.450594	0.793235	FALSE	4.97795
LINC00950	ENSG00000281205.1	-0.0826519	4.6319	0.0716597	0.788935	0.944616	FALSE	4.97392
RP11-45M22.5	ENSG00000266498.1	1.33991	1.69884	2.64019	0.104191	0.448915	FALSE	4.96153
RP3-406A7.7	ENSG00000260418.1	0.581865	2.87677	1.40017	0.236695	0.626316	FALSE	4.95567
CTC-338M12.4	ENSG00000233937.6	0.572468	2.93072	1.34514	0.246129	0.637068	FALSE	4.95323
RP11-441F2.2	ENSG00000260198.1	0.433408	3.20026	1.08697	0.297144	0.6854	FALSE	4.95102
AF127936.7	ENSG00000281903.2	1.41258	1.22336	3.15938	0.0754919	0.392583	FALSE	4.9509
ZSCAN16-AS1	ENSG00000269293.2	0.271811	3.70587	0.643709	0.422371	0.776061	FALSE	4.94929
RP11-284M14.1	ENSG00000250326.1	-0.609455	2.5659	1.7043	0.191726	0.576341	FALSE	4.94878
ENTPD1-AS1	ENSG00000226688.6	0.14949	4.13392	0.324821	0.568725	0.856757	FALSE	4.94812
LINC00467	ENSG00000153363.12	-0.383853	3.505	0.810348	0.368018	0.736776	FALSE	4.94716
RP11-800A3.4	ENSG00000260401.1	0.810934	2.14915	2.13079	0.144366	0.515329	TRUE	4.94135
RP11-380O24.1	ENSG00000254485.5	-1.44994	1.37871	2.96789	0.0849326	0.413536	TRUE	4.93625
ZFAS1	ENSG00000177410.12	0.0434135	4.70332	0.0351729	0.851234	0.962647	FALSE	4.9357
SPACA6P-AS	ENSG00000269959.1	0.967268	2.68729	1.56806	0.21049	0.597088	FALSE	4.93547
AC005618.6	ENSG00000272070.1	-0.481222	3.06866	1.19455	0.274413	0.664236	FALSE	4.93423
RP11-360N9.3	ENSG00000279361.1	-0.881607	1.85227	2.44226	0.118106	0.474458	FALSE	4.93411
LINC00284	ENSG00000233725.7	1.25787	1.42196	2.91676	0.0876636	0.418327	TRUE	4.93384
RP11-69E11.4	ENSG00000182109.7	0.451194	2.94044	1.31302	0.251848	0.644037	FALSE	4.92981
CTC-425O23.2	ENSG00000205041.1	0.638034	2.40625	1.84817	0.173996	0.555018	FALSE	4.92912
RP11-74E22.6	ENSG00000272911.1	1.66706	1.15953	3.20476	0.0734241	0.388131	TRUE	4.92713
RP11-996F15.2	ENSG00000257176.2	-0.79394	2.14555	2.11947	0.145437	0.516677	FALSE	4.92709
RP11-353N14.4	ENSG00000262188.1	0.447644	3.08004	1.17232	0.278924	0.669283	FALSE	4.9221
RP11-809C18.3	ENSG00000225140.1	0.111175	4.50583	0.101896	0.749566	0.929361	FALSE	4.92171
LINC01250	ENSG00000234423.1	-1.51595	1.13035	3.22294	0.0726133	0.38616	FALSE	4.91397
SEMA3B-AS1	ENSG00000232352.1	0.738152	2.14676	2.10388	0.146926	0.518751	TRUE	4.9136
TRAF3IP2-AS1	ENSG00000231889.7	0.110541	4.31156	0.193354	0.660139	0.896451	FALSE	4.91072
FAM222A-AS1	ENSG00000255650.5	-1.7124	1.1087	3.24369	0.071699	0.384638	TRUE	4.9106
MEG9	ENSG00000223403.3	-1.21645	1.59983	2.688	0.101107	0.443032	FALSE	4.90588
KANTR	ENSG00000232593.6	-0.139599	4.14401	0.286527	0.592455	0.867042	FALSE	4.89923
LINC00609	ENSG00000257585.1	0.330637	3.69125	0.614164	0.433224	0.782239	FALSE	4.89807
RP11-54A4.2	ENSG00000237781.3	-1.09993	1.64036	2.63264	0.104687	0.449528	TRUE	4.8962
FLJ37453	ENSG00000179743.4	0.273678	3.62038	0.670084	0.413022	0.770775	FALSE	4.89609
CTD-3193K9.4	ENSG00000267042.1	1.1775	1.38728	2.90713	0.0881889	0.419063	TRUE	4.89054
E2F3-IT1	ENSG00000224707.1	-2.52935	1.07884	3.2485	0.0714887	0.384125	FALSE	4.88498
OPCML-IT1	ENSG00000254896.1	-1.38937	1.13177	3.18477	0.0743275	0.390336	FALSE	4.88173
RP11-15L13.4	ENSG00000272910.1	1.41345	1.3104	2.97667	0.0844727	0.412785	TRUE	4.87577
LINC00910	ENSG00000188825.13	-0.89029	2.28003	1.91601	0.166297	0.545396	FALSE	4.8682
RP5-884G6.2	ENSG00000228084.1	-1.76854	1.15784	3.13788	0.0764931	0.393881	FALSE	4.86637
LINC00998	ENSG00000214194.8	-0.142784	4.00222	0.354559	0.551544	0.849626	FALSE	4.86068
RP11-174G6.5	ENSG00000261324.2	0.4262	2.82894	1.34841	0.245556	0.637002	FALSE	4.85481
AF127936.3	ENSG00000232884.7	1.81347	1.34427	2.91502	0.0877584	0.418327	FALSE	4.85459
RP11-278C7.3	ENSG00000274105.1	1.51109	1.31668	2.93976	0.0864235	0.415752	FALSE	4.84911
RP11-81H3.2	ENSG00000251138.6	-0.51784	2.98078	1.19518	0.274286	0.664007	FALSE	4.84703
RP11-266L9.5	ENSG00000262155.1	0.570473	2.88813	1.28332	0.257283	0.648405	FALSE	4.8467
RP11-1007O24.3	ENSG00000261423.1	0.593427	2.47531	1.68629	0.19409	0.579016	FALSE	4.84051
AC034220.3	ENSG00000233006.6	-0.200295	3.76303	0.508595	0.475748	0.809194	FALSE	4.83476
RP11-142E9.1	ENSG00000276672.1	-1.04626	1.49551	2.71479	0.0994223	0.440541	FALSE	4.8258
RP11-214K3.21	ENSG00000269997.1	0.674843	2.28385	1.86793	0.171712	0.552009	FALSE	4.82578
CTD-2349P21.3	ENSG00000280069.1	-0.412734	2.85615	1.29366	0.255375	0.646638	FALSE	4.82546
RP3-326L13.2	ENSG00000279437.1	-1.81258	1.04385	3.21598	0.0729224	0.386502	TRUE	4.82135
LINC00630	ENSG00000223546.6	-0.289312	3.52816	0.680741	0.409332	0.767375	FALSE	4.81682
RP11-407G23.7	ENSG00000276663.1	-1.11957	1.77959	2.38361	0.122614	0.482093	FALSE	4.8074
RP11-1263C18.1	ENSG00000273238.1	-1.29547	1.32813	2.88032	0.0896684	0.421245	FALSE	4.80739
RP11-379B18.5	ENSG00000241288.7	-0.386358	2.97396	1.16287	0.28087	0.67079	FALSE	4.80598
LINC00463	ENSG00000234056.1	-1.21369	1.42324	2.77166	0.0959465	0.434272	FALSE	4.80487
RP3-522D1.1	ENSG00000224167.1	-1.24961	1.33432	2.86759	0.0903803	0.422456	FALSE	4.80217
CTB-92J24.2	ENSG00000269397.1	-1.18461	1.35471	2.84483	0.0916683	0.425334	TRUE	4.80215
CTD-2540M10.1	ENSG00000259888.1	0.656526	2.20155	1.92583	0.165216	0.543816	FALSE	4.79913
ST7-AS1	ENSG00000227199.1	-1.19162	1.61792	2.54936	0.110339	0.460807	FALSE	4.79791
LINC01010	ENSG00000236700.5	-0.69348	2.38563	1.73258	0.188081	0.571832	FALSE	4.7962
RP11-61I13.3	ENSG00000235033.7	1.48	1.0924	3.12945	0.0768896	0.39482	FALSE	4.79347
RP11-92G12.3	ENSG00000260088.1	-1.43171	1.25375	2.94757	0.0860069	0.41512	TRUE	4.79315
MIMT1	ENSG00000268654.1	-1.80599	1.04457	3.17988	0.0745501	0.390541	FALSE	4.79021
SCAMP1-AS1	ENSG00000245556.2	-0.360176	3.27533	0.868085	0.351486	0.723311	FALSE	4.78379
RP11-337C18.8	ENSG00000237188.3	0.373918	3.1021	1.02305	0.311797	0.696804	FALSE	4.78342
CMB9-22P13.2	ENSG00000279243.1	1.99499	1.19948	2.99199	0.0836775	0.411396	TRUE	4.77849
RP11-476H16.1	ENSG00000277020.4	1.10587	2.0016	2.11406	0.145952	0.517186	FALSE	4.77804
AL035610.2	ENSG00000236532.5	1.2185	1.45124	2.7092	0.099771	0.440979	TRUE	4.77647
RP11-498C9.15	ENSG00000263731.1	-0.545529	2.81241	1.288	0.256417	0.647815	FALSE	4.77585
RP11-480A16.1	ENSG00000260261.1	0.382478	3.24006	0.890226	0.345416	0.719073	FALSE	4.77365
RP11-96D1.3	ENSG00000259797.1	1.41499	1.30357	2.86489	0.0905319	0.422882	FALSE	4.769
CTD-2619J13.14	ENSG00000232098.3	0.31439	3.33547	0.801918	0.37052	0.738379	FALSE	4.76784
CTD-2006C1.2	ENSG00000219665.8	0.637578	2.31059	1.78028	0.182115	0.564677	FALSE	4.76767
RP11-983P16.2	ENSG00000257475.2	1.09091	1.57853	2.55917	0.109656	0.460334	TRUE	4.76747
RP13-895J2.7	ENSG00000255916.1	-1.25683	1.45383	2.68766	0.101128	0.443032	FALSE	4.75957
AC096772.6	ENSG00000244567.1	-0.0947425	4.33243	0.10682	0.743793	0.927638	FALSE	4.75945
RP11-685M7.3	ENSG00000246308.1	-1.4782	1.05762	3.12929	0.0768973	0.39482	FALSE	4.75854
CTC-444N24.8	ENSG00000268713.1	0.621486	2.74523	1.33616	0.247712	0.639341	FALSE	4.75849
RP11-594N15.3	ENSG00000260398.1	-0.496855	2.87584	1.20927	0.271477	0.661425	FALSE	4.75694
UGDH-AS1	ENSG00000249348.1	0.338487	3.34111	0.783773	0.37599	0.741986	FALSE	4.75234
AC005786.7	ENSG00000267436.1	-1.39754	1.34833	2.79537	0.0945371	0.431066	FALSE	4.75131
MZF1-AS1	ENSG00000267858.5	0.705379	2.04865	2.03412	0.153803	0.528151	FALSE	4.74949
RP11-242C19.2	ENSG00000241886.1	-1.09559	1.39598	2.74026	0.0978486	0.437011	FALSE	4.74929
RP11-181E10.3	ENSG00000271590.1	-2.29413	1.05001	3.12328	0.0771813	0.395357	FALSE	4.74562
AC084219.4	ENSG00000186019.10	0.457642	2.91923	1.15756	0.281972	0.672373	FALSE	4.74561
RP5-858L17.1	ENSG00000276649.1	0.0835728	4.28872	0.118252	0.730938	0.922832	FALSE	4.7409
SRD5A3-AS1	ENSG00000249700.8	1.02694	1.56657	2.54046	0.110962	0.461889	TRUE	4.73843
RP11-276E15.4	ENSG00000226609.1	1.57937	1.15914	2.98826	0.0838704	0.411468	TRUE	4.73484
FUT8-AS1	ENSG00000276116.2	-0.612155	2.38681	1.66676	0.196693	0.582077	FALSE	4.73279
LINC00957	ENSG00000235314.1	0.139085	4.08275	0.222116	0.637432	0.886502	FALSE	4.73241
ITGB2-AS1	ENSG00000227039.6	0.999529	1.93799	2.13249	0.144206	0.515162	TRUE	4.73178
LINC01152	ENSG00000256124.5	-0.819828	1.7139	2.3727	0.123473	0.483235	FALSE	4.73163
RP11-285F16.1	ENSG00000273030.1	0.43349	2.79084	1.26409	0.260878	0.652428	FALSE	4.7294
HEIH	ENSG00000278970.1	-0.0900413	4.22621	0.140637	0.707648	0.914621	FALSE	4.72511
AC005785.5	ENSG00000279203.1	-0.766634	1.90912	2.15146	0.142435	0.513241	FALSE	4.72075
CTD-2545M3.8	ENSG00000268518.1	0.795237	2.08868	1.96169	0.161333	0.538422	FALSE	4.72057
GS1-124K5.3	ENSG00000223473.2	-0.511208	2.51692	1.52306	0.217157	0.604745	FALSE	4.72011
RP11-96H17.1	ENSG00000261502.3	-1.52288	1.19638	2.92918	0.0869919	0.416473	FALSE	4.71936
CTD-2313J17.1	ENSG00000258922.1	2.22099	1.0565	3.08033	0.0792446	0.401623	FALSE	4.71404
LINC00649	ENSG00000237945.7	0.886456	1.81941	2.23556	0.134867	0.503912	FALSE	4.7098
TTLL7-IT1	ENSG00000233061.1	0.0365966	4.5282	0.0216429	0.883041	0.971964	FALSE	4.70765
FLG-AS1	ENSG00000237975.6	-0.428717	3.03486	1.00309	0.316565	0.699512	FALSE	4.69429
RP11-497H17.1	ENSG00000262663.1	1.40132	1.39433	2.67389	0.102006	0.44427	TRUE	4.6876
SNHG24	ENSG00000271417.2	-0.493022	3.31334	0.750899	0.386192	0.749797	FALSE	4.68595
RP11-305E6.4	ENSG00000259994.1	0.336666	3.14984	0.892198	0.344882	0.718649	FALSE	4.68567
LA16c-431H6.7	ENSG00000278987.1	1.06687	1.9112	2.1096	0.146378	0.517817	TRUE	4.68343
LINC00517	ENSG00000259091.1	2.22211	1.08733	3.01047	0.0827282	0.409813	TRUE	4.68281
IQCH-AS1	ENSG00000259673.5	-0.275395	3.48651	0.605134	0.436626	0.784704	FALSE	4.68204
RP11-247L20.4	ENSG00000259071.1	1.27701	1.71414	2.31411	0.128205	0.493051	FALSE	4.67761
LINC00662	ENSG00000261824.6	-0.0120817	4.61787	0.00257401	0.959537	0.990806	FALSE	4.67746
RP11-734K2.4	ENSG00000270344.2	0.0730153	4.36463	0.0601796	0.806212	0.950869	FALSE	4.6754
RP11-1017G21.6	ENSG00000272444.1	1.23378	1.48247	2.55767	0.10976	0.460334	FALSE	4.67004
RP11-319G9.3	ENSG00000260816.2	0.451629	3.02255	0.983249	0.321398	0.702344	FALSE	4.66012
RP1-313I6.12	ENSG00000272009.1	-1.6075	1.28711	2.75911	0.0967019	0.435693	TRUE	4.65742
RP11-315O6.1	ENSG00000255337.1	-1.3312	1.26533	2.78089	0.0953951	0.432816	TRUE	4.65527
RP11-982M15.6	ENSG00000256050.2	0.645634	2.80149	1.18281	0.276784	0.666884	FALSE	4.65466
RP11-35G9.3	ENSG00000267040.6	1.00211	1.76215	2.23688	0.134752	0.503884	FALSE	4.65376
RP11-560I19.1	ENSG00000234418.1	-2.04242	1.09704	2.94994	0.0858807	0.414799	TRUE	4.63856
RP11-426D19.1	ENSG00000279555.1	0.222301	3.62301	0.464545	0.495508	0.822105	FALSE	4.63603
RP11-400F19.6	ENSG00000266962.2	0.165419	3.83682	0.312165	0.576355	0.86014	FALSE	4.63179
RP11-524D16__A.3	ENSG00000261295.1	1.66839	1.18301	2.84281	0.0917834	0.425584	TRUE	4.62863
AC009404.2	ENSG00000236255.1	0.524199	2.57008	1.37572	0.240832	0.631975	FALSE	4.62399
RP11-342K6.1	ENSG00000270696.1	0.072051	4.265	0.0781132	0.779871	0.941042	FALSE	4.62369
RP11-519C12.1	ENSG00000259935.1	0.982223	1.64211	2.33167	0.126766	0.490157	TRUE	4.62188
CTD-3193O13.12	ENSG00000214248.2	-1.29466	1.07258	2.9575	0.0854799	0.414064	TRUE	4.62085
CTA-941F9.10	ENSG00000280383.1	0.198101	3.82743	0.310096	0.577621	0.860504	FALSE	4.61923
CTD-2020K17.3	ENSG00000233175.2	-1.28402	1.86535	2.08493	0.148759	0.521716	FALSE	4.61431
RP11-401P9.4	ENSG00000261685.2	0.139919	3.9782	0.209307	0.647311	0.890512	FALSE	4.60567
RP11-367J11.3	ENSG00000245468.3	0.819403	1.90837	2.02979	0.154242	0.528615	FALSE	4.6051
RP13-1032I1.11	ENSG00000275902.1	1.20228	1.26041	2.7293	0.0985225	0.438333	TRUE	4.60381
RASSF1-AS1	ENSG00000281358.1	1.72064	1.0556	2.9532	0.0857078	0.414443	TRUE	4.60003
RP13-1032I1.7	ENSG00000262049.1	-0.485701	2.57631	1.34116	0.246829	0.637957	FALSE	4.59473
MCM3AP-AS1	ENSG00000215424.9	0.382693	3.13049	0.825563	0.363559	0.733476	FALSE	4.59023
SMIM2-AS1	ENSG00000227258.5	-1.5453	1.1819	2.79998	0.0942653	0.430705	TRUE	4.58903
RP11-626G3.1	ENSG00000280182.1	-1.09625	1.67118	2.26286	0.132509	0.500023	FALSE	4.58702
CTC-1337H24.3	ENSG00000274251.1	1.60176	1.25226	2.71163	0.099619	0.440769	FALSE	4.5797
AC005224.2	ENSG00000231595.1	1.18762	1.75549	2.16399	0.141277	0.512372	FALSE	4.57889
C5orf64	ENSG00000178722.12	-0.130093	4.18014	0.0939401	0.759227	0.932841	FALSE	4.57753
ZNF571-AS1	ENSG00000267470.5	-0.366764	3.00793	0.90958	0.340226	0.716166	FALSE	4.56336
CYYR1-AS1	ENSG00000197934.8	-1.08307	2.06117	1.82592	0.17661	0.5583	FALSE	4.56253
RP11-434P11.1	ENSG00000280037.1	1.49719	1.31889	2.6137	0.105944	0.451989	FALSE	4.55752
U62631.5	ENSG00000269553.1	0.433769	3.25954	0.68731	0.407081	0.765352	FALSE	4.55616
RP11-15N24.4	ENSG00000261533.2	-1.39473	1.37466	2.55098	0.110226	0.460807	FALSE	4.55613
RP11-418J17.1	ENSG00000231365.5	0.224102	3.67368	0.368593	0.543772	0.846281	FALSE	4.5526
PRKAG2-AS1	ENSG00000239911.2	-0.754185	2.33201	1.53992	0.21463	0.601853	FALSE	4.55209
RP11-182N22.9	ENSG00000279608.1	0.133778	3.93193	0.205129	0.650613	0.891879	FALSE	4.55206
AC017074.2	ENSG00000227359.1	2.02559	1.05642	2.89854	0.0886599	0.420099	TRUE	4.552
AC007743.1	ENSG00000233251.7	-0.568284	2.5004	1.37265	0.241358	0.632322	FALSE	4.55115
RP11-363E7.4	ENSG00000260912.1	1.03998	2.30804	1.55899	0.211813	0.59824	FALSE	4.54718
EIF3J-AS1	ENSG00000179523.4	0.00169847	4.53878	4.94e-05	0.994392	0.999907	FALSE	4.5469
AC004603.4	ENSG00000225877.1	-0.856958	1.94405	1.93061	0.164692	0.543119	FALSE	4.54621
RP11-750H9.5	ENSG00000255197.5	-0.925869	1.70046	2.18672	0.139206	0.509533	TRUE	4.54517
RP11-481C4.2	ENSG00000279089.1	-0.39062	2.95375	0.940908	0.332044	0.711117	FALSE	4.5443
TUNAR	ENSG00000250366.2	-0.135863	4.36579	0.0214152	0.883653	0.972196	FALSE	4.54424
AC073133.1	ENSG00000233878.1	-2.01885	1.32303	2.5928	0.10735	0.455106	TRUE	4.54263
AC012146.7	ENSG00000234327.7	0.412933	2.83107	1.04804	0.30596	0.690782	FALSE	4.53965
PWRN4	ENSG00000260232.1	-1.83651	1.05853	2.88105	0.0896278	0.421245	TRUE	4.53844
CTD-3126B10.2	ENSG00000279162.1	0.917761	1.77747	2.09732	0.147558	0.519264	FALSE	4.53812
RP5-832C2.5	ENSG00000215014.4	1.02824	1.55601	2.33118	0.126806	0.490157	FALSE	4.53532
RP11-71N10.1	ENSG00000239922.1	0.183082	3.77627	0.287233	0.591999	0.866785	FALSE	4.5326
RP11-73M18.7	ENSG00000269940.1	0.269272	3.51824	0.465012	0.495291	0.822011	FALSE	4.5319
CTD-2538C1.2	ENSG00000267475.1	1.7132	1.22735	2.68137	0.101528	0.443942	FALSE	4.5274
RP11-45A16.4	ENSG00000244757.1	1.76968	1.16556	2.74898	0.0973164	0.436773	TRUE	4.52673
ARHGAP5-AS1	ENSG00000258655.2	-0.317637	3.1442	0.758771	0.383713	0.74808	FALSE	4.5261
AC009014.3	ENSG00000271824.1	-1.60295	1.26116	2.63426	0.104581	0.449473	FALSE	4.51847
RP11-546J1.1	ENSG00000270557.1	1.1497	1.45351	2.42262	0.119595	0.476462	FALSE	4.51729
RP11-348N5.9	ENSG00000278601.1	-1.1981	1.19115	2.70918	0.0997721	0.440979	TRUE	4.51637
FAM66B	ENSG00000215374.5	-0.308944	3.15722	0.736096	0.390914	0.752174	FALSE	4.5123
AC004893.11	ENSG00000242687.2	0.277991	3.56637	0.415622	0.51913	0.836434	FALSE	4.51221
LINC00894	ENSG00000235703.5	0.0123515	4.45162	0.00261995	0.959178	0.990806	FALSE	4.51175
RP11-568N6.1	ENSG00000260101.1	-1.45184	1.17473	2.71828	0.0992048	0.439888	FALSE	4.50818
RP6-24A23.3	ENSG00000237863.2	-0.97037	1.80199	2.03681	0.153532	0.527915	FALSE	4.50538
RP11-475O6.1	ENSG00000233008.5	1.09856	1.39651	2.47081	0.115978	0.47027	FALSE	4.50458
RP11-384F7.2	ENSG00000239268.2	0.000863764	4.49868	1.07e-05	0.997395	0.999953	FALSE	4.50244
RP11-115C21.2	ENSG00000246089.3	0.702325	2.2692	1.55106	0.212979	0.599667	FALSE	4.50041
NAPA-AS1	ENSG00000268061.5	1.03556	1.76399	2.07167	0.150058	0.523327	TRUE	4.5004
RP11-53B2.2	ENSG00000267702.1	-0.20405	3.56675	0.405002	0.524517	0.837873	FALSE	4.49769
UBAC2-AS1	ENSG00000228889.6	0.824234	1.88306	1.94295	0.163348	0.541253	FALSE	4.49703
RP11-588H23.3	ENSG00000258168.5	0.955794	1.76593	2.06422	0.150792	0.524408	FALSE	4.4953
RP5-1086K13.1	ENSG00000224950.2	1.55786	1.18751	2.68619	0.101222	0.443177	TRUE	4.49192
AC073283.4	ENSG00000234690.6	0.633157	2.90058	0.938067	0.332776	0.711387	FALSE	4.48795
RP5-1125A11.6	ENSG00000275784.1	1.17034	1.30289	2.55488	0.109954	0.460371	TRUE	4.48791
AC009005.2	ENSG00000267751.5	1.33092	1.16429	2.69713	0.100529	0.442079	TRUE	4.4786
RP11-196G11.5	ENSG00000278133.1	0.406345	2.79845	1.019	0.312756	0.696804	FALSE	4.47534
AC072062.1	ENSG00000229267.2	-1.66315	1.38534	2.44784	0.117687	0.473628	TRUE	4.47231
RP11-582J16.5	ENSG00000253200.1	0.502522	2.71567	1.09109	0.29623	0.684905	FALSE	4.47088
LINC00643	ENSG00000186369.9	-0.377048	2.87905	0.941486	0.331896	0.711117	FALSE	4.47025
RP11-706O15.3	ENSG00000234449.2	-2.11343	1.20855	2.6386	0.104296	0.449179	FALSE	4.4698
RP11-441F2.4	ENSG00000279764.1	0.451828	2.7693	1.03706	0.308505	0.692939	FALSE	4.46594
RP11-115H18.1	ENSG00000273125.1	-1.44437	1.19261	2.64997	0.103552	0.447793	FALSE	4.46419
AC074289.1	ENSG00000225889.7	-0.526071	2.45476	1.32898	0.248988	0.640818	FALSE	4.46062
CTD-2619J13.5	ENSG00000279611.1	1.71354	1.20431	2.6303	0.104842	0.449676	FALSE	4.45803
RP11-1055B8.3	ENSG00000262223.6	-0.180462	3.8243	0.212539	0.644784	0.889403	FALSE	4.45741
AP001258.4	ENSG00000245571.6	0.780797	1.90684	1.87292	0.171141	0.551402	FALSE	4.45358
RP11-488L18.10	ENSG00000259865.1	0.670791	2.10366	1.66753	0.19659	0.581993	FALSE	4.4504
RP11-688I9.4	ENSG00000254938.1	-0.680751	2.31789	1.45245	0.228135	0.618705	FALSE	4.44993
RP11-244N9.4	ENSG00000231521.1	-1.66	1.12117	2.71222	0.0995821	0.440728	TRUE	4.44914
CAMTA1-IT1	ENSG00000237402.1	-1.78168	1.10149	2.73252	0.0983238	0.437911	TRUE	4.44781
RP1-151F17.2	ENSG00000272341.1	-0.599692	2.56054	1.21282	0.270773	0.661014	FALSE	4.44538
SRP14-AS1	ENSG00000248508.6	-0.0562191	4.22012	0.0325528	0.85682	0.964107	FALSE	4.44305
RAB30-AS1	ENSG00000246067.7	-0.00825892	4.40492	0.000940605	0.975533	0.995305	FALSE	4.44066
RP11-147L13.12	ENSG00000274561.1	0.508725	2.75788	1.02377	0.311627	0.696788	FALSE	4.43999
AC093388.3	ENSG00000233654.1	-0.955717	1.87608	1.89075	0.169117	0.54823	FALSE	4.43998
CYP17A1-AS1	ENSG00000203886.4	-1.26521	1.44068	2.34891	0.125371	0.486904	TRUE	4.43641
RP11-627D16.1	ENSG00000259255.1	-0.520244	2.83207	0.945123	0.330964	0.710274	FALSE	4.42732
RP11-325L12.6	ENSG00000277351.1	-0.73347	2.31246	1.43432	0.23106	0.621755	TRUE	4.42612
RP11-547D13.1	ENSG00000279145.1	0.513955	2.45381	1.29587	0.254969	0.646599	FALSE	4.42542
RP11-93G5.1	ENSG00000274317.1	2.73135	1.24038	2.55455	0.109977	0.460371	TRUE	4.42511
RP11-38L15.3	ENSG00000231187.2	-1.65396	1.24822	2.54579	0.110589	0.461154	FALSE	4.42495
NOP14-AS1	ENSG00000249673.6	-0.049123	4.24086	0.0224363	0.880932	0.971293	FALSE	4.42376
GS1-72M22.1	ENSG00000272163.1	-0.292593	3.29551	0.549793	0.458402	0.797691	FALSE	4.42082
RP11-343J18.1	ENSG00000228392.1	-1.13755	1.31622	2.46605	0.11633	0.470881	TRUE	4.41993
LINC00839	ENSG00000185904.11	-0.692872	2.71461	1.04477	0.306715	0.691487	FALSE	4.41964
MORF4L2-AS1	ENSG00000231154.1	0.832756	1.83826	1.90131	0.167932	0.547233	FALSE	4.41231
RP11-582E3.6	ENSG00000275764.1	-0.458331	2.83871	0.925406	0.336059	0.713255	FALSE	4.41192
CTD-3220F14.2	ENSG00000267682.1	0.803207	1.84838	1.88964	0.169242	0.548422	FALSE	4.41122
RP13-514E23.2	ENSG00000273389.1	-1.29378	1.73865	2.00251	0.157039	0.532326	FALSE	4.40945
AC108142.1	ENSG00000177822.7	1.15187	1.46534	2.28368	0.130741	0.496764	FALSE	4.40055
CTD-2049O4.1	ENSG00000261329.5	-0.0622317	4.21784	0.0217148	0.882848	0.971914	FALSE	4.3976
RP11-407G23.4	ENSG00000260038.1	-1.17066	1.24483	2.51318	0.112898	0.464952	TRUE	4.39173
RP11-142O6.1	ENSG00000266371.1	0.510782	2.52317	1.19321	0.274684	0.664445	FALSE	4.38733
CTC-453G23.7	ENSG00000280353.1	1.5607	1.42353	2.31432	0.128187	0.493051	TRUE	4.3872
RP5-1039K5.18	ENSG00000273214.1	-1.93249	1.40469	2.3336	0.126609	0.489891	TRUE	4.38624
RP11-10C24.3	ENSG00000271643.1	2.17243	1.22881	2.51953	0.112444	0.464072	TRUE	4.38153
TTTY15	ENSG00000233864.7	-0.133054	3.93102	0.116145	0.733253	0.923397	FALSE	4.37864
RP11-466A19.4	ENSG00000280245.1	1.99571	1.18824	2.55768	0.109759	0.460334	TRUE	4.37583
MKLN1-AS	ENSG00000236753.5	0.379061	2.97694	0.77291	0.379318	0.744478	FALSE	4.37546
RP11-707A18.1	ENSG00000250125.1	0.646188	2.28015	1.41471	0.234276	0.624152	FALSE	4.37388
RP11-29A19.2	ENSG00000282390.1	0.675744	2.22505	1.46874	0.225544	0.615697	FALSE	4.37357
CTB-152G17.6	ENSG00000272918.1	0.245491	3.44496	0.402359	0.525874	0.838643	FALSE	4.37217
RP13-204A15.5	ENSG00000280375.1	-1.0571	1.64245	2.05535	0.151673	0.525506	FALSE	4.36342
RP11-157J24.2	ENSG00000272279.1	-2.16851	1.04817	2.69783	0.100485	0.441976	TRUE	4.36312
RP4-773N10.4	ENSG00000258634.3	0.0542664	4.12473	0.0358852	0.849753	0.962438	FALSE	4.35961
DLEU7-AS1	ENSG00000237152.3	-0.85757	1.95261	1.72676	0.188826	0.572513	TRUE	4.35748
AP000688.29	ENSG00000233393.1	0.342906	3.29205	0.50313	0.478128	0.810522	FALSE	4.35659
RP13-578N3.3	ENSG00000246448.2	-0.976248	1.4132	2.28951	0.130251	0.496277	FALSE	4.35384
RP11-386M24.6	ENSG00000260337.3	1.95404	1.13754	2.58727	0.107726	0.456121	FALSE	4.35211
RP11-766N7.3	ENSG00000255693.1	-1.02318	2.37133	1.30438	0.253414	0.645596	FALSE	4.35176
RP1-101A2.1	ENSG00000273893.1	0.69302	1.97316	1.69918	0.192395	0.576556	FALSE	4.35102
RP11-1008C21.2	ENSG00000236914.3	-1.13731	1.68176	2.00053	0.157245	0.532525	FALSE	4.35068
DICER1-AS1	ENSG00000235706.7	-0.0835714	4.03588	0.0599544	0.806568	0.95105	FALSE	4.34601
RP11-212I21.4	ENSG00000261997.1	0.534846	2.51252	1.16211	0.281029	0.670936	FALSE	4.34373
RP11-533E19.7	ENSG00000272906.1	0.845957	1.93539	1.72933	0.188497	0.572405	FALSE	4.34278
RP11-648O15.2	ENSG00000279836.1	1.65733	1.06591	2.65533	0.103203	0.447014	TRUE	4.34235
FGF14-AS2	ENSG00000272143.1	-0.441318	2.82566	0.870469	0.350826	0.722637	FALSE	4.33684
RP11-84A19.4	ENSG00000269967.1	1.11083	1.75982	1.90413	0.167617	0.546805	FALSE	4.33658
CTB-25B13.12	ENSG00000267317.2	1.02694	1.62514	2.04154	0.153054	0.527056	TRUE	4.33302
RP11-66B24.1	ENSG00000259604.5	0.755262	2.03763	1.61487	0.203808	0.588873	TRUE	4.33234
CYP1B1-AS1	ENSG00000232973.11	0.927137	1.53564	2.13219	0.144235	0.515162	FALSE	4.32915
AGPAT4-IT1	ENSG00000279355.1	-0.00753597	4.3051	0.000376788	0.984513	0.998725	FALSE	4.32761
RP11-819C21.1	ENSG00000261098.1	-0.091385	3.94849	0.0862128	0.769048	0.937163	FALSE	4.32735
AC011747.3	ENSG00000231435.1	-1.29103	1.10989	2.59032	0.107519	0.455634	TRUE	4.32723
RP11-380B4.3	ENSG00000277151.1	0.475978	2.60119	1.05979	0.303263	0.690233	FALSE	4.32255
CTD-2095E4.5	ENSG00000277511.1	1.35078	1.14341	2.54326	0.110766	0.461341	TRUE	4.31783
RP11-478J18.2	ENSG00000274895.1	0.853048	1.64017	2.00907	0.156361	0.531681	FALSE	4.31722
SERTAD4-AS1	ENSG00000203706.8	0.29161	3.30103	0.466791	0.494467	0.821699	FALSE	4.31709
LINC00909	ENSG00000264247.1	0.0587646	4.03435	0.0494678	0.823992	0.955112	FALSE	4.31365
RP11-435O5.5	ENSG00000271155.1	-1.03575	1.28899	2.38001	0.122897	0.482571	FALSE	4.31347
MATN1-AS1	ENSG00000186056.9	0.251763	3.43283	0.368772	0.543674	0.846281	FALSE	4.31202
AC103563.8	ENSG00000233850.1	-1.19973	1.5608	2.08607	0.148648	0.521692	TRUE	4.31083
CEBPB-AS1	ENSG00000277449.1	-0.854985	1.80795	1.81326	0.178118	0.560049	FALSE	4.29704
C21orf62-AS1	ENSG00000205930.8	0.82101	1.66042	1.96634	0.160837	0.538057	TRUE	4.29675
AC016747.3	ENSG00000212978.6	0.0749665	3.94617	0.0746073	0.784743	0.942609	FALSE	4.29588
RP11-243A14.1	ENSG00000261617.1	-0.172184	3.65102	0.218524	0.640167	0.887922	FALSE	4.2945
AP001619.2	ENSG00000227698.1	1.68022	1.02777	2.64408	0.103937	0.448464	TRUE	4.294
RP11-121C2.2	ENSG00000259959.1	0.22869	3.43148	0.35616	0.550646	0.849626	FALSE	4.29229
RP11-384C4.2	ENSG00000229832.1	1.49522	1.19088	2.46305	0.116552	0.471335	TRUE	4.29183
RP3-508I15.9	ENSG00000228274.3	-0.646495	2.05597	1.55553	0.212321	0.598951	FALSE	4.29165
RP11-452L6.7	ENSG00000260625.2	-1.45489	1.2561	2.39041	0.122082	0.48076	FALSE	4.29018
RP11-77P6.2	ENSG00000227896.2	0.533669	2.48647	1.13478	0.286758	0.677387	FALSE	4.28857
GPC5-IT1	ENSG00000236240.1	-0.822513	1.66142	1.95453	0.162099	0.539684	FALSE	4.28647
SNHG18	ENSG00000250786.1	0.380345	2.81536	0.834251	0.361046	0.731448	FALSE	4.28511
TOB1-AS1	ENSG00000229980.4	0.490896	2.54495	1.07561	0.299681	0.687606	FALSE	4.28345
RP11-259K15.2	ENSG00000258844.1	0.328209	3.10396	0.591473	0.44185	0.789288	FALSE	4.28233
RP11-343L5.2	ENSG00000271862.1	0.998873	1.36554	2.26239	0.13255	0.500085	FALSE	4.28094
LINC00923	ENSG00000251209.7	-1.28863	1.41808	2.20467	0.137594	0.506576	FALSE	4.27959
AC006946.16	ENSG00000273203.1	0.379572	2.73367	0.898906	0.343075	0.717703	FALSE	4.27708
CTC-463A16.1	ENSG00000280047.1	0.391837	3.13983	0.558969	0.454676	0.795422	FALSE	4.27692
RP1-278D1.2	ENSG00000279587.1	-1.78706	1.11897	2.52451	0.11209	0.463617	TRUE	4.27624
RP11-276H19.1	ENSG00000226237.1	-0.851901	1.93927	1.65699	0.19801	0.583411	FALSE	4.27563
RP1-40E16.12	ENSG00000272277.1	-1.17307	1.18685	2.44748	0.117713	0.473643	TRUE	4.2735
LINC01252	ENSG00000247157.6	0.384344	3.13555	0.559047	0.454645	0.795422	FALSE	4.27274
MAPKAPK5-AS1	ENSG00000234608.7	0.0659739	3.98706	0.0515112	0.820454	0.954177	FALSE	4.27257
LINC01273	ENSG00000231742.5	-1.68013	1.0143	2.63066	0.104818	0.449666	TRUE	4.26835
RP11-972P1.7	ENSG00000280328.1	0.21744	3.52007	0.282115	0.595318	0.867421	FALSE	4.26834
CTD-2303H24.2	ENSG00000273018.5	0.629402	2.48296	1.11548	0.290894	0.679962	FALSE	4.2644
MAN1B1-AS1	ENSG00000268996.3	-0.666307	2.31787	1.27118	0.259546	0.650892	FALSE	4.26381
RP4-563E14.1	ENSG00000273759.1	1.00736	1.67976	1.90611	0.167396	0.546743	FALSE	4.25842
PSMG3-AS1	ENSG00000230487.7	-0.00403532	4.24154	0.000171082	0.989564	0.999513	FALSE	4.25667
LINC01140	ENSG00000267272.5	-0.914491	1.84908	1.72704	0.188789	0.572513	FALSE	4.25423
WDR11-AS1	ENSG00000227165.7	-0.283999	3.23868	0.464978	0.495307	0.822011	FALSE	4.25229
LINC00680	ENSG00000215190.8	-0.240581	3.33136	0.397317	0.528478	0.839985	FALSE	4.25145
RP11-867G2.8	ENSG00000255929.5	-1.39263	1.01732	2.60857	0.106287	0.452529	FALSE	4.25128
AC159540.1	ENSG00000230606.10	-1.58803	1.19914	2.40892	0.120646	0.478105	FALSE	4.25029
MIR181A1HG	ENSG00000229989.3	-0.00407177	4.22984	0.000238471	0.987679	0.99907	FALSE	4.24772
RP11-158H5.8	ENSG00000274184.1	1.20562	1.89144	1.67686	0.195342	0.579752	FALSE	4.24736
RP11-399O19.9	ENSG00000261438.1	1.55189	1.3006	2.27526	0.131453	0.498446	TRUE	4.22799
RP11-795F19.1	ENSG00000261126.7	0.312655	3.23849	0.447227	0.503655	0.826965	FALSE	4.22798
APTR	ENSG00000214293.8	0.252614	3.24123	0.444875	0.504779	0.827542	FALSE	4.22751
RP11-263C24.1	ENSG00000255081.1	1.32558	1.30279	2.26728	0.132132	0.499684	FALSE	4.22274
RNF139-AS1	ENSG00000245149.3	0.519189	2.44006	1.11635	0.290706	0.679962	FALSE	4.22243
CTA-445C9.14	ENSG00000261188.1	-0.398473	2.52712	1.03511	0.308961	0.69365	FALSE	4.22162
RP1-8B1.4	ENSG00000231769.2	-0.788519	1.81629	1.72567	0.188964	0.572516	FALSE	4.2201
RP11-142A22.3	ENSG00000278943.1	1.0065	1.60372	1.94301	0.163342	0.541253	FALSE	4.21775
CH17-340M24.3	ENSG00000197180.2	-0.354784	2.94992	0.663153	0.415449	0.772116	FALSE	4.21718
RP11-472K17.3	ENSG00000279965.1	1.15288	1.26595	2.29939	0.129425	0.495461	TRUE	4.21576
RP11-799D4.4	ENSG00000266947.1	0.675756	1.98274	1.55145	0.212922	0.599587	FALSE	4.21435
BX322557.10	ENSG00000215447.7	-0.00538981	4.1926	0.000273195	0.986813	0.998977	FALSE	4.21175
RP11-981G7.6	ENSG00000272505.1	0.200444	3.47564	0.273437	0.601035	0.870183	FALSE	4.21012
AC020951.1	ENSG00000278897.1	0.29153	3.21896	0.448352	0.503119	0.826586	FALSE	4.20999
RP1-5O6.4	ENSG00000229955.1	1.32399	1.01379	2.56514	0.109243	0.459397	TRUE	4.20818
SPG20-AS1	ENSG00000120664.10	1.38371	1.09511	2.47599	0.115597	0.469686	TRUE	4.20794
RP11-463O9.9	ENSG00000270020.1	1.06896	1.23435	2.32404	0.127389	0.490956	FALSE	4.20704
LINC01114	ENSG00000234177.5	-0.33968	3.0276	0.591689	0.441767	0.789279	FALSE	4.20624
RP11-72M17.1	ENSG00000258561.1	-1.55528	1.0145	2.55992	0.109604	0.460334	TRUE	4.20413
C18orf65	ENSG00000275763.3	-1.35981	1.03876	2.53267	0.111511	0.462875	TRUE	4.2035
RP11-400F19.18	ENSG00000267632.1	-0.327124	2.9546	0.646685	0.4213	0.775285	FALSE	4.20168
LINC00863	ENSG00000224914.2	0.42931	2.87285	0.713426	0.398309	0.758778	FALSE	4.20089
KLF3-AS1	ENSG00000231160.9	-0.0716274	3.93558	0.0448594	0.832263	0.957234	FALSE	4.20047
LINC00162	ENSG00000275874.1	-1.76932	1.18123	2.37379	0.123387	0.483235	TRUE	4.19997
RP11-14I17.3	ENSG00000254362.1	1.25415	1.5838	1.94452	0.163179	0.541253	FALSE	4.19927
RP11-355B11.2	ENSG00000270820.5	-0.486965	2.4401	1.09448	0.29548	0.684209	FALSE	4.19897
RP11-141M1.1	ENSG00000227911.3	0.906174	1.67651	1.84513	0.174351	0.555279	TRUE	4.19645
AC092066.1	ENSG00000279095.1	0.476446	2.49047	1.0452	0.306615	0.691487	FALSE	4.19598
RP11-1110F20.1	ENSG00000280321.1	0.580867	2.27601	1.24524	0.264463	0.655014	FALSE	4.19487
RP1-179N16.6	ENSG00000246982.6	0.659638	2.43984	1.0897	0.296538	0.684956	FALSE	4.19355
CTA-292E10.8	ENSG00000272858.1	1.41408	1.13145	2.41875	0.119891	0.476986	TRUE	4.19166
LINC01138	ENSG00000274020.1	0.0853276	3.90546	0.0513979	0.820648	0.954177	FALSE	4.19063
LL0XNC01-7P3.1	ENSG00000270012.1	0.279606	3.17841	0.462379	0.496514	0.822783	FALSE	4.1885
RP11-543H23.1	ENSG00000279221.1	-1.71656	1.00822	2.5485	0.110399	0.460887	FALSE	4.18742
RP11-230F18.6	ENSG00000276916.1	1.11965	1.41446	2.11023	0.146317	0.517716	FALSE	4.18729
AC144835.1	ENSG00000258483.2	0.900637	1.92049	1.58554	0.207964	0.593965	FALSE	4.18608
LINC01341	ENSG00000227953.6	-0.483511	2.54263	0.988299	0.320158	0.701627	FALSE	4.18577
RP11-464D20.6	ENSG00000264546.1	0.877028	1.99989	1.50516	0.21988	0.608026	FALSE	4.1851
PAGR1	ENSG00000280789.1	0.351401	2.93641	0.647736	0.420923	0.774955	FALSE	4.18478
RP11-81A1.6	ENSG00000278600.1	0.19525	3.35916	0.332248	0.564338	0.854859	FALSE	4.18453
AC114271.2	ENSG00000274425.1	0.515175	2.3879	1.12648	0.288527	0.678215	FALSE	4.18112
RP11-334J6.7	ENSG00000176868.2	-2.07124	1.05543	2.48961	0.1146	0.468248	TRUE	4.18075
CTC-428H11.2	ENSG00000272367.1	0.423378	2.72481	0.821046	0.364875	0.734384	FALSE	4.17934
DNAJC3-AS1	ENSG00000247400.3	0.274353	3.13423	0.487063	0.48524	0.815806	FALSE	4.17746
AF131215.3	ENSG00000254936.4	-0.705021	2.09345	1.39954	0.2368	0.626356	FALSE	4.17171
CTD-2555A7.2	ENSG00000256982.1	1.37745	1.53294	1.96449	0.161034	0.538281	FALSE	4.1675
RP11-120K19.3	ENSG00000279236.1	0.77607	1.70095	1.78827	0.181137	0.56369	FALSE	4.1658
NUP50-AS1	ENSG00000226328.6	-0.0725003	3.86213	0.0572657	0.810871	0.952557	FALSE	4.16459
CTD-2619J13.19	ENSG00000269473.1	0.653015	2.43663	1.06576	0.301905	0.689334	FALSE	4.16446
RP11-522B15.3	ENSG00000259275.2	-0.826232	1.91143	1.56756	0.210561	0.597159	FALSE	4.15911
LINC00032	ENSG00000231459.1	0.503641	2.57448	0.935249	0.333503	0.711878	FALSE	4.15871
RP4-657D16.3	ENSG00000266993.3	1.68023	1.05179	2.4658	0.116348	0.470881	TRUE	4.15527
RP11-455F5.3	ENSG00000250616.2	0.462558	2.39962	1.09096	0.296258	0.684905	FALSE	4.15469
PXN-AS1	ENSG00000255857.5	-0.304578	2.98692	0.581948	0.44555	0.791926	FALSE	4.15326
SBF2-AS1	ENSG00000246273.6	0.380499	2.77716	0.752583	0.38566	0.749524	FALSE	4.15176
SNHG4	ENSG00000281398.2	0.719052	1.99238	1.47455	0.22463	0.614095	FALSE	4.14676
CTD-2026D20.2	ENSG00000253347.1	0.945553	1.7401	1.72503	0.189047	0.572682	FALSE	4.14328
RP11-326C3.11	ENSG00000251661.3	-1.03273	1.84737	1.61567	0.203697	0.588873	TRUE	4.14288
RP11-214K3.20	ENSG00000269938.1	0.373118	2.66472	0.841338	0.359014	0.729407	FALSE	4.14261
RP11-488C13.5	ENSG00000258301.3	0.211473	3.32334	0.327005	0.567428	0.856245	FALSE	4.14083
RP11-247A12.2	ENSG00000204055.4	1.02286	1.42832	2.04484	0.152723	0.526894	FALSE	4.13933
SRP54-AS1	ENSG00000258704.5	0.478213	2.49835	0.986134	0.320689	0.701627	FALSE	4.1391
RP11-96H19.1	ENSG00000257261.5	0.690097	2.04445	1.41436	0.234334	0.624184	FALSE	4.13781
AC009120.6	ENSG00000259972.2	0.0218488	4.03682	0.00699147	0.933363	0.984987	FALSE	4.13631
LINC01411	ENSG00000249306.5	0.195228	3.49366	0.217571	0.640897	0.888296	FALSE	4.13549
RP11-539I5.1	ENSG00000225302.2	0.0768021	3.79517	0.0708278	0.790135	0.944973	FALSE	4.13499
RP11-513M16.7	ENSG00000272842.1	-1.03958	1.51873	1.94509	0.163117	0.541174	TRUE	4.13475
RP11-434H6.7	ENSG00000273437.1	-0.492371	2.23296	1.22699	0.267993	0.658935	FALSE	4.13269
RP11-363E6.4	ENSG00000272425.1	0.673705	2.08568	1.36224	0.243149	0.634869	FALSE	4.12577
RP11-760H22.2	ENSG00000254343.2	0.199652	3.29586	0.333538	0.563583	0.854423	FALSE	4.12316
RP11-144G6.12	ENSG00000254929.6	1.42635	1.05017	2.42639	0.119307	0.476268	TRUE	4.11741
AC004951.6	ENSG00000228434.1	0.603012	2.12114	1.31962	0.250661	0.642946	FALSE	4.11733
RP11-401P9.7	ENSG00000278909.1	0.603498	2.09423	1.34411	0.246311	0.637301	FALSE	4.11568
TMEM147-AS1	ENSG00000236144.6	0.114496	3.71699	0.0942733	0.758813	0.932694	FALSE	4.11518
RP11-342M1.3	ENSG00000228192.7	-1.0704	1.36178	2.08454	0.148797	0.521716	TRUE	4.11036
DNAJC27-AS1	ENSG00000224165.5	0.116389	3.58587	0.153061	0.695627	0.909641	FALSE	4.10948
LINC01550	ENSG00000246223.8	-0.365564	2.73763	0.749347	0.386683	0.750304	FALSE	4.10841
CTD-2547G23.4	ENSG00000274925.1	0.218548	3.26503	0.342836	0.558197	0.852748	FALSE	4.10619
ADAMTSL4-AS1	ENSG00000203804.4	-0.672996	2.2838	1.15369	0.282777	0.673317	FALSE	4.10606
RP11-84G21.1	ENSG00000257557.2	1.15147	1.74017	1.68128	0.194754	0.579276	FALSE	4.10044
AC127904.2	ENSG00000230732.4	-0.478126	2.25153	1.17878	0.277604	0.667395	FALSE	4.10043
CTD-3014M21.1	ENSG00000279602.1	-0.169848	3.5947	0.14386	0.704473	0.913341	FALSE	4.10008
LINC00893	ENSG00000241769.7	-0.458668	2.41065	1.02842	0.31053	0.695602	FALSE	4.09785
LLNLR-268E12.1	ENSG00000276445.1	1.27642	1.35486	2.07799	0.149436	0.522264	FALSE	4.09726
RP11-57H14.3	ENSG00000225292.2	-1.38039	1.03534	2.41805	0.119944	0.477103	TRUE	4.0949
ERVK3-1	ENSG00000142396.10	-0.0800641	3.73208	0.0788871	0.778811	0.940522	FALSE	4.09273
FLJ16779	ENSG00000275620.1	-0.162948	3.70694	0.088987	0.765469	0.935054	FALSE	4.09252
RP11-999E24.3	ENSG00000259969.1	-0.19418	3.52096	0.175297	0.675446	0.900667	FALSE	4.08705
CTD-2047H16.4	ENSG00000263069.5	-0.521721	2.35178	1.07003	0.300939	0.689001	FALSE	4.08423
POLR2J4	ENSG00000214783.9	0.922381	1.79775	1.60462	0.20525	0.59094	FALSE	4.08229
LINC00880	ENSG00000243629.1	1.15416	1.27309	2.14835	0.142723	0.513241	TRUE	4.0818
RP11-627G23.1	ENSG00000255545.7	-0.969538	2.00954	1.39	0.238405	0.62845	FALSE	4.07806
AC007405.6	ENSG00000239467.5	-0.456077	2.44858	0.974574	0.323542	0.703682	FALSE	4.07655
RP4-612B15.3	ENSG00000261737.1	-1.03641	1.57759	1.81967	0.177353	0.559505	FALSE	4.0729
LINC00884	ENSG00000233058.1	-0.487029	2.74882	0.709885	0.399482	0.759558	FALSE	4.07262
RP11-274B21.9	ENSG00000271344.1	-0.575241	2.077	1.31825	0.250907	0.643292	FALSE	4.07178
RP11-817O13.9	ENSG00000275645.1	-0.597922	1.79874	1.59274	0.206936	0.592888	FALSE	4.07149
CTD-2536I1.2	ENSG00000280304.1	-1.24693	1.20767	2.20595	0.137479	0.506509	FALSE	4.07038
AC091814.2	ENSG00000225231.1	-1.80982	1.01733	2.4096	0.120593	0.478105	TRUE	4.06911
RP11-410L14.2	ENSG00000253948.1	0.246578	2.99951	0.506767	0.476542	0.809383	FALSE	4.06883
RP11-471B22.3	ENSG00000275198.1	0.705107	1.80122	1.58592	0.20791	0.593965	FALSE	4.06719
AC007036.4	ENSG00000230751.1	0.538736	2.23933	1.15783	0.281916	0.672373	FALSE	4.06599
MIR4500HG	ENSG00000228824.6	-0.910797	2.02026	1.36477	0.242713	0.634457	FALSE	4.06294
AQP4-AS1	ENSG00000260372.6	-0.148526	3.64857	0.100284	0.751489	0.930392	FALSE	4.06074
LINC00907	ENSG00000267586.6	0.901774	1.62088	1.76045	0.184568	0.567347	FALSE	4.05866
SNHG20	ENSG00000234912.9	0.35602	2.91292	0.564684	0.452379	0.794232	FALSE	4.05732
AF064858.8	ENSG00000235888.1	1.72114	1.18548	2.21358	0.136801	0.506065	FALSE	4.05533
RP11-325K4.3	ENSG00000261270.1	1.24336	1.43252	1.94904	0.162691	0.540533	TRUE	4.05232
RP11-332H14.2	ENSG00000272994.1	0.274557	2.96441	0.519354	0.471118	0.80651	FALSE	4.05025
RRS1-AS1	ENSG00000246145.1	-1.17772	1.48471	1.89179	0.169	0.548149	FALSE	4.04961
RP11-549J18.1	ENSG00000251023.1	0.566414	2.19554	1.18283	0.276781	0.666884	FALSE	4.04872
RP1-39G22.7	ENSG00000259943.1	-0.117842	3.5076	0.160956	0.688278	0.907138	FALSE	4.04653
AP000560.3	ENSG00000278879.1	0.515888	2.4131	0.977239	0.322881	0.703598	FALSE	4.04402
RP11-611O2.5	ENSG00000257181.1	0.803895	1.68897	1.6739	0.195737	0.580728	FALSE	4.04198
AP000476.1	ENSG00000237484.5	-1.05846	1.4517	1.91764	0.166117	0.545251	TRUE	4.04143
LINC00282	ENSG00000281106.2	-0.939655	1.64044	1.72188	0.189451	0.5734	FALSE	4.04054
RP11-1055B8.9	ENSG00000275966.1	2.21103	1.0762	2.31155	0.128416	0.493605	TRUE	4.03731
RP1-34H18.1	ENSG00000231121.3	-0.389694	2.67691	0.739785	0.38973	0.751419	FALSE	4.03636
ASH1L-AS1	ENSG00000235919.4	0.588438	2.04567	1.31408	0.251658	0.644015	FALSE	4.03613
RP11-539G18.3	ENSG00000255458.5	0.480163	2.24285	1.12648	0.288528	0.678215	FALSE	4.03607
RP11-390E23.6	ENSG00000272686.1	0.173219	3.30403	0.271487	0.602336	0.870464	FALSE	4.03539
RP11-449J21.5	ENSG00000267128.1	-1.04672	1.54341	1.81572	0.177824	0.559937	FALSE	4.03488
LINC00173	ENSG00000196668.3	-0.596015	2.3041	1.06765	0.301477	0.689001	FALSE	4.03399
AC010127.3	ENSG00000236107.7	-0.636712	2.1694	1.19286	0.274754	0.664445	FALSE	4.03319
KIF9-AS1	ENSG00000227398.3	-0.132656	3.51171	0.150804	0.697768	0.910706	FALSE	4.03089
LINC00683	ENSG00000266256.1	-1.13432	1.21267	2.15592	0.142022	0.512842	FALSE	4.02848
RP11-30K9.4	ENSG00000259402.1	1.29011	1.44909	1.90597	0.167411	0.546743	FALSE	4.02762
RP11-458J1.1	ENSG00000278834.1	-0.507122	2.29748	1.06755	0.301499	0.689001	FALSE	4.02726
UBR5-AS1	ENSG00000246263.2	-0.534005	2.10619	1.2468	0.264165	0.654798	FALSE	4.02668
RP11-274A11.4	ENSG00000279841.1	-0.778843	1.87114	1.47252	0.224949	0.614682	FALSE	4.02347
LINC00601	ENSG00000235180.1	-0.330169	3.12638	0.37997	0.537619	0.843224	FALSE	4.02172
TMEM51-AS1	ENSG00000175147.11	0.928604	1.89865	1.44202	0.229813	0.620696	FALSE	4.02012
RP11-517B11.7	ENSG00000261167.1	-0.480759	2.67443	0.726892	0.393893	0.754619	FALSE	4.01856
RP11-611O2.1	ENSG00000256325.1	0.959577	1.31852	2.03269	0.153948	0.528478	TRUE	4.018
LLNLR-304A6.1	ENSG00000279653.1	1.22765	1.28812	2.06115	0.151096	0.524546	FALSE	4.01458
AC023481.1	ENSG00000231401.1	0.714	2.04203	1.29579	0.254984	0.646599	TRUE	4.01355
RP11-45M22.2	ENSG00000278864.1	0.0301921	3.8765	0.0126793	0.910346	0.978525	FALSE	4.01202
CTD-2001J20.1	ENSG00000280061.1	0.0441478	3.86612	0.0144804	0.904218	0.976746	FALSE	4.01138
AF131215.2	ENSG00000255310.2	0.318299	2.82868	0.594753	0.440587	0.788178	FALSE	4.01118
RP11-701H24.8	ENSG00000270246.3	-0.465116	2.48916	0.879505	0.348337	0.721148	FALSE	4.01061
RP11-358B23.7	ENSG00000278829.1	0.932758	1.49559	1.8373	0.175267	0.556204	FALSE	4.00796
SLC25A5-AS1	ENSG00000224281.4	0.581703	2.2033	1.13689	0.28631	0.67702	FALSE	4.00765
RP11-521O16.2	ENSG00000260163.1	1.69067	1.08269	2.26989	0.13191	0.499295	FALSE	4.00507
FRY-AS1	ENSG00000237637.1	-1.06522	1.38616	1.94728	0.16288	0.540711	FALSE	4.00427
AC142528.1	ENSG00000235078.1	1.00315	1.22047	2.12152	0.145243	0.516555	TRUE	4.00394
RALY-AS1	ENSG00000228265.5	1.01978	1.52457	1.80124	0.179563	0.562059	TRUE	4.00201
CTC-487M23.6	ENSG00000279522.1	0.594171	2.28665	1.05224	0.304991	0.690339	FALSE	3.99981
RP11-936I5.1	ENSG00000266998.1	1.13496	1.48436	1.83835	0.175144	0.556122	TRUE	3.99775
AP003068.23	ENSG00000254614.2	-0.672751	1.70379	1.61385	0.203951	0.588945	FALSE	3.99749
CTD-2015H6.3	ENSG00000249042.5	-0.502088	2.48353	0.872443	0.35028	0.722637	FALSE	3.99695
CTD-2621I17.3	ENSG00000279794.1	1.01381	1.53424	1.78514	0.181519	0.563957	FALSE	3.99605
CTD-3138B18.5	ENSG00000268516.2	-0.396147	2.67211	0.709998	0.399444	0.759556	FALSE	3.99604
HIPK1-AS1	ENSG00000235527.6	0.681856	2.07267	1.24587	0.264342	0.654972	FALSE	3.99219
RNASEH1-AS1	ENSG00000234171.2	0.139055	3.49711	0.13757	0.710709	0.916132	FALSE	3.98978
C1RL-AS1	ENSG00000205885.7	0.405992	2.71387	0.668888	0.41344	0.770888	FALSE	3.98812
SNHG10	ENSG00000247092.6	0.253512	2.91268	0.511164	0.474635	0.808326	FALSE	3.98779
PAUPAR	ENSG00000281880.1	-1.31101	1.09343	2.23883	0.134583	0.50349	TRUE	3.98687
RP11-440D17.3	ENSG00000272913.1	0.628093	2.14496	1.17101	0.279195	0.669375	FALSE	3.98561
RP11-143A12.3	ENSG00000250198.1	0.213594	3.17717	0.320882	0.571078	0.857224	FALSE	3.98541
RP11-589P10.5	ENSG00000262089.1	0.769762	1.70414	1.60032	0.205858	0.59184	FALSE	3.98442
AC141928.1	ENSG00000250986.1	-0.636534	2.00893	1.2991	0.254378	0.646317	FALSE	3.98388
LINC00843	ENSG00000178440.5	-0.839673	1.41089	1.89842	0.168256	0.547718	FALSE	3.98216
CTD-2012K14.5	ENSG00000280214.1	0.73025	1.78124	1.51687	0.218094	0.605339	FALSE	3.97822
RP11-293M10.6	ENSG00000259319.1	-0.3768	2.99204	0.443176	0.505594	0.828565	FALSE	3.97599
LINC00174	ENSG00000179406.6	0.0162654	3.90668	0.00342941	0.953302	0.98931	FALSE	3.97568
RP11-110I1.12	ENSG00000255121.2	0.417855	2.43027	0.898561	0.343168	0.717703	FALSE	3.97328
LINC00982	ENSG00000177133.10	0.0171556	3.90721	0.00260734	0.959276	0.990806	FALSE	3.9672
RP11-328J6.1	ENSG00000257703.5	-1.38194	1.16595	2.13869	0.143624	0.514183	TRUE	3.96558
CTC-251I16.1	ENSG00000279496.1	0.938219	1.72495	1.55996	0.211671	0.598068	FALSE	3.96506
RP11-127B20.3	ENSG00000272677.1	-0.969421	1.30922	1.9856	0.158802	0.534978	FALSE	3.96392
RP13-487P22.1	ENSG00000261529.1	0.813185	1.87151	1.41216	0.234697	0.624514	FALSE	3.96263
INE1	ENSG00000224975.1	0.550183	2.24646	1.05488	0.304385	0.690233	FALSE	3.96249
CTD-2201E18.5	ENSG00000271788.1	2.0927	1.0018	2.31006	0.128539	0.493788	TRUE	3.96152
RP11-434B12.1	ENSG00000260837.1	0.191874	3.26882	0.247567	0.618794	0.877172	FALSE	3.96129
RP11-977G19.5	ENSG00000258199.1	-0.454094	2.23902	1.06013	0.303185	0.690233	FALSE	3.96075
CTD-2366F13.1	ENSG00000247796.2	-0.3116	2.98542	0.436623	0.508757	0.830593	FALSE	3.96037
NRAV	ENSG00000248008.2	0.068335	3.70322	0.0420035	0.837613	0.958985	FALSE	3.95886
RP11-727A23.11	ENSG00000269939.1	-0.479225	2.33758	0.967011	0.325427	0.704922	FALSE	3.95717
PKD1P6	ENSG00000250251.6	0.746666	1.66679	1.60902	0.20463	0.589843	FALSE	3.9557
RP5-1050D4.5	ENSG00000262227.1	1.40009	1.53076	1.7472	0.186229	0.569118	TRUE	3.95562
RP11-381O6.1	ENSG00000276740.1	-0.906828	1.57279	1.70376	0.191796	0.576341	FALSE	3.95515
CTD-2553L13.9	ENSG00000279329.1	0.108371	3.54534	0.0981372	0.754077	0.931882	FALSE	3.95255
RP11-95F22.1	ENSG00000278722.1	0.793036	1.69818	1.57006	0.210198	0.596586	TRUE	3.94836
AC003991.3	ENSG00000228113.7	0.754492	2.0616	1.21247	0.270844	0.661014	FALSE	3.94607
RP11-394O4.5	ENSG00000269936.3	-0.56739	2.16845	1.10938	0.292218	0.680201	FALSE	3.94334
RP11-349F21.2	ENSG00000279932.1	1.55379	1.04269	2.24228	0.134283	0.503118	TRUE	3.93935
LINC01299	ENSG00000254081.1	-0.597312	2.4795	0.822543	0.364438	0.734186	FALSE	3.93576
RP11-687F6.5	ENSG00000274776.1	0.502789	2.32001	0.959948	0.3272	0.706341	FALSE	3.93177
TRIM52-AS1	ENSG00000248275.1	0.267684	2.84744	0.513295	0.473716	0.807646	FALSE	3.92535
CTB-179K24.3	ENSG00000267348.2	1.15528	1.4021	1.8468	0.174156	0.555197	FALSE	3.92365
CTC-459F4.3	ENSG00000267575.6	-0.121102	3.48954	0.108908	0.741391	0.92647	FALSE	3.92124
RP4-569M23.4	ENSG00000273451.1	0.578942	2.16737	1.08893	0.29671	0.685232	FALSE	3.92025
AC012442.6	ENSG00000228251.1	1.02157	1.41049	1.83367	0.175695	0.556799	FALSE	3.91935
RP11-876N24.3	ENSG00000280153.1	0.453197	2.53446	0.759555	0.383468	0.747943	FALSE	3.91728
RP3-393E18.2	ENSG00000237927.1	1.07354	1.50669	1.73195	0.188163	0.571995	TRUE	3.91664
RP11-365P13.5	ENSG00000277767.1	1.20485	1.46089	1.77839	0.182347	0.564761	FALSE	3.91614
ST3GAL5-AS1	ENSG00000232504.4	0.123539	3.50997	0.0976257	0.754698	0.931886	FALSE	3.916
SCARNA15	ENSG00000252690.3	-0.50956	2.28709	0.974168	0.323643	0.703682	FALSE	3.91461
RP11-1099M24.6	ENSG00000280046.1	-0.286044	2.74922	0.58081	0.445995	0.791937	FALSE	3.91412
RP11-73E17.2	ENSG00000258738.1	0.4233	2.48861	0.795735	0.372372	0.73963	FALSE	3.91379
ID2-AS1	ENSG00000235092.5	0.306042	2.88684	0.474714	0.490827	0.818829	FALSE	3.91355
LINC01004	ENSG00000228393.3	0.560267	2.23338	1.02176	0.312103	0.696804	FALSE	3.91328
CTC-529P8.1	ENSG00000250072.5	0.18202	3.29051	0.206098	0.649843	0.891423	FALSE	3.91234
MBNL1-AS1	ENSG00000229619.3	0.479289	2.3118	0.946944	0.330499	0.710082	FALSE	3.90908
CTD-3185P2.1	ENSG00000261351.2	-0.458456	2.18969	1.05671	0.303967	0.690233	FALSE	3.90771
RP11-152N13.16	ENSG00000272599.2	0.395365	2.32282	0.935387	0.333467	0.711878	FALSE	3.90721
RP11-342K2.1	ENSG00000279133.1	-0.0528252	3.67208	0.0352101	0.851156	0.962647	FALSE	3.90459
LINC01422	ENSG00000223704.1	0.197751	3.12543	0.300778	0.583395	0.862451	FALSE	3.90288
RP11-398K22.12	ENSG00000229852.2	0.158188	3.28748	0.199081	0.655463	0.894496	FALSE	3.89689
RP11-288C18.1	ENSG00000279519.1	0.0631041	3.63229	0.043916	0.83401	0.957844	FALSE	3.89415
RP11-1102P22.3	ENSG00000279410.1	1.11421	1.52895	1.68589	0.194143	0.579016	FALSE	3.89376
CTB-129P6.11	ENSG00000267114.1	-1.14012	1.08684	2.143	0.143222	0.513703	TRUE	3.89052
RP11-285J16.1	ENSG00000271993.1	0.75401	1.63695	1.57322	0.20974	0.595852	FALSE	3.89028
RP11-674N23.4	ENSG00000272788.1	1.69074	1.14037	2.0858	0.148674	0.521698	TRUE	3.89014
RP1-267D11.6	ENSG00000277283.1	-0.303126	2.76412	0.548393	0.458975	0.797827	FALSE	3.88763
RP11-14I17.2	ENSG00000253430.1	1.90062	1.31756	1.89649	0.168472	0.547797	FALSE	3.88698
AC005518.2	ENSG00000230190.1	0.518684	2.25664	0.975968	0.323196	0.703654	FALSE	3.88616
RP3-329A5.8	ENSG00000272374.1	-0.323572	2.75386	0.554785	0.456369	0.796208	FALSE	3.88559
CTD-2277K2.1	ENSG00000258882.1	-1.67164	1.06733	2.15802	0.141827	0.512666	FALSE	3.88512
RP11-79P5.9	ENSG00000272525.1	-1.00502	1.56798	1.63542	0.200956	0.585974	TRUE	3.88303
DKFZP434I0714	ENSG00000268471.4	-0.230111	3.03527	0.347068	0.555777	0.851693	FALSE	3.88269
RP11-255C15.3	ENSG00000260743.1	1.42399	1.41239	1.79044	0.180872	0.563566	FALSE	3.87935
RP11-736K20.6	ENSG00000246523.7	-0.956901	1.27583	1.9314	0.164606	0.54296	TRUE	3.87875
RP11-1299A16.3	ENSG00000260641.1	-0.319143	3.02216	0.352526	0.552687	0.850272	FALSE	3.87763
RP11-720N19.2	ENSG00000265801.1	1.64366	1.11132	2.10321	0.14699	0.518751	TRUE	3.87753
RP11-953B20.1	ENSG00000261710.1	0.331796	2.91901	0.423648	0.515122	0.833968	FALSE	3.87602
PAXIP1-AS2	ENSG00000214106.7	0.0837467	3.5332	0.0713719	0.78935	0.944616	FALSE	3.87447
RP11-468E2.11	ENSG00000278784.1	-0.54015	1.98074	1.2202	0.269322	0.660269	FALSE	3.87333
RP11-566K19.6	ENSG00000274253.4	-0.119337	3.49873	0.0837581	0.772268	0.938364	FALSE	3.87155
POT1-AS1	ENSG00000224897.6	0.152289	3.38822	0.132544	0.715809	0.917703	FALSE	3.87057
RP11-68I3.11	ENSG00000265625.1	0.736378	2.07174	1.13114	0.287532	0.677908	FALSE	3.86994
LINC00176	ENSG00000196421.7	0.47445	2.30038	0.917443	0.338147	0.71465	FALSE	3.86466
AP002954.3	ENSG00000255176.1	-0.0924548	3.55053	0.0607484	0.805317	0.950364	FALSE	3.8629
RP11-709A23.1	ENSG00000248100.2	1.56673	1.48209	1.70155	0.192085	0.576435	TRUE	3.86227
RP5-1112D6.7	ENSG00000271789.1	0.60566	2.13663	1.06193	0.302776	0.690081	FALSE	3.86031
RP11-844P9.2	ENSG00000248596.6	0.933936	1.86183	1.31707	0.251119	0.643677	FALSE	3.85539
RP4-591C20.9	ENSG00000268858.2	-0.233477	2.98978	0.357566	0.549861	0.849556	FALSE	3.85264
DNM3OS	ENSG00000230630.2	-1.55316	1.00737	2.18727	0.139156	0.509533	TRUE	3.8526
RP11-282K24.3	ENSG00000253284.2	0.0220054	3.76901	0.00496775	0.94381	0.987777	FALSE	3.85244
SNHG22	ENSG00000267322.2	-0.211037	2.94	0.389766	0.532422	0.841808	FALSE	3.84936
RP3-510D11.4	ENSG00000281937.1	1.23111	1.64919	1.51628	0.218183	0.605339	TRUE	3.84558
LINC00304	ENSG00000180422.3	-1.9508	1.16296	2.01449	0.155803	0.530608	FALSE	3.84516
FSIP2-AS1	ENSG00000231646.5	0.5064	2.09598	1.08464	0.297662	0.685861	FALSE	3.84424
RP11-47I22.1	ENSG00000258926.1	0.646689	2.19279	0.995484	0.318406	0.700456	TRUE	3.84385
LINC00205	ENSG00000223768.1	-0.100774	3.51728	0.0643643	0.799726	0.948324	FALSE	3.8397
RP5-1116H23.3	ENSG00000277425.1	-0.798812	1.73698	1.42268	0.232963	0.623328	FALSE	3.8388
RP5-1068E13.7	ENSG00000273148.1	0.645911	1.98336	1.1843	0.276482	0.666852	FALSE	3.83811
AC006272.1	ENSG00000269483.1	-0.927213	1.38399	1.77524	0.182735	0.565377	TRUE	3.83616
RP11-4B16.1	ENSG00000279433.1	1.72237	1.16213	2.00511	0.15677	0.532211	FALSE	3.83541
RP11-802O23.3	ENSG00000272182.1	0.246945	3.0814	0.28468	0.59365	0.86721	FALSE	3.83372
RP11-387H17.4	ENSG00000264968.1	-1.16004	1.3051	1.84949	0.173842	0.554972	TRUE	3.82925
LINC01003	ENSG00000261455.1	-0.228455	3.00717	0.329785	0.565786	0.855867	FALSE	3.82884
SEPT7-AS1	ENSG00000228878.7	-0.140765	3.37745	0.117279	0.732004	0.923075	FALSE	3.82753
RP5-940J5.3	ENSG00000255966.1	-1.01748	1.40573	1.74122	0.186984	0.570241	TRUE	3.82474
RP11-967K21.1	ENSG00000247934.4	-0.479022	2.07316	1.08626	0.297301	0.68541	FALSE	3.82317
RP11-373D23.2	ENSG00000270640.1	1.65872	1.08748	2.06679	0.150538	0.524095	TRUE	3.81928
AC005519.4	ENSG00000258559.2	0.431834	2.39894	0.791397	0.373678	0.740289	FALSE	3.81907
LINC00870	ENSG00000243083.5	-1.14029	1.43785	1.69846	0.19249	0.576668	FALSE	3.81499
C20orf203	ENSG00000198547.8	-0.667656	1.95277	1.18823	0.275687	0.665885	FALSE	3.81167
RP11-385G16.1	ENSG00000274682.1	-0.595032	1.88404	1.25214	0.263144	0.653323	FALSE	3.81011
RP5-968J1.1	ENSG00000230839.1	-0.738941	1.52948	1.60049	0.205833	0.59184	FALSE	3.80993
CTD-2516F10.2	ENSG00000251364.6	0.29873	2.76003	0.49126	0.483366	0.814083	FALSE	3.80884
RP11-802E16.3	ENSG00000255031.5	1.45528	1.1667	1.97113	0.160328	0.537386	TRUE	3.8076
RP5-1065J22.8	ENSG00000273382.1	-0.438006	2.20583	0.949841	0.32976	0.709156	FALSE	3.80634
IL21R-AS1	ENSG00000259954.1	-1.14581	1.66218	1.45996	0.226936	0.617719	FALSE	3.80182
RP11-1072C15.4	ENSG00000267160.1	0.300031	2.54221	0.655603	0.418117	0.773912	FALSE	3.80024
RP11-57G10.8	ENSG00000272892.1	-1.12045	1.21006	1.91694	0.166195	0.545251	FALSE	3.79912
RP11-533E19.5	ENSG00000260360.1	1.6117	1.01358	2.12282	0.145119	0.516445	TRUE	3.79827
RP11-540O11.1	ENSG00000251161.3	0.919972	1.45	1.66841	0.196471	0.581989	FALSE	3.79761
TP53TG1	ENSG00000182165.17	-0.146169	3.1978	0.193366	0.66013	0.896451	FALSE	3.79698
ATP6V0E2-AS1	ENSG00000204934.10	-0.039256	3.62393	0.0198197	0.888042	0.973798	FALSE	3.79523
RP11-372K14.2	ENSG00000270681.1	0.639712	2.11788	1.01762	0.313084	0.696857	FALSE	3.79326
RP1-193H18.2	ENSG00000267194.1	-0.15003	3.28381	0.145824	0.702559	0.912869	FALSE	3.79312
RP11-46C24.7	ENSG00000259877.2	0.147624	3.23383	0.171484	0.678796	0.90229	FALSE	3.79278
AC009948.5	ENSG00000223960.6	0.213692	3.08351	0.256386	0.612614	0.874893	FALSE	3.79046
AP001469.7	ENSG00000228137.1	1.45807	1.16375	1.95534	0.162012	0.539566	TRUE	3.78958
RP11-104F15.9	ENSG00000280401.1	-1.39231	1.13759	1.98227	0.159152	0.535334	TRUE	3.78912
RP11-439E19.10	ENSG00000260855.1	0.0473637	3.64282	0.0146584	0.903634	0.976704	FALSE	3.78901
RP4-535B20.4	ENSG00000272506.1	-0.782388	1.81373	1.29681	0.254797	0.646589	FALSE	3.78631
C9orf170	ENSG00000204446.4	-0.487839	2.42395	0.738477	0.390149	0.751567	FALSE	3.78185
RP11-4C20.4	ENSG00000227076.1	0.742564	1.61565	1.48599	0.22284	0.611169	FALSE	3.78157
CTD-2341M24.1	ENSG00000258733.5	-0.559345	1.87664	1.2267	0.268049	0.658995	FALSE	3.77607
RP11-110G21.1	ENSG00000228801.5	-0.364108	2.45405	0.706444	0.400627	0.760548	FALSE	3.77372
RP11-502F1.1	ENSG00000279606.1	-0.771251	1.48287	1.60996	0.204497	0.589705	TRUE	3.77272
RP11-66N24.4	ENSG00000157306.14	-0.214159	3.14446	0.20886	0.647663	0.890518	FALSE	3.77115
RP11-474G23.3	ENSG00000273064.1	1.08213	1.41426	1.67717	0.195302	0.579752	FALSE	3.77049
RP11-307C12.12	ENSG00000271380.1	0.949484	1.27959	1.81447	0.177973	0.559939	FALSE	3.76985
RP11-156K13.1	ENSG00000253944.1	0.689805	1.89339	1.20456	0.272411	0.662516	TRUE	3.76953
RP11-354K4.2	ENSG00000271945.1	-1.05506	1.41018	1.67225	0.195958	0.581054	TRUE	3.76157
RP11-118K6.3	ENSG00000273001.1	-0.826596	1.5138	1.56611	0.210773	0.597487	FALSE	3.76003
RP5-991G20.1	ENSG00000259768.5	-0.292117	2.6284	0.552785	0.457182	0.796582	FALSE	3.75756
RP3-395P12.2	ENSG00000226375.1	-0.97702	1.35152	1.72773	0.188701	0.572513	FALSE	3.75735
RP11-723O4.2	ENSG00000231305.3	-1.11734	1.25858	1.82065	0.177236	0.559306	FALSE	3.75484
RP11-353K11.1	ENSG00000273265.1	-1.13749	1.30924	1.76741	0.183703	0.566334	TRUE	3.7538
AC079610.1	ENSG00000273118.1	1.28655	1.33799	1.73498	0.187776	0.57132	TRUE	3.75091
ATP1A1-AS1	ENSG00000203865.9	0.252611	2.72827	0.469042	0.493428	0.820769	FALSE	3.74736
CTD-2325M2.1	ENSG00000267939.1	1.64598	1.02581	2.05206	0.152	0.525938	FALSE	3.74366
LINC00899	ENSG00000231711.2	-0.129613	3.3032	0.112741	0.737044	0.924585	FALSE	3.74338
RP11-395G23.3	ENSG00000254615.2	-0.351225	2.76772	0.435423	0.50934	0.831051	FALSE	3.74102
AC139100.4	ENSG00000278000.1	1.56075	1.41832	1.64272	0.199953	0.585335	FALSE	3.74059
LINC00664	ENSG00000268658.5	-1.01762	1.62914	1.42875	0.231968	0.622889	FALSE	3.73714
LINC00473	ENSG00000223414.2	-0.807074	1.60567	1.4461	0.229154	0.620067	FALSE	3.73128
RP11-15A1.3	ENSG00000267058.1	-0.413972	2.34901	0.758172	0.383901	0.748127	FALSE	3.7302
RP11-1152H14.1	ENSG00000271320.1	-1.07193	1.11241	1.94686	0.162926	0.540711	FALSE	3.73012
LINC00310	ENSG00000227456.7	0.619644	1.89925	1.16166	0.281121	0.670981	FALSE	3.72999
AC097382.5	ENSG00000187904.3	1.26242	1.11892	1.93713	0.16398	0.542002	TRUE	3.72733
AC009403.2	ENSG00000216895.8	0.372987	2.49323	0.628938	0.427745	0.779095	FALSE	3.7184
RP11-283G6.3	ENSG00000256894.1	-0.361122	2.42544	0.683688	0.408319	0.766173	FALSE	3.71767
RP11-342K6.2	ENSG00000271452.1	-0.324232	2.67282	0.486414	0.485532	0.815921	FALSE	3.71518
RP11-140K17.3	ENSG00000272288.5	0.301907	2.63484	0.513944	0.473436	0.807499	FALSE	3.7136
RP11-370I10.6	ENSG00000257735.1	0.725254	1.80147	1.23584	0.266274	0.656718	FALSE	3.71049
RP11-269C23.5	ENSG00000277831.1	-1.51591	1.05828	1.9813	0.159254	0.535334	TRUE	3.70888
RP5-1107A17.4	ENSG00000263120.1	-0.73332	1.57656	1.44984	0.228554	0.619148	FALSE	3.70595
LINC01549	ENSG00000232560.6	0.4948	2.57467	0.554185	0.456613	0.796208	TRUE	3.70563
NPTN-IT1	ENSG00000281183.1	-0.278441	2.6945	0.462117	0.496636	0.822783	FALSE	3.70424
RP11-382D12.2	ENSG00000271387.1	-1.44909	1.0118	2.02508	0.154721	0.528615	TRUE	3.70406
CTB-181H17.1	ENSG00000272219.1	0.660602	1.75181	1.27696	0.258464	0.649504	FALSE	3.70378
RP1-197B17.3	ENSG00000257433.5	0.436245	2.16749	0.892385	0.344832	0.718649	FALSE	3.70353
RP11-327J17.9	ENSG00000277135.1	1.20345	1.2393	1.78317	0.18176	0.564284	FALSE	3.69919
CTB-12O2.1	ENSG00000254226.5	-0.807395	1.5734	1.44604	0.229165	0.620067	TRUE	3.69894
BAALC-AS1	ENSG00000247081.7	0.0789919	3.44982	0.0398998	0.841677	0.960148	FALSE	3.69849
LINC01563	ENSG00000236819.1	0.602248	2.15926	0.894288	0.344318	0.718261	FALSE	3.69745
RP11-108M9.3	ENSG00000228549.3	-0.720591	2.41915	0.669081	0.413372	0.770888	FALSE	3.69363
RP11-209D14.2	ENSG00000261033.1	-0.765003	1.65892	1.35599	0.244234	0.636077	FALSE	3.69258
CDC42-IT1	ENSG00000230068.2	0.790006	1.66476	1.34584	0.246007	0.637064	FALSE	3.68799
KLF7-IT1	ENSG00000237892.1	-0.433602	2.11146	0.927879	0.335415	0.712999	FALSE	3.68745
RP11-319G9.1	ENSG00000280190.1	0.289464	2.66934	0.468171	0.49383	0.821149	FALSE	3.68725
RP11-386I14.4	ENSG00000273338.1	-1.29077	1.20237	1.80829	0.178713	0.560523	TRUE	3.68665
CTD-2619J13.17	ENSG00000268912.1	0.207974	3.02265	0.228923	0.632324	0.884524	FALSE	3.68391
AC011995.1	ENSG00000237720.1	-0.814803	1.68493	1.32035	0.250529	0.642823	FALSE	3.68188
TMCC1-AS1	ENSG00000271270.5	0.385626	2.63987	0.483863	0.486678	0.816653	FALSE	3.67883
RP11-609N14.4	ENSG00000279662.1	-1.183	1.12456	1.8791	0.170437	0.55063	TRUE	3.67725
ZBTB11-AS1	ENSG00000256628.3	-0.173655	3.05613	0.204636	0.651005	0.891948	FALSE	3.67539
IPO9-AS1	ENSG00000231871.5	1.46252	1.03142	1.97432	0.15999	0.536686	TRUE	3.67537
HAGLROS	ENSG00000226363.3	-1.33564	1.09914	1.90217	0.167836	0.547136	TRUE	3.67402
RP11-359B12.2	ENSG00000250132.6	0.145235	3.07686	0.191787	0.661433	0.897004	FALSE	3.67319
RP11-142L16.2	ENSG00000279819.1	-0.0769305	3.44708	0.0331315	0.855567	0.963667	FALSE	3.67213
RP11-262H14.3	ENSG00000234665.8	0.686235	2.39818	0.667975	0.413759	0.770888	FALSE	3.67132
AC005329.7	ENSG00000248015.6	0.352056	2.62808	0.482932	0.487097	0.816653	FALSE	3.66579
RP11-111M22.3	ENSG00000255135.3	0.208333	2.83872	0.332498	0.564192	0.854859	FALSE	3.66447
AP006621.5	ENSG00000255284.1	-0.209433	2.90573	0.287045	0.592121	0.866857	FALSE	3.66176
RP11-968O1.5	ENSG00000256139.2	0.344049	2.39796	0.66032	0.416447	0.772947	FALSE	3.66176
RP5-1159O4.1	ENSG00000272894.5	-0.164344	3.12103	0.161647	0.687645	0.906754	FALSE	3.6613
RP13-192B19.2	ENSG00000260585.1	1.64118	1.13711	1.84785	0.174033	0.555018	FALSE	3.65967
RP11-346D14.1	ENSG00000259380.5	0.829495	1.68637	1.29589	0.254966	0.646599	TRUE	3.65799
RP11-567L7.3	ENSG00000278863.1	0.363511	2.56473	0.523415	0.469389	0.805211	FALSE	3.65588
RUSC1-AS1	ENSG00000225855.6	0.453404	2.57867	0.510834	0.474778	0.808326	FALSE	3.65335
RP11-96C23.9	ENSG00000237280.1	-1.16601	1.10723	1.87226	0.171217	0.551405	TRUE	3.65334
LINC00324	ENSG00000178977.3	-0.480425	2.46634	0.596209	0.440028	0.787616	FALSE	3.65068
RP11-474P2.5	ENSG00000274591.1	1.5106	1.18133	1.79267	0.180602	0.563318	TRUE	3.65045
XXbac-B476C20.9	ENSG00000225335.3	1.24526	1.11428	1.86082	0.17253	0.552907	FALSE	3.64936
CTD-2293H3.2	ENSG00000267345.1	-1.73066	1.03363	1.94247	0.163401	0.541283	FALSE	3.64714
TTLL11-IT1	ENSG00000237548.1	0.639434	1.91813	1.06672	0.301688	0.689067	FALSE	3.647
RP11-266K4.13	ENSG00000276417.1	-0.220348	2.9248	0.26571	0.606224	0.872594	FALSE	3.64688
LINC01415	ENSG00000267325.1	0.734115	1.7838	1.1912	0.275087	0.66502	FALSE	3.64584
RP11-158M2.3	ENSG00000259407.1	-0.526733	1.95504	1.03124	0.309868	0.69479	FALSE	3.64531
RP11-557H15.3	ENSG00000231971.5	1.29584	1.30957	1.65437	0.198366	0.583716	TRUE	3.64333
RP11-15A1.8	ENSG00000277806.1	0.662951	1.71365	1.25517	0.262567	0.652977	FALSE	3.64289
COX10-AS1	ENSG00000236088.9	0.0305729	3.53404	0.00824057	0.927669	0.983699	FALSE	3.64236
RP11-441O15.3	ENSG00000224934.2	-0.10269	3.26933	0.0835413	0.772555	0.938395	FALSE	3.64162
RP5-837J1.4	ENSG00000267457.1	0.393289	2.37509	0.662003	0.415854	0.772455	FALSE	3.64094
AC007787.3	ENSG00000279044.1	0.526406	2.04935	0.941186	0.331973	0.711117	FALSE	3.64021
RP4-639F20.1	ENSG00000235501.5	-0.112368	3.21603	0.105298	0.745562	0.92845	FALSE	3.63963
RP11-678G14.3	ENSG00000268555.1	-1.14114	1.05415	1.91275	0.166658	0.545638	TRUE	3.63918
RP11-96K19.4	ENSG00000261654.1	0.742671	1.5602	1.39982	0.236754	0.626356	FALSE	3.63873
FMR1-AS1	ENSG00000268066.5	-0.948519	1.24092	1.71717	0.190058	0.574123	TRUE	3.63641
RP11-74E22.3	ENSG00000262050.1	0.764838	1.65161	1.30722	0.252898	0.64536	FALSE	3.63498
TTTY14	ENSG00000176728.7	0.229885	2.96354	0.233478	0.628957	0.882773	FALSE	3.63251
CYB561D2	ENSG00000114395.10	0.237753	2.89475	0.274041	0.600634	0.869986	FALSE	3.63019
RP11-1094M14.11	ENSG00000267321.1	0.192087	2.94284	0.244244	0.621158	0.878262	FALSE	3.62981
CTD-2555O16.4	ENSG00000272909.1	0.0979101	3.22194	0.0974491	0.754913	0.931886	FALSE	3.62756
LINC00202-1	ENSG00000232224.5	-0.450373	2.42861	0.607854	0.435597	0.78376	FALSE	3.62755
NRG1-IT1	ENSG00000253974.5	-0.784026	2.15022	0.840525	0.359247	0.729431	FALSE	3.62718
RP11-9H20.2	ENSG00000280365.1	-1.071	1.12867	1.82196	0.17708	0.558981	FALSE	3.6262
RP11-345J18.2	ENSG00000274307.1	-0.58666	1.73397	1.21911	0.269535	0.660469	FALSE	3.62543
RP11-250B2.3	ENSG00000233967.6	0.38912	2.39519	0.6311	0.426952	0.778803	FALSE	3.62304
RP11-274H2.5	ENSG00000261051.1	0.613134	2.08545	0.89345	0.344544	0.718449	FALSE	3.62269
RP11-635L1.2	ENSG00000279384.1	0.912872	1.43487	1.49989	0.220689	0.609133	FALSE	3.61478
RP11-262H14.4	ENSG00000170161.6	-0.581053	1.96003	0.998713	0.317622	0.699996	FALSE	3.61465
THRB-IT1	ENSG00000224822.1	0.635281	1.86705	1.08343	0.297931	0.686156	FALSE	3.614
H1FX-AS1	ENSG00000206417.8	0.353053	2.49378	0.545213	0.46028	0.798765	FALSE	3.61319
RP5-908M14.10	ENSG00000275437.1	-0.919455	1.55758	1.37506	0.240945	0.632139	FALSE	3.6108
RP11-147L13.8	ENSG00000267731.1	-0.297695	2.60603	0.457031	0.499015	0.824189	FALSE	3.60887
RP4-622L5.7	ENSG00000224066.1	-0.942646	1.43444	1.49358	0.221661	0.610043	FALSE	3.60802
RP11-792A8.4	ENSG00000272831.1	0.127689	3.18792	0.103688	0.747448	0.929075	FALSE	3.60787
NARF-IT1	ENSG00000266236.1	1.0127	1.17219	1.75451	0.18531	0.568226	TRUE	3.60418
CTA-292E10.6	ENSG00000226471.6	-0.410245	2.1373	0.831542	0.361827	0.732177	FALSE	3.60393
RP4-695O20.1	ENSG00000280384.1	0.739994	1.54622	1.37865	0.240332	0.631617	TRUE	3.60312
FLVCR1-AS1	ENSG00000198468.7	-0.461243	2.10989	0.853028	0.355697	0.727317	FALSE	3.60117
RP4-539M6.20	ENSG00000273350.1	-1.34119	1.10162	1.823	0.176957	0.558785	TRUE	3.60015
AC000403.4	ENSG00000278727.1	-1.17069	1.02014	1.90711	0.167284	0.546743	FALSE	3.59976
C22orf34	ENSG00000188511.12	0.907076	1.83643	1.09742	0.294833	0.683333	FALSE	3.59846
ANKRD34C-AS1	ENSG00000259234.5	-0.857202	1.73248	1.19339	0.274646	0.664445	FALSE	3.59684
RP11-266O8.1	ENSG00000257060.6	-0.520185	2.05701	0.894604	0.344233	0.718226	FALSE	3.59555
CTB-35F21.1	ENSG00000249526.1	0.574007	1.82202	1.1062	0.292909	0.681204	TRUE	3.59349
RP11-446H18.5	ENSG00000239828.6	-0.473003	2.11511	0.841642	0.358928	0.729407	FALSE	3.59335
CTD-2380F24.1	ENSG00000261195.1	0.358403	2.77446	0.32782	0.566945	0.856068	FALSE	3.59317
AP000692.9	ENSG00000228107.1	0.801689	1.65642	1.25683	0.262252	0.652658	FALSE	3.58739
ZNF674-AS1	ENSG00000230844.2	0.3419	2.43137	0.573787	0.448758	0.792912	FALSE	3.58736
RP11-22P6.2	ENSG00000261766.1	1.3079	1.02642	1.88739	0.169496	0.549075	TRUE	3.58709
CTD-2576N18.1	ENSG00000279439.1	1.13238	1.17358	1.72834	0.188623	0.572513	TRUE	3.58
RP11-455I9.1	ENSG00000278959.1	0.890103	1.63957	1.2636	0.260971	0.652456	FALSE	3.5776
USP3-AS1	ENSG00000259248.5	-0.544603	2.09028	0.848435	0.356995	0.727937	FALSE	3.57631
CITF22-49E9.3	ENSG00000278869.1	1.45006	1.02626	1.87508	0.170894	0.551147	TRUE	3.57508
RP11-817I4.1	ENSG00000274964.1	0.379367	2.50504	0.506732	0.476557	0.809383	FALSE	3.57432
RP11-151A6.4	ENSG00000224356.5	-0.918944	1.26618	1.62807	0.201971	0.586941	TRUE	3.57396
LINC01212	ENSG00000240405.5	-0.646831	1.69624	1.20497	0.272331	0.662516	TRUE	3.57281
EPHA5-AS1	ENSG00000250846.6	-0.961487	1.38165	1.51013	0.21912	0.606886	FALSE	3.57186
RP5-921G16.1	ENSG00000242593.5	0.394792	2.43969	0.555119	0.456234	0.796208	FALSE	3.57185
RP11-70D24.2	ENSG00000278058.1	-1.19493	1.11564	1.77893	0.182281	0.564761	TRUE	3.5714
RP11-80P20.3	ENSG00000280399.1	-0.773984	1.53443	1.35807	0.243873	0.6358	FALSE	3.57023
AC009506.1	ENSG00000224152.1	0.374842	2.24161	0.71226	0.398695	0.758982	FALSE	3.56826
CTD-2292P10.4	ENSG00000253741.1	-0.0549427	3.43199	0.0124657	0.911101	0.978718	FALSE	3.5663
RP11-552M11.8	ENSG00000260948.1	-0.271036	2.71524	0.349505	0.554393	0.8508	FALSE	3.56626
RP11-631N16.2	ENSG00000257354.2	-0.122608	3.14523	0.102279	0.749111	0.929342	FALSE	3.56198
RP11-422P24.11	ENSG00000272654.1	0.843888	1.48321	1.3987	0.236941	0.626491	FALSE	3.56061
RP11-713P17.3	ENSG00000204241.7	0.27547	2.69066	0.36229	0.547237	0.848213	FALSE	3.56042
AC000068.5	ENSG00000185065.6	1.09254	1.23392	1.64697	0.199372	0.5847	TRUE	3.56039
AC002467.7	ENSG00000241764.3	0.687338	2.05134	0.868302	0.351426	0.723311	FALSE	3.56005
RP4-635E18.7	ENSG00000226849.1	1.02757	1.52457	1.35609	0.244216	0.636077	FALSE	3.55833
RP4-635E18.8	ENSG00000271895.2	-0.431973	2.15055	0.780599	0.376958	0.742731	FALSE	3.55807
LINCR-0001	ENSG00000253641.5	-0.25381	2.74069	0.325365	0.568401	0.856712	FALSE	3.55571
RP3-333H23.9	ENSG00000280216.1	-0.594099	1.68097	1.20096	0.27313	0.662822	FALSE	3.5533
RP4-548D19.3	ENSG00000272661.1	0.745838	1.67742	1.20292	0.272739	0.662567	FALSE	3.55182
MIR4458HG	ENSG00000247516.4	-0.00813751	3.52193	0.00049459	0.982257	0.997743	FALSE	3.54775
RP11-254A24.2	ENSG00000279013.1	-0.980082	1.23685	1.62631	0.202214	0.587301	FALSE	3.5429
RP11-61J19.5	ENSG00000260805.2	0.616454	1.99268	0.901064	0.342497	0.717473	FALSE	3.53851
RP11-131M11.2	ENSG00000278997.1	0.437251	2.25697	0.674692	0.411421	0.769457	FALSE	3.53828
RP11-526I2.5	ENSG00000270127.2	1.08838	1.80219	1.0722	0.30045	0.688688	FALSE	3.537
CCDC13-AS1	ENSG00000173811.10	-0.483535	2.2636	0.667096	0.414066	0.770888	TRUE	3.53567
DNM3-IT1	ENSG00000233540.1	0.715588	1.60125	1.25801	0.262029	0.652567	FALSE	3.53345
CTD-2270P14.5	ENSG00000276791.1	-0.0374616	3.43124	0.00730285	0.931898	0.984833	FALSE	3.533
PPP3CB-AS1	ENSG00000221817.9	0.533269	1.9665	0.918373	0.337903	0.71459	FALSE	3.53182
DDX11-AS1	ENSG00000245614.3	1.153	1.06794	1.78633	0.181374	0.563841	TRUE	3.5309
LINC01338	ENSG00000281327.1	0.203955	2.83273	0.250686	0.616592	0.876443	FALSE	3.53034
THAP7-AS1	ENSG00000230513.1	0.370986	2.30815	0.626178	0.428761	0.779583	FALSE	3.5299
LL22NC03-2H8.5	ENSG00000274422.1	0.390688	2.48816	0.483123	0.487011	0.816653	FALSE	3.52614
SNHG15	ENSG00000232956.8	-0.105615	3.17403	0.0752527	0.783837	0.942437	FALSE	3.52541
RP1-168L15.5	ENSG00000261420.1	0.396078	2.17226	0.734364	0.391472	0.752499	FALSE	3.52528
KCNJ2-AS1	ENSG00000267365.1	-0.0889618	3.21424	0.0577408	0.810103	0.952227	FALSE	3.51806
RP1-92O14.3	ENSG00000234694.1	1.0832	1.15776	1.67706	0.195316	0.579752	TRUE	3.51388
ZMIZ1-AS1	ENSG00000224596.7	-0.901366	1.57692	1.26214	0.261247	0.652456	FALSE	3.51343
LINC00222	ENSG00000203801.8	0.744843	1.7692	1.07868	0.298993	0.687086	FALSE	3.51101
SLC2A1-AS1	ENSG00000227533.5	-0.319254	2.47991	0.477201	0.489693	0.817801	FALSE	3.50996
RP1-317E23.3	ENSG00000228172.5	-1.1591	1.15829	1.67203	0.195987	0.581058	FALSE	3.50945
CTD-2349P21.9	ENSG00000266490.1	-0.273032	2.59141	0.394813	0.52978	0.840445	FALSE	3.50795
RP11-48B3.5	ENSG00000251867.3	-0.561123	1.83023	1.01918	0.312714	0.696804	FALSE	3.50732
RP11-464F9.20	ENSG00000268584.1	0.854916	1.35586	1.47155	0.225101	0.61481	TRUE	3.50721
CTD-2007H13.3	ENSG00000248489.1	0.66829	1.52695	1.30237	0.25378	0.645974	TRUE	3.5053
RP11-77K12.9	ENSG00000274220.1	-0.284701	2.52432	0.440802	0.506735	0.829445	FALSE	3.50501
FAM212B-AS1	ENSG00000227811.2	1.26263	1.07263	1.75431	0.185336	0.568226	FALSE	3.50441
RP5-1061H20.4	ENSG00000177788.5	0.785547	1.76618	1.07416	0.300008	0.688044	FALSE	3.5031
GNAS-AS1	ENSG00000235590.7	0.694334	1.66932	1.16401	0.280636	0.67079	TRUE	3.50255
ADPGK-AS1	ENSG00000260898.5	-1.95076	1.17729	1.64494	0.199649	0.584898	TRUE	3.50175
AC006548.28	ENSG00000280156.1	-0.866658	1.51038	1.31489	0.251511	0.643971	TRUE	3.50169
CTD-3138B18.6	ENSG00000268201.1	-0.896279	1.42365	1.39632	0.237341	0.626992	FALSE	3.49862
RP3-412A9.16	ENSG00000273387.1	-0.707331	1.57746	1.24673	0.264178	0.654798	TRUE	3.49788
ADD3-AS1	ENSG00000203876.9	-0.410145	2.48056	0.466888	0.494422	0.821699	FALSE	3.49675
LINC01473	ENSG00000237877.6	-0.0824383	3.19972	0.0553412	0.814017	0.952652	FALSE	3.49659
FLJ21408	ENSG00000245888.6	-0.693452	1.92236	0.925441	0.33605	0.713255	TRUE	3.49561
RNU12	ENSG00000270022.3	1.32058	1.19298	1.62255	0.202736	0.587738	TRUE	3.4953
RP11-736K20.4	ENSG00000280339.1	-0.50835	2.04924	0.811635	0.367637	0.736579	FALSE	3.49289
RP5-1054A22.4	ENSG00000277829.1	0.0605063	3.28178	0.0293518	0.863969	0.966059	FALSE	3.49273
RP11-720L2.2	ENSG00000265477.1	1.42493	1.07533	1.73736	0.187473	0.570982	TRUE	3.49058
RP5-965G21.3	ENSG00000277938.1	0.657224	1.77606	1.05325	0.304761	0.690233	FALSE	3.49031
ZNF350-AS1	ENSG00000269235.1	-0.807502	1.39038	1.42081	0.233269	0.623406	FALSE	3.49031
RP11-429B14.4	ENSG00000261478.1	0.715038	1.49644	1.31616	0.251283	0.643767	FALSE	3.48906
RP11-530N7.3	ENSG00000263316.1	0.776012	1.71507	1.10748	0.29263	0.680705	FALSE	3.48792
RP11-390P2.4	ENSG00000225177.5	-0.316314	2.409	0.514049	0.473391	0.807499	FALSE	3.48789
CTD-2555K7.2	ENSG00000258458.5	0.38417	2.51462	0.434868	0.50961	0.831249	FALSE	3.48716
RP11-710F7.3	ENSG00000249635.1	1.39445	1.05626	1.7521	0.185613	0.568549	TRUE	3.48589
PGM5P2	ENSG00000277778.1	0.406784	2.57655	0.386075	0.53437	0.842142	FALSE	3.48064
RP11-15B17.1	ENSG00000245322.6	-1.39279	1.03649	1.76594	0.183886	0.566502	TRUE	3.47961
RP11-708J19.1	ENSG00000260236.1	0.246763	2.59981	0.367036	0.544625	0.84654	FALSE	3.47648
RP11-214K3.18	ENSG00000270095.1	1.12877	1.39382	1.40334	0.236164	0.626234	FALSE	3.47596
AP000577.2	ENSG00000280269.1	-1.0876	1.42597	1.37044	0.241737	0.632738	TRUE	3.47446
RP11-47I22.2	ENSG00000250548.6	-1.16155	1.1958	1.59861	0.2061	0.592201	TRUE	3.47438
RP11-545P7.9	ENSG00000277566.1	0.69584	2.03414	0.808209	0.36865	0.737477	TRUE	3.47382
RP11-44N11.1	ENSG00000253372.5	0.292789	2.65896	0.324058	0.569179	0.857063	FALSE	3.472
RP11-379F4.6	ENSG00000272440.1	-1.53942	1.10091	1.69196	0.193342	0.57806	TRUE	3.47168
AC144831.1	ENSG00000261888.1	-1.08543	1.24625	1.54227	0.21428	0.601853	TRUE	3.46868
C20orf197	ENSG00000176659.7	0.977124	1.57441	1.21939	0.26948	0.660469	TRUE	3.46617
AC074212.6	ENSG00000267395.5	1.48918	1.02678	1.76077	0.184528	0.567308	TRUE	3.46487
RP11-81A1.4	ENSG00000279394.1	0.931676	1.46378	1.32293	0.250067	0.642162	FALSE	3.4634
APCDD1L-AS1	ENSG00000231290.5	1.0614	1.12835	1.65358	0.198472	0.583732	TRUE	3.46134
SND1-IT1	ENSG00000279078.1	0.379741	2.2347	0.628527	0.427896	0.779095	FALSE	3.45937
AC019118.3	ENSG00000236760.1	-1.00451	1.10884	1.66958	0.196314	0.581698	FALSE	3.4576
RP11-775C24.4	ENSG00000279834.1	1.2208	1.38115	1.39698	0.23723	0.626858	FALSE	3.45679
RP11-804H8.6	ENSG00000273356.1	0.974918	1.57866	1.20348	0.272627	0.662516	TRUE	3.45366
RP11-544I20.2	ENSG00000214770.2	0.732125	1.39037	1.38302	0.239588	0.630304	FALSE	3.45174
RP11-235E17.6	ENSG00000262903.1	0.0964009	3.16487	0.0517066	0.82012	0.954079	FALSE	3.45096
RP11-517C16.2	ENSG00000261286.1	-0.580084	2.03185	0.789926	0.374122	0.740406	FALSE	3.45027
AC073342.12	ENSG00000231840.1	0.331019	2.57291	0.366936	0.544679	0.846562	FALSE	3.44943
RP11-863P13.4	ENSG00000205037.2	-1.56496	1.1683	1.6006	0.205819	0.59184	FALSE	3.44885
RP11-795J1.1	ENSG00000236466.1	1.64127	1.03827	1.73168	0.188196	0.572015	TRUE	3.44796
RP11-332M2.1	ENSG00000203644.3	0.517901	2.02333	0.79437	0.372782	0.739773	FALSE	3.44693
RP11-338N10.2	ENSG00000270035.1	-1.54321	1.00136	1.76819	0.183607	0.566329	TRUE	3.44667
ZBED5-AS1	ENSG00000247271.6	-0.0347655	3.33694	0.00824743	0.927639	0.983699	FALSE	3.44531
RP11-82L7.4	ENSG00000259223.2	1.4287	1.21152	1.55237	0.212785	0.59944	TRUE	3.44405
CTB-55O6.12	ENSG00000267169.1	0.310648	2.5808	0.357751	0.549758	0.849556	FALSE	3.44393
CTA-228A9.3	ENSG00000272720.1	-0.045354	3.33312	0.00845209	0.92675	0.983523	FALSE	3.44287
RP11-454F8.4	ENSG00000279589.1	0.565629	1.80747	0.980746	0.322015	0.702703	FALSE	3.44227
RP11-74J13.8	ENSG00000278390.4	0.877878	1.32083	1.4417	0.229864	0.620753	TRUE	3.44198
RP11-582J16.4	ENSG00000251034.1	-0.0843587	3.21358	0.0339452	0.853823	0.963399	FALSE	3.44157
SNAP25-AS1	ENSG00000227906.7	-0.454578	2.16799	0.667891	0.413788	0.770888	FALSE	3.44103
RP1-197B17.7	ENSG00000280054.1	-0.74443	1.64684	1.12687	0.288444	0.678215	FALSE	3.44048
C3orf35	ENSG00000198590.11	0.474561	2.01179	0.797584	0.371817	0.739316	FALSE	3.43913
RP11-467L13.7	ENSG00000276900.1	-0.531745	2.11125	0.712468	0.398626	0.758982	FALSE	3.43814
RP11-416A14.1	ENSG00000270040.1	1.27274	1.09536	1.65939	0.197685	0.583411	TRUE	3.43408
RP11-620J15.3	ENSG00000257698.1	0.161425	2.84264	0.187255	0.665211	0.89824	FALSE	3.43076
RP11-207C16.4	ENSG00000225408.1	1.03955	1.35897	1.3924	0.238	0.627843	TRUE	3.42993
RP11-304L19.12	ENSG00000259780.3	1.1029	1.11574	1.63266	0.201335	0.586747	TRUE	3.42807
AGAP2-AS1	ENSG00000255737.2	0.764819	1.5436	1.20991	0.271349	0.661344	TRUE	3.42538
RP11-61L19.1	ENSG00000266805.1	-0.468118	1.84547	0.930921	0.334624	0.712684	FALSE	3.42486
GATA2-AS1	ENSG00000244300.2	-0.617459	1.62923	1.12643	0.288538	0.678215	TRUE	3.42239
RP11-228B15.4	ENSG00000225032.5	0.230745	2.58239	0.341282	0.55909	0.852748	FALSE	3.42124
RP13-942N8.1	ENSG00000256092.2	0.779963	1.71147	1.04891	0.305757	0.690542	FALSE	3.42101
RP11-423G4.10	ENSG00000274598.1	-0.65619	1.65801	1.0975	0.294816	0.683333	FALSE	3.42012
RP4-799P18.4	ENSG00000231272.1	1.36404	1.29576	1.44396	0.229499	0.620168	FALSE	3.4192
RP11-1102P22.2	ENSG00000279620.1	0.801021	1.61142	1.13972	0.285711	0.676446	FALSE	3.41879
LINC00877	ENSG00000241163.7	-0.254365	2.77162	0.219257	0.639607	0.887707	FALSE	3.41636
RP5-855D21.2	ENSG00000273402.1	-1.09608	1.12556	1.60969	0.204536	0.589736	TRUE	3.41513
RP11-379F4.4	ENSG00000240207.6	0.123206	3.02863	0.0892832	0.76509	0.935054	FALSE	3.41493
CTD-2371O3.3	ENSG00000268403.2	0.283633	2.52809	0.37365	0.541022	0.844788	FALSE	3.41433
LL0XNC01-237H1.2	ENSG00000239407.5	-0.00752498	3.38656	0.000550716	0.981277	0.997417	FALSE	3.41383
CTD-2298J14.2	ENSG00000258636.1	-0.791089	1.44407	1.29337	0.255427	0.646638	FALSE	3.41308
RP11-425D10.10	ENSG00000260273.1	1.3055	1.03357	1.70054	0.192217	0.576435	TRUE	3.41276
AC079807.2	ENSG00000233230.1	0.874199	1.29134	1.43801	0.230462	0.621446	TRUE	3.40874
RHPN1-AS1	ENSG00000254389.3	1.13613	1.17803	1.546	0.213727	0.600964	TRUE	3.40419
AF131215.9	ENSG00000269918.1	-0.292004	2.52488	0.368853	0.54363	0.846281	FALSE	3.40419
LINC00961	ENSG00000235387.1	-0.588744	1.85251	0.904792	0.3415	0.717322	FALSE	3.40255
RP11-188D8.1	ENSG00000271427.1	1.07553	1.16104	1.56115	0.211497	0.598068	TRUE	3.40233
PCAT1	ENSG00000253438.2	1.56417	1.01281	1.70942	0.191061	0.575444	TRUE	3.40071
CEBPA-AS1	ENSG00000267296.2	0.43492	2.03404	0.742796	0.388767	0.750932	FALSE	3.39706
RP11-363N22.3	ENSG00000205740.2	0.222199	2.72274	0.235879	0.627199	0.881958	FALSE	3.39574
SOS1-IT1	ENSG00000229692.3	0.173095	2.8399	0.169368	0.680674	0.903327	FALSE	3.39487
RP11-97C16.1	ENSG00000271870.1	-0.688926	1.7018	1.03377	0.309276	0.694059	FALSE	3.39483
AATBC	ENSG00000215458.8	1.79044	1.15496	1.55769	0.212004	0.598295	TRUE	3.39279
RP11-410E4.1	ENSG00000259915.2	0.50764	2.1398	0.650301	0.420005	0.774605	FALSE	3.39132
MIR100HG	ENSG00000255090.5	-0.0147911	3.34869	0.00125376	0.971754	0.993965	FALSE	3.39002
RP11-10L7.1	ENSG00000246375.2	-0.521596	2.33012	0.499596	0.479678	0.811442	FALSE	3.38998
RP11-15B17.4	ENSG00000279098.1	0.931903	1.20268	1.50682	0.219625	0.607601	TRUE	3.38956
MIR325HG	ENSG00000280870.2	-0.361454	2.37066	0.468589	0.493637	0.820959	FALSE	3.38913
RP3-467L1.6	ENSG00000269925.1	1.29601	1.13345	1.57524	0.209448	0.595508	FALSE	3.38879
RP11-486O12.2	ENSG00000247373.3	0.197168	2.79907	0.187997	0.664589	0.89824	FALSE	3.38854
RP11-271M24.2	ENSG00000260509.2	0.855222	1.30088	1.40846	0.235312	0.625352	TRUE	3.38823
CTA-363E19.2	ENSG00000272072.1	1.11482	1.19128	1.51633	0.218175	0.605339	FALSE	3.38772
AC083843.1	ENSG00000259820.1	0.00457076	3.37426	0.000130024	0.990902	0.999714	FALSE	3.38745
RP4-561L24.3	ENSG00000260464.1	-0.188237	2.80317	0.1846	0.667449	0.898418	FALSE	3.38644
RP11-51J9.5	ENSG00000271869.1	0.634118	1.79125	0.94407	0.331233	0.71071	FALSE	3.38533
RP11-500G22.4	ENSG00000276742.1	1.31527	1.24433	1.46091	0.226785	0.617567	TRUE	3.38493
TSSC1-IT1	ENSG00000224885.1	-0.999212	1.2318	1.47203	0.225025	0.614682	FALSE	3.38364
RP11-148K1.12	ENSG00000244151.1	1.22394	1.13818	1.56481	0.210962	0.597779	TRUE	3.38312
RP11-1017G21.5	ENSG00000271780.1	0.264424	2.53016	0.349303	0.554508	0.8508	FALSE	3.38088
RP5-1136G13.2	ENSG00000273314.1	-0.414418	2.15638	0.626915	0.428489	0.779417	FALSE	3.37905
RP11-1275H24.2	ENSG00000272953.1	0.577709	1.78289	0.941295	0.331945	0.711117	FALSE	3.37388
RP11-131L12.4	ENSG00000275409.1	1.08499	1.13094	1.56149	0.211447	0.598068	FALSE	3.37257
RP11-226M10.3	ENSG00000279281.1	0.157903	2.86338	0.145369	0.703001	0.913201	FALSE	3.37179
RP4-575N6.4	ENSG00000225938.1	0.943632	1.40383	1.29159	0.255756	0.64714	TRUE	3.37099
ADAM20P1	ENSG00000259158.2	-0.291444	2.56458	0.319525	0.571893	0.857757	FALSE	3.37076
RP11-806O11.1	ENSG00000253671.1	-0.147127	2.93267	0.111046	0.738956	0.924969	FALSE	3.36911
CTD-2651B20.7	ENSG00000259932.1	0.818858	1.45179	1.24249	0.264992	0.655403	TRUE	3.36777
RP13-36G14.4	ENSG00000270223.1	1.26788	1.15353	1.53376	0.215548	0.602769	FALSE	3.36744
RP11-350N15.5	ENSG00000272092.1	1.08817	1.15371	1.53183	0.215838	0.603257	TRUE	3.36569
RP11-95D17.1	ENSG00000269973.1	-0.16115	2.81508	0.166984	0.682806	0.904458	FALSE	3.36553
INAFM2	ENSG00000259330.1	-0.0181167	3.29871	0.00295123	0.956676	0.990059	FALSE	3.36261
LA16c-349E10.1	ENSG00000262528.2	0.65635	1.77089	0.940917	0.332042	0.711117	FALSE	3.36145
RP11-254F7.2	ENSG00000260077.1	0.564312	1.86765	0.854475	0.355289	0.727073	FALSE	3.36058
RP5-1142A6.2	ENSG00000224888.4	-0.68069	1.58474	1.11006	0.292069	0.680201	FALSE	3.36036
CTB-51J22.1	ENSG00000232415.1	1.43758	1.00942	1.66959	0.196313	0.581698	TRUE	3.35819
RP11-88E10.4	ENSG00000277159.1	-0.611605	1.65347	1.04364	0.306976	0.691602	FALSE	3.35728
GPR158-AS1	ENSG00000233642.1	-1.19564	1.43555	1.24777	0.263979	0.654617	FALSE	3.35706
RP11-296O14.3	ENSG00000203739.3	-0.11974	2.93077	0.106415	0.744263	0.927774	FALSE	3.35688
RP11-762L8.6	ENSG00000278989.1	-0.388535	2.38536	0.434107	0.50998	0.831576	FALSE	3.35685
CTA-384D8.36	ENSG00000272821.1	0.289656	2.4158	0.411304	0.521309	0.837164	FALSE	3.35559
RP11-762I7.4	ENSG00000257509.1	1.09419	1.36886	1.31017	0.252364	0.644718	FALSE	3.35528
RP11-421P23.2	ENSG00000254040.1	1.52028	1.0774	1.59422	0.206724	0.592665	TRUE	3.35163
RP11-320P7.2	ENSG00000257139.1	-0.356716	2.7761	0.180055	0.671326	0.898978	TRUE	3.35101
RP11-356J5.12	ENSG00000250303.3	-0.00648186	3.33229	0.000256873	0.987213	0.999064	FALSE	3.35086
CTD-2547L16.1	ENSG00000245281.6	0.567543	1.66673	1.02409	0.31155	0.696788	FALSE	3.34919
RP11-333E1.1	ENSG00000261879.5	-0.0914187	3.02314	0.0652865	0.798328	0.947742	FALSE	3.34808
AL133243.2	ENSG00000276517.1	0.126985	2.98632	0.079302	0.778246	0.940209	FALSE	3.34802
CTC-479C5.10	ENSG00000263126.1	1.08837	1.13572	1.52958	0.216176	0.603542	TRUE	3.34544
BCYRN1	ENSG00000236824.1	-0.195597	2.71904	0.208467	0.647972	0.890711	FALSE	3.34503
PP7080	ENSG00000188242.4	-0.0339409	3.24104	0.00757379	0.93065	0.984459	FALSE	3.34473
AC004540.4	ENSG00000225792.1	-0.420341	2.08126	0.659603	0.4167	0.773141	FALSE	3.34418
RP11-556H2.3	ENSG00000260479.1	-0.956464	1.13378	1.52807	0.216402	0.60385	TRUE	3.34199
RP11-120M18.2	ENSG00000267009.6	-1.32629	1.03314	1.62903	0.201838	0.586901	FALSE	3.34187
RP11-706O15.5	ENSG00000205663.5	-1.25002	1.25793	1.40241	0.23632	0.626234	FALSE	3.33912
AC091133.1	ENSG00000230532.1	0.26846	2.45582	0.370218	0.542885	0.845669	FALSE	3.3371
AC006160.5	ENSG00000249502.1	0.860728	1.45319	1.20789	0.27175	0.661779	TRUE	3.33284
CTA-276F8.1	ENSG00000276564.1	-0.32969	2.29498	0.482963	0.487083	0.816653	FALSE	3.33274
RP11-399B17.1	ENSG00000278962.1	-0.488648	2.31604	0.466321	0.494685	0.821699	FALSE	3.33146
LINC00598	ENSG00000215483.8	-1.27253	1.51421	1.14671	0.284239	0.675298	TRUE	3.32904
RP4-569M23.2	ENSG00000231119.2	1.06449	1.19705	1.45194	0.228216	0.618705	FALSE	3.32858
AC004540.5	ENSG00000214870.8	-0.307576	2.49285	0.337214	0.561442	0.853441	FALSE	3.32564
STARD7-AS1	ENSG00000204685.6	-0.215668	2.65792	0.232606	0.629598	0.882942	FALSE	3.32542
RP11-493E12.2	ENSG00000273302.1	1.40925	1.03733	1.60758	0.204832	0.590183	TRUE	3.32481
RP11-491F9.2	ENSG00000280189.1	0.984728	1.1335	1.50994	0.219147	0.606886	TRUE	3.32353
RP11-696N14.1	ENSG00000246090.6	-0.576057	1.73381	0.939358	0.332443	0.711117	FALSE	3.32264
RP11-272P10.2	ENSG00000234740.1	0.406249	2.25704	0.503802	0.477834	0.810522	FALSE	3.32246
LINC01521	ENSG00000213888.3	-0.160749	2.79568	0.154317	0.694444	0.909431	FALSE	3.32175
RP11-803B1.8	ENSG00000272690.5	-0.40846	2.05648	0.661362	0.416079	0.772539	FALSE	3.32155
RP11-227G15.9	ENSG00000264083.1	0.651697	1.48033	1.16641	0.280141	0.670098	FALSE	3.31611
RP11-80I15.4	ENSG00000229065.1	-1.35634	1.05988	1.57583	0.209362	0.595508	FALSE	3.31581
PAPPA-AS1	ENSG00000256040.2	0.18861	2.58591	0.270254	0.603161	0.870862	FALSE	3.3153
RP11-432J22.2	ENSG00000238058.1	-0.950464	1.29787	1.33798	0.24739	0.638904	FALSE	3.31302
RP4-545L17.11	ENSG00000276026.1	-0.978007	1.19165	1.44127	0.229934	0.62086	TRUE	3.31236
RP11-485M7.2	ENSG00000279691.1	1.7044	1.13676	1.49408	0.221584	0.609993	TRUE	3.31083
SNHG9	ENSG00000255198.4	0.158894	2.74156	0.175885	0.674934	0.900608	FALSE	3.30875
RP11-483C6.1	ENSG00000262119.1	0.153258	2.72707	0.18299	0.668816	0.898682	FALSE	3.30739
MIR4435-2HG	ENSG00000172965.14	-0.186323	2.70085	0.196956	0.657189	0.895002	FALSE	3.30647
CTD-2528L19.6	ENSG00000267152.1	-0.0696744	3.06401	0.0379094	0.845625	0.961095	FALSE	3.30592
RP11-29G8.3	ENSG00000261553.5	-0.745834	1.55205	1.08797	0.296921	0.685397	FALSE	3.3039
CTD-3035K23.7	ENSG00000274565.1	1.00727	1.11889	1.50407	0.220046	0.608143	TRUE	3.30301
AC012593.1	ENSG00000226994.7	-0.0910258	3.07866	0.0329368	0.855987	0.963741	FALSE	3.303
ADGRA1-AS1	ENSG00000256925.2	-0.431702	2.40699	0.380141	0.537528	0.843224	FALSE	3.30258
RP11-473M20.16	ENSG00000261889.1	1.3214	1.49331	1.14146	0.285344	0.676037	TRUE	3.30253
MLLT4-AS1	ENSG00000198221.8	-0.521156	1.87994	0.792726	0.373277	0.739996	TRUE	3.30162
IDI2-AS1	ENSG00000232656.7	-0.0573829	3.1098	0.0244135	0.875837	0.96972	FALSE	3.30107
RP11-304L19.13	ENSG00000260778.3	0.638486	1.63927	1.00434	0.316263	0.699414	FALSE	3.30007
AC005786.6	ENSG00000279590.1	1.56053	1.0075	1.61145	0.204288	0.589428	TRUE	3.29882
RP11-710C12.1	ENSG00000271474.1	0.00557477	3.27892	0.00027369	0.986801	0.998977	FALSE	3.29809
MIATNB	ENSG00000244625.5	0.193048	2.74059	0.169906	0.680195	0.903064	FALSE	3.29657
RP1-43E13.2	ENSG00000230424.1	0.730607	1.5793	1.05555	0.304232	0.690233	TRUE	3.29605
ARHGAP22-IT1	ENSG00000248682.1	0.792938	1.35592	1.26412	0.260873	0.652428	TRUE	3.2945
RP11-480C22.1	ENSG00000273409.1	-0.967406	1.3913	1.23005	0.267397	0.657934	TRUE	3.29425
CTD-2260A17.2	ENSG00000247121.6	0.0446941	3.13269	0.0176939	0.894179	0.974878	FALSE	3.29406
SNHG19	ENSG00000260260.1	0.116199	2.93293	0.0778902	0.780177	0.941235	FALSE	3.29105
RP11-87E22.1	ENSG00000253142.1	-1.33191	1.07396	1.53471	0.215406	0.602663	TRUE	3.28883
LINC01376	ENSG00000236204.5	-0.650705	1.53853	1.08568	0.297429	0.685529	TRUE	3.28791
FRMD6-AS1	ENSG00000273888.1	-0.480371	1.87767	0.782823	0.376279	0.742124	FALSE	3.2878
RP11-323P17.2	ENSG00000274461.1	0.586457	1.66885	0.966264	0.325614	0.705102	TRUE	3.28762
AC016735.2	ENSG00000231826.5	-0.319587	2.42971	0.353795	0.551973	0.849707	FALSE	3.28704
SCOC-AS1	ENSG00000196951.10	-0.343864	2.4627	0.329526	0.565938	0.855895	FALSE	3.28398
RP11-227G15.11	ENSG00000278668.1	0.710715	1.7323	0.903366	0.341881	0.717322	FALSE	3.28073
RP11-87H9.5	ENSG00000279456.1	0.512965	2.02441	0.653355	0.418916	0.774088	FALSE	3.27968
RP11-427J23.1	ENSG00000275149.1	-0.72922	1.5003	1.11339	0.291347	0.679962	FALSE	3.2795
AC105760.3	ENSG00000124835.2	0.797392	1.64617	0.977542	0.322806	0.703598	FALSE	3.27743
RP11-422N16.3	ENSG00000248050.1	-1.44956	1.00757	1.58375	0.208222	0.594126	TRUE	3.27137
RP11-489O18.1	ENSG00000253988.1	-1.04798	1.26522	1.32844	0.249082	0.640818	TRUE	3.27052
U73166.2	ENSG00000230454.1	-0.334661	2.21519	0.494134	0.482089	0.812892	FALSE	3.26781
CMB9-22P13.1	ENSG00000173727.11	0.389508	2.20441	0.497277	0.480699	0.812175	FALSE	3.2612
RP11-66N24.7	ENSG00000273618.1	-0.483185	1.95738	0.693109	0.405109	0.763722	FALSE	3.261
LINC01535	ENSG00000226686.7	-0.0477826	3.10672	0.0159222	0.899587	0.975638	FALSE	3.25939
TCEB3-AS1	ENSG00000236810.5	-0.223037	2.56222	0.250353	0.616827	0.876443	FALSE	3.25928
RP1-199J3.6	ENSG00000279170.1	-1.36542	1.0854	1.491	0.222061	0.61042	TRUE	3.25636
CTD-2517O10.6	ENSG00000272323.1	0.470932	1.92383	0.717048	0.397114	0.757711	FALSE	3.25621
FAM182A	ENSG00000125804.13	0.712463	1.5047	1.08667	0.297209	0.6854	FALSE	3.25515
RP11-384C4.6	ENSG00000230063.1	0.679842	1.53976	1.05051	0.305389	0.690339	TRUE	3.25104
RP11-449P15.1	ENSG00000257607.1	1.47772	1.07996	1.49108	0.222049	0.61042	TRUE	3.25101
RBM26-AS1	ENSG00000227354.6	0.0240769	3.17224	0.00444139	0.946865	0.988197	FALSE	3.251
AF064860.7	ENSG00000231713.2	-1.35895	1.06778	1.50263	0.220267	0.608581	TRUE	3.25046
ST7-OT4	ENSG00000214188.9	-0.403821	2.09444	0.573638	0.448817	0.792912	FALSE	3.25025
RP11-259O2.1	ENSG00000248994.1	-1.03281	1.37527	1.20262	0.272798	0.662631	FALSE	3.24937
RP11-584P21.2	ENSG00000250075.5	0.994996	1.36255	1.21282	0.270775	0.661014	FALSE	3.24738
RP11-225B17.2	ENSG00000273014.1	0.518474	2.11327	0.554918	0.456315	0.796208	FALSE	3.24517
TSC22D1-AS1	ENSG00000278156.1	0.226272	2.43067	0.32476	0.568761	0.856757	FALSE	3.24478
URB1-AS1	ENSG00000256073.3	0.17362	2.66973	0.178934	0.672291	0.899398	FALSE	3.24258
RP11-634H22.1	ENSG00000273391.1	1.36523	1.29133	1.27328	0.259152	0.650215	TRUE	3.23946
RP11-281O15.4	ENSG00000254035.1	-1.46867	1.13701	1.42309	0.232895	0.623328	FALSE	3.23926
RP11-15A1.7	ENSG00000266921.1	0.562891	1.78582	0.818506	0.365617	0.734691	FALSE	3.23742
LINC00526	ENSG00000264575.1	-0.358485	2.17805	0.499139	0.479878	0.811525	FALSE	3.23731
KB-318B8.7	ENSG00000232545.1	0.235898	2.50429	0.271708	0.602188	0.870425	FALSE	3.236
RP11-10N23.2	ENSG00000253854.1	-1.29264	1.06657	1.48845	0.222457	0.611004	FALSE	3.23497
RP11-496D24.2	ENSG00000261121.1	0.046299	3.1226	0.0087886	0.92531	0.982644	FALSE	3.23459
CTD-3096M3.2	ENSG00000266288.1	0.823869	1.37086	1.1927	0.274786	0.664445	FALSE	3.23448
RP11-428J1.4	ENSG00000271978.1	-0.801891	1.52688	1.04533	0.306585	0.691487	FALSE	3.23252
RP11-109A6.3	ENSG00000227374.1	-1.14249	1.24147	1.31385	0.251698	0.644015	FALSE	3.2317
RP11-106D4.2	ENSG00000276337.1	0.334555	2.11532	0.542412	0.461435	0.799811	FALSE	3.23112
RP1-283E3.8	ENSG00000268575.1	0.199105	2.77576	0.118901	0.730229	0.922538	FALSE	3.22934
SNHG11	ENSG00000174365.19	0.0311987	3.12715	0.00718132	0.932466	0.98498	FALSE	3.22803
AC003104.1	ENSG00000236194.3	0.453753	1.84955	0.755241	0.384822	0.748944	FALSE	3.22729
RP11-358L22.3	ENSG00000276007.1	0.414533	2.05143	0.588936	0.442831	0.79037	FALSE	3.2266
RP11-727F15.12	ENSG00000269176.2	-0.437266	1.92486	0.687609	0.406979	0.765352	FALSE	3.22183
CTC-461F20.1	ENSG00000250415.1	-1.19329	1.08669	1.45456	0.227798	0.618657	TRUE	3.22087
GLIDR	ENSG00000278175.2	-0.390658	2.28212	0.40759	0.523195	0.837688	FALSE	3.2167
MEF2C-AS1	ENSG00000248309.5	0.0821017	2.96493	0.0408132	0.839899	0.959736	FALSE	3.21664
CTD-2583A14.8	ENSG00000269867.1	1.19397	1.13118	1.40572	0.235769	0.625957	FALSE	3.21573
RP11-278A23.1	ENSG00000226180.3	0.765927	1.65332	0.914838	0.338834	0.715072	TRUE	3.21467
RP11-466F5.8	ENSG00000224358.1	0.264846	2.40765	0.314793	0.574754	0.859571	FALSE	3.20664
RP11-552M11.4	ENSG00000243960.1	-0.760435	1.37305	1.16274	0.280898	0.67079	FALSE	3.20493
RP11-120J1.1	ENSG00000225472.1	-0.310723	2.40832	0.312129	0.576376	0.86014	FALSE	3.20324
RP11-304L19.3	ENSG00000261123.1	0.334824	2.30069	0.383402	0.535788	0.842212	FALSE	3.20096
CCNT2-AS1	ENSG00000224043.7	-0.480898	1.94179	0.656209	0.417901	0.773715	FALSE	3.20055
CAPN10-AS1	ENSG00000260942.1	0.160406	2.70848	0.137273	0.711007	0.916132	FALSE	3.20055
RP5-1074L1.4	ENSG00000273373.1	0.108149	2.92435	0.0476124	0.827271	0.956059	FALSE	3.19792
RP11-119B16.2	ENSG00000229539.1	0.810454	1.39426	1.13579	0.286543	0.677183	FALSE	3.19743
RP11-307C19.1	ENSG00000259362.2	1.38832	1.1236	1.39329	0.237851	0.627545	FALSE	3.19547
NDUFB2-AS1	ENSG00000240889.1	-0.667877	1.48522	1.04936	0.305653	0.690532	FALSE	3.19525
RP11-395L14.18	ENSG00000279267.1	-0.258331	2.51122	0.241852	0.622872	0.879372	FALSE	3.19421
NR2F2-AS1	ENSG00000247809.7	0.175394	2.60174	0.189206	0.663578	0.897802	FALSE	3.1934
RP11-580I1.2	ENSG00000261621.1	-0.704049	2.06726	0.550116	0.45827	0.79766	FALSE	3.19299
RP11-781A6.1	ENSG00000258066.1	-1.10371	1.11864	1.39555	0.23747	0.627093	FALSE	3.19282
RP11-320H14.1	ENSG00000260878.1	-0.592505	1.62928	0.916741	0.338332	0.714702	FALSE	3.19277
EIF1B-AS1	ENSG00000280739.2	-0.0638441	3.01462	0.0204902	0.886176	0.973218	FALSE	3.18896
RP11-16N11.2	ENSG00000260572.1	0.356661	2.18391	0.457914	0.498601	0.82386	FALSE	3.18795
AP000704.5	ENSG00000224790.1	0.934846	1.13631	1.37331	0.241244	0.632188	TRUE	3.18775
LINC01232	ENSG00000280734.2	0.119802	2.81399	0.0836774	0.772374	0.938384	FALSE	3.18661
LINC01534	ENSG00000225975.6	0.110088	2.79385	0.091759	0.761953	0.933656	FALSE	3.18607
XXbac-B444P24.13	ENSG00000273343.1	1.26924	1.09614	1.41081	0.234921	0.624552	TRUE	3.18589
RP4-714D9.5	ENSG00000261254.2	-0.159963	2.67022	0.147927	0.700524	0.912008	FALSE	3.18371
RP11-521D12.1	ENSG00000240687.1	0.562174	2.04657	0.558995	0.454665	0.795422	TRUE	3.18369
CTD-2651B20.3	ENSG00000259520.5	-0.730669	1.81822	0.744745	0.388145	0.75081	FALSE	3.18355
CTB-36H16.2	ENSG00000260686.1	-0.210555	2.58276	0.193997	0.659611	0.896269	FALSE	3.18308
RP11-268J15.5	ENSG00000116883.8	-0.275206	2.39526	0.307418	0.579269	0.860701	FALSE	3.18295
RP11-158M2.5	ENSG00000259416.2	0.494001	1.81499	0.746566	0.387566	0.75081	TRUE	3.18247
CTD-2591A1.1	ENSG00000280159.1	0.89631	1.50357	1.02027	0.312455	0.696804	FALSE	3.18185
RP11-480D4.1	ENSG00000245729.2	-1.07488	1.24554	1.26106	0.261451	0.652456	TRUE	3.18093
KLHL7-AS1	ENSG00000230658.1	-0.672751	1.60959	0.923316	0.336606	0.713727	TRUE	3.18045
RP11-1275H24.3	ENSG00000273084.1	-0.221373	2.48474	0.248101	0.618416	0.877088	FALSE	3.17809
PROSER2-AS1	ENSG00000225778.5	0.709612	1.68625	0.853293	0.355622	0.727306	TRUE	3.17783
AL133243.4	ENSG00000279544.1	0.0338954	3.04449	0.0116653	0.913991	0.979487	FALSE	3.17424
MYCBP2-AS2	ENSG00000229521.2	-0.748613	1.37913	1.12561	0.288713	0.678259	FALSE	3.17143
C10orf111	ENSG00000176236.6	1.10267	1.10152	1.39103	0.238231	0.62815	FALSE	3.17109
ARRDC3-AS1	ENSG00000281357.2	-0.999095	1.08107	1.41105	0.234883	0.624529	TRUE	3.17106
RP11-496B10.3	ENSG00000239774.1	1.57011	1.05721	1.43226	0.231395	0.622031	TRUE	3.16878
RP11-141B14.2	ENSG00000279957.1	0.745377	1.27342	1.22017	0.269327	0.660269	TRUE	3.16599
TMEM44-AS1	ENSG00000231770.5	-0.218329	2.49345	0.235533	0.627452	0.882075	FALSE	3.16587
CTC-336P14.1	ENSG00000271228.1	0.842859	1.53215	0.979768	0.322256	0.703056	TRUE	3.16587
RP11-357N13.6	ENSG00000280392.1	-0.010022	3.13298	0.00079426	0.977516	0.99588	FALSE	3.16579
RP11-65L3.3	ENSG00000279598.1	0.238213	2.43062	0.273532	0.600972	0.870174	FALSE	3.16525
RP11-284F21.9	ENSG00000272068.1	-0.775439	1.52511	0.985287	0.320897	0.701627	TRUE	3.16493
RP11-185J20.1	ENSG00000278975.1	0.830587	1.57403	0.939557	0.332392	0.711117	FALSE	3.16308
GACAT3	ENSG00000236289.2	-1.22153	1.25622	1.22915	0.267571	0.658208	TRUE	3.15822
RP11-651L5.3	ENSG00000277715.1	0.503447	1.67591	0.842206	0.358767	0.729407	FALSE	3.1548
RP11-972P1.10	ENSG00000274427.1	0.730078	1.37513	1.11317	0.291394	0.679962	TRUE	3.15409
RP11-194N12.2	ENSG00000267222.1	-0.910376	1.26223	1.21714	0.269923	0.660878	FALSE	3.15161
RP11-505K9.5	ENSG00000274677.1	-0.969189	1.04452	1.42781	0.232122	0.62291	FALSE	3.15157
TM4SF19-AS1	ENSG00000235897.1	-0.973446	1.18559	1.28841	0.256341	0.647815	TRUE	3.14946
BZRAP1-AS1	ENSG00000265148.5	-0.38416	2.12407	0.473377	0.491438	0.819222	FALSE	3.14899
RP11-384M20.1	ENSG00000280198.1	1.46776	1.14322	1.32748	0.249254	0.641023	TRUE	3.14753
CTD-2325P2.4	ENSG00000259038.1	-0.363735	2.18433	0.427758	0.513091	0.832815	FALSE	3.14704
AP001062.7	ENSG00000184441.4	-0.0857532	2.92144	0.0327235	0.856449	0.963899	FALSE	3.145
CTD-2132N18.4	ENSG00000270010.1	-1.05504	1.13022	1.33355	0.248174	0.640077	TRUE	3.14079
RP11-1018N14.5	ENSG00000267452.1	-0.819343	1.29501	1.1739	0.278602	0.668959	FALSE	3.13874
DLGAP1-AS2	ENSG00000262001.1	0.240561	2.46787	0.234455	0.62824	0.882478	FALSE	3.13849
ZFHX4-AS1	ENSG00000253661.1	-0.237723	2.37729	0.290238	0.590068	0.865523	FALSE	3.13834
RP11-131M11.3	ENSG00000279179.1	-0.96292	1.49016	0.992871	0.319042	0.700905	FALSE	3.13834
LINC01144	ENSG00000281912.1	0.670616	1.81104	0.712774	0.398525	0.758982	TRUE	3.1383
LINC00562	ENSG00000260388.2	-0.915613	1.05245	1.40671	0.235604	0.625957	FALSE	3.13802
RP11-44N22.3	ENSG00000272702.1	-0.883114	1.2988	1.16954	0.279496	0.669644	FALSE	3.1379
ZNF793-AS1	ENSG00000266916.5	0.147775	2.66648	0.126537	0.72205	0.919801	FALSE	3.13631
RP11-742D12.2	ENSG00000270112.3	-0.860647	1.31078	1.15655	0.282182	0.672591	FALSE	3.13608
PRRT3-AS1	ENSG00000230082.1	0.385044	2.05358	0.514874	0.473037	0.807462	FALSE	3.13355
ZNF582-AS1	ENSG00000267454.5	0.205775	2.46007	0.235779	0.627272	0.881958	FALSE	3.13291
RP11-797A18.5	ENSG00000278991.1	0.189707	2.57416	0.171312	0.678949	0.90229	FALSE	3.13278
AC013460.1	ENSG00000229727.6	-1.27244	1.00985	1.44297	0.22966	0.620441	FALSE	3.13228
AP001462.6	ENSG00000269038.1	1.17822	1.03094	1.42045	0.23333	0.623406	TRUE	3.1305
RP11-474P2.7	ENSG00000278896.1	-0.686519	1.48312	0.990926	0.319516	0.70124	FALSE	3.12916
MIR155HG	ENSG00000234883.3	1.15053	1.04682	1.40258	0.236292	0.626234	TRUE	3.12818
AC097662.2	ENSG00000236432.7	-0.198922	2.49141	0.21254	0.644784	0.889403	FALSE	3.12452
RAB11B-AS1	ENSG00000269386.5	0.018202	3.06783	0.00224168	0.962237	0.991884	FALSE	3.12336
DGCR11	ENSG00000273311.1	0.198062	2.48402	0.213603	0.643958	0.889403	FALSE	3.11898
RP11-477N3.1	ENSG00000272156.1	-0.539832	1.75925	0.73917	0.389927	0.751507	FALSE	3.11798
RP11-685N10.1	ENSG00000255893.1	-0.710719	1.40025	1.05638	0.304042	0.690233	TRUE	3.1179
RP11-303E16.9	ENSG00000278985.1	0.502838	1.8024	0.702344	0.401997	0.761525	FALSE	3.11714
CCDC183-AS1	ENSG00000228544.1	-0.17545	2.6057	0.14483	0.703525	0.913271	FALSE	3.11302
RP11-164O23.8	ENSG00000275392.1	-0.972672	1.01223	1.41964	0.233463	0.623406	TRUE	3.11096
GHRLOS	ENSG00000240288.7	0.56447	1.94571	0.578764	0.446797	0.792429	FALSE	3.10802
RC3H1-IT1	ENSG00000236535.1	0.76868	1.30043	1.13889	0.285888	0.676634	FALSE	3.10691
RP5-944M2.3	ENSG00000214043.7	1.23816	1.1501	1.28133	0.257651	0.648588	FALSE	3.10661
RP11-673E1.1	ENSG00000251600.5	-0.867929	1.2083	1.22536	0.268311	0.659292	FALSE	3.10633
RP1-146A15.1	ENSG00000237994.1	-0.214782	2.40008	0.25527	0.613388	0.875067	FALSE	3.1052
TMEM191A	ENSG00000226287.7	0.739668	1.5174	0.936405	0.333204	0.711574	FALSE	3.10292
HTR5A-AS1	ENSG00000220575.7	-0.748623	1.92161	0.59049	0.44223	0.789696	FALSE	3.09874
[truncated: 1,656 more rows]

## Sheet: MTG DE lncRNAs
gene_name	Ensembl	logFC	logCPM	LR	PValue	FDR	Score
FSIP2-AS1	ENSG00000231646.5	-2.75041	1.2079	27.4885	1.58034e-07	0.00150433	23.8012
RP11-307B6.3	ENSG00000223774.5	-2.23457	1.45073	24.4274	7.7165e-07	0.00489689	21.7563
RP11-486G15.2	ENSG00000271576.1	-1.74593	1.59589	17.3059	3.18198e-05	0.055299	16.5356
RP11-134K1.3	ENSG00000235389.2	-1.81735	1.3777	17.2981	3.19513e-05	0.055299	16.3115
AC058791.1	ENSG00000226380.7	0.95513	6.21069	10.8595	0.000982891	0.353353	16.2014
SNHG8	ENSG00000269893.6	-0.803101	3.83789	10.7015	0.0010705	0.357548	13.7054
RP11-958J22.1	ENSG00000254746.5	1.1938	3.48682	10.605	0.00112781	0.370192	13.2791
RP11-247C2.2	ENSG00000248540.2	1.9424	2.14842	12.1764	0.000483977	0.255943	13.1612
TAF1A-AS1	ENSG00000225265.1	-2.08062	1.08517	13.2498	0.000272612	0.207599	12.926
AC004540.5	ENSG00000214870.8	1.79576	2.57639	11.2553	0.000793941	0.328588	12.8751
C1orf132	ENSG00000203709.9	0.440291	7.41956	5.17985	0.0228503	0.681857	12.8712
LINC-PINT	ENSG00000231721.6	0.588431	6.62256	6.13188	0.0132765	0.653804	12.8575
NEAT1	ENSG00000245532.5	0.596034	9.56004	2.62219	0.105379	0.820916	12.8064
SNAI3-AS1	ENSG00000260630.6	0.639577	4.96455	7.89528	0.00495639	0.582909	12.621
SHANK3	ENSG00000251322.7	0.468044	8.28822	3.59748	0.0578672	0.77424	12.3993
SOX2-OT	ENSG00000242808.7	-0.747602	7.4098	4.4732	0.0344305	0.719583	12.27
MALAT1	ENSG00000251562.7	-0.0945899	11.651	0.118208	0.730986	0.963684	12.1031
RP1-30E17.2	ENSG00000225689.1	2.70217	1.20738	11.8128	0.000588252	0.287157	11.9387
SNHG14	ENSG00000224078.12	0.226615	10.0501	1.00737	0.315535	0.893472	11.7142
LINC00657	ENSG00000260032.1	-0.17862	9.30149	1.69529	0.192905	0.856168	11.6755
RP5-1039K5.19	ENSG00000279010.1	-0.62437	6.80246	4.30817	0.0379299	0.728147	11.523
RP3-525N10.2	ENSG00000230910.2	-0.531091	5.41419	5.89926	0.0151473	0.653804	11.459
CH17-351M24.1	ENSG00000263278.2	1.03729	4.08802	7.53411	0.00605415	0.590843	11.4559
CASC2	ENSG00000177640.15	-0.888487	3.44825	8.32047	0.00392008	0.575114	11.4431
WDFY3-AS2	ENSG00000180769.8	-0.660684	4.15247	7.43106	0.00641076	0.590843	11.4378
RP11-1147P1.1	ENSG00000279543.1	1.65693	1.87272	10.2879	0.00133907	0.392205	11.4173
MIR4697HG	ENSG00000280237.1	0.560293	5.88076	5.09215	0.0240344	0.692335	11.2595
DGCR5	ENSG00000237517.8	0.671589	6.76678	3.81474	0.0508034	0.747447	11.0657
MIR7-3HG	ENSG00000176840.11	1.17215	3.34733	7.958	0.00478754	0.582909	11.0538
RP11-107E5.3	ENSG00000279166.1	-0.75748	3.96341	7.13644	0.00755329	0.590942	11.0121
RP11-452L6.1	ENSG00000261474.1	-1.40302	1.86138	9.77264	0.00177128	0.436177	11.0024
ELFN2	ENSG00000166897.14	0.488017	7.6907	2.68557	0.101261	0.816346	10.9945
SCARNA15	ENSG00000252690.3	1.42133	2.18092	9.35445	0.00222445	0.460316	10.9933
CYP4F26P	ENSG00000226562.3	1.09784	2.43761	8.92736	0.00280931	0.504562	10.9132
LINC00320	ENSG00000224924.6	-0.654671	4.94413	5.70896	0.0168785	0.653804	10.8328
RP11-553A21.3	ENSG00000231652.2	-1.75509	1.42301	10.1068	0.00147727	0.413593	10.8259
MIAT	ENSG00000225783.6	0.320563	9.16069	0.834553	0.360959	0.906308	10.6308
MEG3	ENSG00000214548.14	0.193193	9.71103	0.343051	0.558073	0.940995	10.5525
CDR1-AS	ENSG00000281508.1	-0.168655	9.67841	0.265678	0.606246	0.943865	10.4004
LLNLR-307A6.1	ENSG00000280486.1	-1.82165	1.33202	9.6179	0.0019269	0.445273	10.3515
RP5-907C10.3	ENSG00000279419.1	-1.25924	3.65007	6.6174	0.0100987	0.645369	10.2798
LINC00870	ENSG00000243083.5	-2.54055	1.03685	9.88964	0.00166212	0.428394	10.2696
AF131217.1	ENSG00000232855.6	-1.11131	2.48829	8.02287	0.00461904	0.582909	10.2465
RP4-555D20.2	ENSG00000261786.1	0.479733	5.48346	4.29669	0.0381867	0.728147	10.1942
AP000688.29	ENSG00000233393.1	-1.19637	2.143	8.3529	0.00385073	0.575114	10.1637
RP11-466A19.1	ENSG00000266718.1	1.82512	1.55524	9.02123	0.00266862	0.499268	10.1049
RP11-983P16.4	ENSG00000257337.6	-0.97825	3.60273	6.44485	0.0111275	0.650083	10.0925
RP11-333E1.1	ENSG00000261879.5	0.637051	3.39093	6.56927	0.0103754	0.646009	9.98162
RP11-689P11.2	ENSG00000205959.3	-1.01321	2.72784	7.35228	0.00669776	0.590843	9.94995
LINC00599	ENSG00000253230.6	0.496153	7.12817	2.14912	0.142652	0.836922	9.9376
CTA-204B4.2	ENSG00000259891.1	-0.682814	3.75386	6.02405	0.0141122	0.653804	9.90078
LINC00632	ENSG00000203930.10	0.413469	6.14438	3.12827	0.0769452	0.790121	9.8444
GABPB1-AS1	ENSG00000244879.4	-0.422099	6.41786	2.78623	0.0950774	0.815548	9.81262
RP11-548P2.2	ENSG00000272564.1	-1.98584	1.05936	9.24293	0.00236407	0.47376	9.78387
MIR219A2	ENSG00000207955.3	-1.0372	5.00388	4.36816	0.0366165	0.728147	9.77525
TINCR	ENSG00000223573.6	1.09791	3.36616	6.27959	0.0122137	0.651327	9.72152
CTD-2542L18.1	ENSG00000260417.1	1.41825	1.97816	8.00203	0.00467249	0.582909	9.71975
RP11-547D24.1	ENSG00000233542.1	1.66731	1.77046	8.22988	0.00412061	0.575114	9.69338
RP11-539I5.1	ENSG00000225302.2	0.653535	5.35742	3.84917	0.0497706	0.745951	9.68598
RP11-317N8.3	ENSG00000257272.1	1.80188	1.35564	8.59631	0.00336845	0.538895	9.56934
RP11-319G9.3	ENSG00000260816.2	-0.893815	2.37272	7.26165	0.00704424	0.590843	9.52206
RP5-864K19.4	ENSG00000228436.2	0.935781	2.62947	6.93546	0.00845032	0.604149	9.51625
RP11-524C21.2	ENSG00000261568.1	3.13624	1.07646	8.84184	0.00294402	0.510723	9.48445
OIP5-AS1	ENSG00000247556.6	-0.0367621	9.14807	0.0364325	0.848625	0.979991	9.38487
SPACA6P	ENSG00000182310.12	0.735894	3.24098	6.00499	0.0142655	0.653804	9.37231
C3orf67-AS1	ENSG00000242428.5	1.47364	1.77779	7.74674	0.00538097	0.590843	9.31571
AC091878.1	ENSG00000215196.4	0.75974	4.11011	4.87082	0.0273146	0.692876	9.3043
LINC01578	ENSG00000272888.5	-0.313511	5.78751	2.84891	0.0914361	0.812053	9.2386
PWAR6	ENSG00000257151.1	0.13629	8.4828	0.244498	0.620976	0.947275	9.17019
CTD-2380F24.1	ENSG00000261195.1	1.39535	1.73371	7.54958	0.0060024	0.590843	9.11395
RP11-1055B8.3	ENSG00000262223.6	-1.171	2.73875	6.29793	0.0120879	0.650083	9.10905
RP11-863P13.6	ENSG00000260166.1	1.28031	1.96081	7.24778	0.00709886	0.590843	9.09901
MIR31HG	ENSG00000171889.3	1.39914	1.86266	7.36168	0.00666283	0.590843	9.0923
RNF144A-AS1	ENSG00000228203.6	0.608201	4.71755	3.89743	0.0483601	0.745951	9.08758
CTD-2562J17.6	ENSG00000279117.1	0.330181	6.38344	2.02681	0.154545	0.839125	9.07734
CTD-2095E4.3	ENSG00000280033.1	1.36005	1.89975	7.2849	0.00695365	0.590843	9.06777
FLJ27354	ENSG00000231999.6	-0.821979	3.10083	5.80177	0.0160101	0.653804	9.0657
RP11-384K6.6	ENSG00000260404.2	0.874379	2.98707	5.92615	0.0149178	0.653804	9.0539
C14orf132	ENSG00000227051.5	0.0434892	8.63769	0.0835866	0.772495	0.970685	9.01009
RNF217-AS1	ENSG00000236548.1	-1.2327	1.60287	7.57797	0.00590858	0.590843	9.00584
RP11-263K19.6	ENSG00000236263.1	2.61339	1.03853	8.26649	0.00403835	0.575114	8.99055
LINC00997	ENSG00000281332.1	0.790091	3.11219	5.68948	0.0170669	0.653804	8.98485
CTD-2349P21.9	ENSG00000266490.1	0.796646	3.14062	5.63447	0.0176106	0.653804	8.96803
RP11-393I2.4	ENSG00000272008.1	2.41574	1.14897	8.08959	0.00445203	0.582854	8.96029
KB-1507C5.4	ENSG00000254281.1	-1.79379	1.03049	8.18784	0.00421721	0.575114	8.91998
RP11-384O8.1	ENSG00000267034.1	0.584302	3.50716	5.12338	0.0236056	0.689268	8.91189
RP5-890O3.9	ENSG00000240731.1	0.807549	2.62548	6.14784	0.0131573	0.653804	8.87348
RP11-15H20.6	ENSG00000213971.7	0.452419	4.98695	3.33985	0.0676206	0.788585	8.87334
SPATA13	ENSG00000182957.15	-0.514276	5.57746	2.67559	0.101898	0.81665	8.87227
CTC-203F4.2	ENSG00000270021.1	-1.49325	1.98931	6.90513	0.0085949	0.604149	8.85162
LINC01270	ENSG00000203999.8	2.45236	1.04327	8.08235	0.00446983	0.582854	8.84883
BAALC-AS2	ENSG00000236939.2	-1.4652	1.18624	7.86316	0.00504521	0.582909	8.81711
THSD4-AS1	ENSG00000259964.6	0.978601	2.96898	5.63945	0.0175607	0.653804	8.80048
RP11-421E14.2	ENSG00000264895.1	0.908392	2.62673	6.05551	0.013863	0.653804	8.79935
RP11-250B2.3	ENSG00000233967.6	-1.30253	1.56437	7.35889	0.00667318	0.590843	8.79178
RP11-74E22.3	ENSG00000262050.1	2.47019	1.05281	7.98284	0.00472229	0.582909	8.77911
LINC00294	ENSG00000280798.1	0.241697	6.17895	1.92777	0.165002	0.842435	8.77839
RP11-96H19.1	ENSG00000257261.5	-1.40003	1.3507	7.60028	0.00583594	0.590843	8.77152
AC007557.3	ENSG00000227021.1	2.05432	1.26646	7.66882	0.00561832	0.590843	8.74211
RP11-1055B8.4	ENSG00000262877.4	-0.838226	3.37813	5.05339	0.0245777	0.692876	8.72463
XIST	ENSG00000229807.9	0.000501416	8.71309	5.91078e-05	0.993866	0.99931	8.72197
RP4-753M9.1	ENSG00000230922.1	1.82048	1.45795	7.36834	0.00663821	0.590843	8.69293
RP11-212P7.2	ENSG00000273270.1	-0.689342	3.86931	4.41046	0.0357193	0.724036	8.67646
FBXL19-AS1	ENSG00000260852.1	1.31293	2.25758	6.338	0.0118178	0.650083	8.66047
THUMPD3-AS1	ENSG00000206573.8	0.4379	5.02744	3.01888	0.0823004	0.799037	8.63039
PWAR5	ENSG00000279192.1	0.0741488	8.09352	0.125276	0.723381	0.963684	8.56069
RP3-325F22.5	ENSG00000272189.1	2.04231	1.07479	7.60092	0.00583385	0.590843	8.49612
AC005592.2	ENSG00000231185.6	-1.80204	1.34552	7.25154	0.00708403	0.590843	8.48673
RP11-79E3.2	ENSG00000250723.5	1.19568	2.26959	6.10986	0.013443	0.653804	8.48659
RGS5	ENSG00000143248.12	-0.187185	7.14142	0.709236	0.399698	0.919828	8.46444
RP11-418J17.1	ENSG00000231365.5	0.666612	3.38054	4.71824	0.0298442	0.699726	8.44695
RP11-172H24.4	ENSG00000278291.1	0.290641	5.34311	2.46553	0.116369	0.829477	8.44634
KCNQ1OT1	ENSG00000269821.1	-0.164934	7.2556	0.58956	0.442589	0.923683	8.43156
RP11-1114A5.4	ENSG00000232611.1	-0.438338	4.06896	3.87209	0.0490953	0.745951	8.41723
RP11-521B24.3	ENSG00000251602.6	1.07141	2.04339	6.30132	0.0120648	0.650083	8.41644
KB-1460A1.5	ENSG00000261087.1	0.414905	5.77147	1.96875	0.160581	0.842435	8.4101
SEPT7-AS1	ENSG00000228878.7	-0.861754	2.43781	5.79379	0.0160829	0.653804	8.39614
DHRS4-AS1	ENSG00000215256.3	-0.562857	3.96018	3.95819	0.0466437	0.745951	8.38235
PAXBP1-AS1	ENSG00000238197.5	-0.780971	3.48004	4.513	0.0336382	0.71394	8.37379
AC003973.3	ENSG00000279377.1	-0.969009	2.37271	5.84556	0.0156164	0.653804	8.3735
RP11-203H19.2	ENSG00000279328.1	1.75809	1.28876	7.17017	0.00741259	0.590942	8.36457
ZNF638-IT1	ENSG00000281195.1	-0.447624	4.04032	3.83947	0.0500593	0.745951	8.36054
AC005753.1	ENSG00000278925.1	-1.984	1.18306	7.29664	0.00690837	0.590843	8.3605
RP11-617F23.1	ENSG00000259291.2	-0.604459	5.57707	2.09229	0.148044	0.837067	8.33297
RP11-138A9.1	ENSG00000271204.1	0.533215	5.09121	2.59553	0.107165	0.823638	8.31329
RP11-182N22.9	ENSG00000279608.1	-0.453709	4.22463	3.5654	0.0589954	0.774659	8.30789
RP3-492J12.2	ENSG00000274961.1	1.43903	1.48237	6.84888	0.00886971	0.609608	8.29927
RP11-315E17.1	ENSG00000258162.2	-2.45166	1.02559	7.41187	0.0064795	0.590843	8.29549
AC007163.3	ENSG00000237166.1	-1.32455	2.24227	5.90643	0.0150857	0.653804	8.29294
RP1-63G5.7	ENSG00000237862.1	1.59872	1.5363	6.67445	0.00978046	0.641366	8.21218
CTD-2527I21.5	ENSG00000279619.1	1.08445	2.96065	4.92907	0.0264085	0.692876	8.2035
RP11-305E6.4	ENSG00000259994.1	0.55834	3.81966	3.89998	0.0482866	0.745951	8.1919
RP11-588K22.2	ENSG00000260244.1	0.508659	4.97945	2.55555	0.109908	0.826125	8.16508
LINC01355	ENSG00000261326.2	-0.42818	4.04528	3.59702	0.0578832	0.77424	8.15599
CTD-2001J20.1	ENSG00000280061.1	-0.804578	3.08834	4.70018	0.0301595	0.702677	8.13958
RP11-305L7.7	ENSG00000273381.1	1.03439	2.45247	5.41149	0.0200047	0.675265	8.09599
LINC00667	ENSG00000263753.6	0.204756	5.72503	1.69088	0.193484	0.856168	8.09474
RP11-380B4.3	ENSG00000277151.1	0.771621	3.12357	4.59396	0.0320847	0.707314	8.08554
RP11-113E21.3	ENSG00000280134.1	1.40763	1.95859	5.98264	0.0144474	0.653804	8.07164
TUG1	ENSG00000253352.8	-0.133694	6.80446	0.649648	0.420239	0.922281	8.05518
RP11-731J8.2	ENSG00000260918.1	0.101613	7.57773	0.129944	0.71849	0.96261	8.05469
RP11-53B2.2	ENSG00000267702.1	0.613782	3.28979	4.35768	0.0368424	0.728147	8.05228
RP11-426C22.6	ENSG00000260953.1	2.3735	1.14979	6.95281	0.00836878	0.604149	8.05055
ZFAS1	ENSG00000177410.12	-0.546796	3.91605	3.58361	0.0583521	0.774659	8.01512
LINC00173	ENSG00000196668.3	-0.995952	2.1756	5.57825	0.0181848	0.654448	7.95672
PXN-AS1	ENSG00000255857.5	-1.05601	2.2831	5.43605	0.0197252	0.674402	7.94691
SLC2A1-AS1	ENSG00000227533.5	0.709101	2.77846	4.83911	0.0278212	0.695092	7.94613
LINC00641	ENSG00000258441.1	0.0341547	7.70085	0.0332949	0.855215	0.981232	7.92649
MAGI2-AS3	ENSG00000234456.7	-0.131973	6.79875	0.540038	0.462417	0.924286	7.91148
RP11-440L14.1	ENSG00000249592.5	0.617773	3.55399	3.86195	0.0493929	0.745951	7.89354
LINC00535	ENSG00000246662.6	0.975738	2.32152	5.31689	0.0211196	0.680116	7.88679
GS1-124K5.11	ENSG00000229180.5	0.339968	5.04497	2.17175	0.140566	0.835943	7.87565
SUCLA2-AS1	ENSG00000227848.1	1.80193	1.1185	6.72752	0.00949366	0.636364	7.83732
JAZF1-AS1	ENSG00000234336.6	0.851292	2.87073	4.5841	0.0322699	0.707314	7.82439
SCOC-AS1	ENSG00000196951.10	-1.0939	1.76157	5.91512	0.0150115	0.653804	7.81936
RP11-274A11.4	ENSG00000279841.1	1.46176	1.71787	5.96371	0.0146033	0.653804	7.81543
LAMTOR5-AS1	ENSG00000224699.8	-0.565116	3.0405	4.35849	0.0368249	0.728147	7.80367
RP11-326K13.4	ENSG00000263823.1	1.6793	1.29617	6.41775	0.0112985	0.650083	7.76389
CTC-246B18.8	ENSG00000268262.1	1.14218	1.93454	5.62614	0.0176946	0.653804	7.75509
RP11-363E6.4	ENSG00000272425.1	-1.17687	1.61881	6.00196	0.01429	0.653804	7.74766
FOXP1-IT1	ENSG00000242094.1	0.884667	2.28674	5.17696	0.0228884	0.681923	7.73598
RP11-482M8.3	ENSG00000269935.1	1.11498	2.89447	4.44985	0.0349042	0.72238	7.73492
RP11-386M24.6	ENSG00000260337.3	1.44431	2.53412	4.86933	0.027338	0.692876	7.72707
SGMS1-AS1	ENSG00000226200.6	-1.03346	3.0528	4.25341	0.0391715	0.731918	7.72686
LINC01338	ENSG00000281327.1	2.6476	1.4251	6.19888	0.0127831	0.653804	7.71471
RP11-248M19.1	ENSG00000278075.1	2.45772	1.33731	6.30355	0.0120496	0.650083	7.71218
RP11-819C21.1	ENSG00000261098.1	0.43845	4.56999	2.50429	0.113536	0.829127	7.70876
RP11-690D19.3	ENSG00000260966.1	0.24509	5.58416	1.44347	0.229579	0.876636	7.7071
CTD-2517M22.14	ENSG00000255182.2	0.747013	3.60906	3.57937	0.0585014	0.774659	7.70444
LINC00844	ENSG00000237949.1	-0.669783	4.12677	2.98397	0.0840928	0.802982	7.69864
C9orf170	ENSG00000204446.4	-1.60131	1.14104	6.52131	0.010659	0.648803	7.69283
RP11-147L13.11	ENSG00000278730.1	-0.187462	5.67804	1.33294	0.248282	0.880509	7.68798
RP4-717I23.3	ENSG00000223745.7	-0.361701	4.53208	2.51546	0.112735	0.829127	7.68108
AC004448.2	ENSG00000227078.1	2.50651	1.02278	6.63989	0.00997202	0.645369	7.67068
AF131216.5	ENSG00000255020.1	-1.61026	1.25721	6.34594	0.011765	0.650083	7.66657
FLJ33360	ENSG00000250490.1	-1.14476	1.67414	5.8272	0.0157802	0.653804	7.65988
KCNIP4-IT1	ENSG00000280650.1	0.0668487	7.45678	0.0271709	0.869073	0.981822	7.65923
TPTEP1	ENSG00000100181.21	-0.918307	3.74138	3.36766	0.0664883	0.785151	7.65214
MIR99AHG	ENSG00000215386.10	0.224106	5.40063	1.56772	0.210538	0.866595	7.64848
AC009303.2	ENSG00000279227.1	-1.23585	1.27031	6.30731	0.0120241	0.650083	7.64824
RFPL1S	ENSG00000225465.8	0.128065	7.11627	0.148688	0.699792	0.961045	7.63127
FTX	ENSG00000230590.7	0.158363	6.25746	0.743474	0.38855	0.914729	7.62129
ACVR2B-AS1	ENSG00000229589.1	1.75152	1.34546	6.13928	0.0132211	0.653804	7.58647
CTB-12A17.2	ENSG00000279161.1	-1.22264	1.68577	5.71859	0.0167862	0.653804	7.58235
GMDS-AS1	ENSG00000250903.8	-0.336278	4.3123	2.64438	0.103917	0.818524	7.5788
RP11-301G7.1	ENSG00000272479.1	1.97876	1.28254	6.1991	0.0127816	0.653804	7.57233
RP11-110G21.1	ENSG00000228801.5	-0.877796	2.06591	5.2453	0.0220061	0.680116	7.57186
RP11-627G23.1	ENSG00000255545.7	-0.828871	3.08311	4.02432	0.0448487	0.744671	7.5619
RP11-196G18.22	ENSG00000261716.1	0.722498	4.14325	2.80943	0.0937114	0.815548	7.55889
FGD5-AS1	ENSG00000225733.5	-0.02951	7.32551	0.0338082	0.854115	0.980862	7.55301
PSMA3-AS1	ENSG00000257621.7	0.159412	5.92068	0.978131	0.322661	0.895584	7.55259
AC012593.1	ENSG00000226994.7	-2.03419	1.38969	6.02153	0.0141324	0.653804	7.53454
CASC15	ENSG00000272168.5	-0.241081	5.16987	1.68184	0.19468	0.856677	7.53069
CTD-2020K17.1	ENSG00000267121.5	0.621509	3.33021	3.68574	0.0548797	0.760831	7.51779
RP11-400F19.6	ENSG00000266962.2	0.393936	4.1422	2.75678	0.0968429	0.816123	7.51041
RPARP-AS1	ENSG00000269609.5	0.346224	4.26863	2.59531	0.10718	0.823638	7.49051
RP11-1406H17.1	ENSG00000269908.1	1.56277	1.57578	5.73836	0.0165983	0.653804	7.48859
XXbac-B461K10.4	ENSG00000093100.13	1.23466	1.96671	5.26277	0.0217863	0.680116	7.48715
CTC-273B12.10	ENSG00000269814.1	1.36179	1.98637	5.2227	0.0222939	0.680279	7.47357
RP11-701H24.8	ENSG00000270246.3	-0.710846	2.37399	4.74265	0.0294237	0.697253	7.46087
RP11-566K19.6	ENSG00000274253.4	0.459054	4.09291	2.75274	0.0970878	0.816123	7.45747
LINC00342	ENSG00000232931.5	-0.400229	4.24143	2.57981	0.108235	0.824296	7.44919
SNHG20	ENSG00000234912.9	0.602328	3.06437	3.91218	0.0479374	0.745951	7.44708
RP11-862L9.2	ENSG00000279811.1	-0.464148	5.51102	1.25152	0.263262	0.883419	7.43645
TYMSOS	ENSG00000176912.3	-1.07233	1.81574	5.38051	0.020363	0.680116	7.43365
ZNF790-AS1	ENSG00000267254.5	0.720054	2.59506	4.42935	0.035326	0.72238	7.41819
CTD-2541M15.3	ENSG00000271743.1	-1.15046	1.46892	5.77155	0.0162877	0.653804	7.40899
RP11-706O15.3	ENSG00000234449.2	4.33603	1.97697	5.15475	0.0231829	0.685335	7.40777
C17orf102	ENSG00000197322.3	-0.783	2.97544	3.93499	0.0472915	0.745951	7.37771
FIRRE	ENSG00000213468.3	-1.20339	1.36405	5.85848	0.0155022	0.653804	7.37544
RP11-1148L6.8	ENSG00000279528.1	-1.80014	1.07095	6.20636	0.0127292	0.653804	7.36666
RP11-570L14.2	ENSG00000282164.1	0.213242	5.8496	0.870489	0.35082	0.900895	7.3608
LINC01422	ENSG00000223704.1	-0.851027	2.25223	4.74494	0.0293847	0.697253	7.34103
CPEB1-AS1	ENSG00000259462.2	-0.709718	2.94162	3.93064	0.047414	0.745951	7.34016
RP4-621B10.8	ENSG00000273487.1	0.799691	3.29205	3.51694	0.0607446	0.775244	7.33315
GS1-358P8.4	ENSG00000260822.1	0.125212	6.67571	0.214454	0.643299	0.949557	7.31215
RP11-458J1.1	ENSG00000278834.1	-1.00867	1.88949	5.1411	0.0233658	0.687481	7.30895
CTA-941F9.10	ENSG00000280383.1	0.515493	4.09755	2.57951	0.108255	0.824296	7.30505
SVIL-AS1	ENSG00000224597.9	0.185733	5.85604	0.807914	0.368738	0.908743	7.29538
RP11-67L2.2	ENSG00000273033.2	-0.269758	4.51799	2.11389	0.145968	0.837067	7.29427
RP11-139H14.5	ENSG00000278937.1	-0.577143	3.77683	2.90651	0.0882225	0.810026	7.27954
HTR5A-AS1	ENSG00000220575.7	0.563445	4.49099	2.12503	0.14491	0.837018	7.27776
HEIH	ENSG00000278970.1	-0.411656	3.89087	2.77745	0.0956	0.815548	7.27771
RP5-984P4.6	ENSG00000278041.1	-0.834658	3.00423	3.76701	0.052273	0.75517	7.26202
NIFK-AS1	ENSG00000236859.6	-0.557731	3.04755	3.7046	0.0542628	0.758985	7.25144
RP11-977B10.2	ENSG00000258101.2	1.73867	1.18478	5.9231	0.0149436	0.653804	7.24911
AC084219.4	ENSG00000186019.10	0.58225	3.27677	3.41655	0.0645456	0.780916	7.23031
AP001258.4	ENSG00000245571.6	-1.21729	1.6795	5.29745	0.0213566	0.680116	7.22868
SOX9-AS1	ENSG00000234899.9	-0.590536	2.84135	3.91174	0.0479498	0.745951	7.22368
PRKCQ-AS1	ENSG00000237943.6	-0.691757	2.99472	3.73347	0.0533324	0.75517	7.22357
SCAMP1-AS1	ENSG00000245556.2	-0.825119	2.50235	4.30199	0.0380678	0.728147	7.21764
SLC26A4-AS1	ENSG00000233705.6	0.201988	6.55385	0.229287	0.632053	0.948725	7.21573
RP1-269M15.3	ENSG00000233508.2	0.534315	4.00045	2.5768	0.108441	0.824296	7.20547
RP6-91H8.5	ENSG00000269945.1	0.79671	2.96145	3.75036	0.052796	0.75517	7.20488
AP002954.3	ENSG00000255176.1	-1.18827	2.52803	4.23455	0.039609	0.732804	7.18606
AP000487.5	ENSG00000246889.2	1.09636	1.92147	4.95505	0.0260146	0.692876	7.186
CACNA1C-IT3	ENSG00000256721.1	1.23624	1.88367	4.98673	0.0255424	0.692876	7.17463
RP11-499P20.2	ENSG00000240291.1	-1.16905	1.63112	5.29052	0.0214418	0.680116	7.17455
RP11-511H23.2	ENSG00000279048.1	1.62456	1.17749	5.83162	0.0157406	0.653804	7.16686
CCNT2-AS1	ENSG00000224043.7	0.822699	2.61237	4.10759	0.0426913	0.744671	7.16228
LINC00925	ENSG00000255571.6	0.193171	5.55956	0.95172	0.329282	0.897562	7.16217
RP11-298I3.6	ENSG00000279656.1	1.80458	1.7524	5.12576	0.0235733	0.689268	7.15911
KANTR	ENSG00000232593.6	0.320298	4.21137	2.29245	0.130004	0.835943	7.15473
FGF14-IT1	ENSG00000243319.7	0.366427	4.6836	1.79131	0.180767	0.852969	7.1514
RP11-13K12.1	ENSG00000267506.5	0.46561	4.45485	2.02811	0.154413	0.839125	7.14999
PAXIP1-AS1	ENSG00000273344.1	-0.573641	3.36227	3.20986	0.0731957	0.789485	7.13437
MIATNB	ENSG00000244625.5	-0.91978	2.02114	4.77273	0.028914	0.697253	7.13323
AC074289.1	ENSG00000225889.7	-1.20041	1.61178	5.24992	0.0219478	0.680116	7.12156
TTN-AS1	ENSG00000237298.8	-0.176298	5.66367	0.817804	0.365823	0.907516	7.11445
AC007038.7	ENSG00000229127.1	-0.721945	2.56483	4.10455	0.042768	0.744671	7.11215
RP11-656D10.7	ENSG00000279667.1	2.08378	1.27502	5.63171	0.0176384	0.653804	7.10015
RP11-9G1.3	ENSG00000250241.5	-0.475285	4.07536	2.37986	0.122908	0.833439	7.0997
LINC00094	ENSG00000235106.8	0.131415	6.05524	0.480532	0.488182	0.928863	7.08975
RP11-981G7.1	ENSG00000261451.1	0.23028	5.39602	1.02301	0.311807	0.893472	7.07729
EBLN3	ENSG00000281649.1	-0.0906968	6.22077	0.348786	0.554801	0.940951	7.07073
PART1	ENSG00000152931.7	-0.205525	6.25567	0.32492	0.568666	0.940995	7.07001
LINC00643	ENSG00000186369.9	0.348266	5.12843	1.25873	0.261892	0.882699	7.06138
GAS5	ENSG00000234741.7	-0.106635	6.31462	0.278427	0.597734	0.943364	7.05704
SNAP25-AS1	ENSG00000227906.7	0.597038	3.4459	3.01652	0.0824201	0.799728	7.04676
AF064858.6	ENSG00000205622.9	2.04538	1.19982	5.65436	0.017412	0.653804	7.0436
LINC00467	ENSG00000153363.12	-1.05171	2.20861	4.43676	0.035173	0.72238	7.038
CTC-444N24.11	ENSG00000268205.1	-0.0418816	6.67664	0.0691765	0.79254	0.972882	7.01208
CTD-3096M3.2	ENSG00000266288.1	1.08722	1.79497	4.89801	0.0268876	0.692876	7.01188
KB-1742H10.3	ENSG00000279138.1	0.722062	2.91941	3.57181	0.0587683	0.774659	7.00823
RP11-253I19.3	ENSG00000255670.1	-1.08099	1.84315	4.83305	0.0279192	0.696419	7.00575
CTD-2666L21.1	ENSG00000234773.6	0.588493	2.95003	3.52588	0.0604176	0.774659	6.99891
RP11-235E17.4	ENSG00000261916.1	-1.24289	1.12772	5.67801	0.0171788	0.653804	6.99094
CTC-425O23.2	ENSG00000205041.1	-0.589084	2.56717	3.95723	0.0466704	0.745951	6.98852
RP11-434H6.7	ENSG00000273437.1	-0.796142	2.44154	4.09153	0.0430987	0.744671	6.97775
SLC25A21-AS1	ENSG00000258708.1	-0.918072	1.79293	4.84719	0.0276913	0.693666	6.96735
RP11-88H12.2	ENSG00000270059.1	1.10357	1.81285	4.81739	0.028174	0.696763	6.96234
RP5-1119A7.17	ENSG00000261675.1	0.40806	4.75879	1.52205	0.217309	0.869733	6.96097
RP1-228H13.5	ENSG00000260920.2	0.522867	3.83124	2.48076	0.115246	0.829477	6.94845
RP11-685M7.3	ENSG00000246308.1	1.23534	1.57622	5.08233	0.0241708	0.692335	6.94681
RP3-331H24.7	ENSG00000279312.1	1.22544	1.71436	4.91028	0.0266974	0.692876	6.94152
RP11-147L13.2	ENSG00000265100.1	1.33916	1.45099	5.2241	0.022276	0.680279	6.93935
DGCR9	ENSG00000273032.1	0.467404	4.39963	1.84784	0.174035	0.848519	6.92218
AC005154.6	ENSG00000196295.11	-0.0207186	6.74447	0.0195066	0.888924	0.985264	6.91434
CD27-AS1	ENSG00000215039.6	-0.311332	4.47251	1.76284	0.184271	0.85398	6.91261
RP11-218M22.1	ENSG00000177406.4	0.881943	2.23237	4.25807	0.0390642	0.731918	6.91038
AP001062.7	ENSG00000184441.4	0.919004	3.14455	3.19706	0.0737709	0.789641	6.90535
ILF3-AS1	ENSG00000267100.1	-0.309182	4.21954	2.01597	0.155652	0.839125	6.90315
CTC-459F4.3	ENSG00000267575.6	0.30463	4.19493	2.03479	0.153735	0.839125	6.89641
KB-1517D11.4	ENSG00000272321.1	0.430461	4.44061	1.77183	0.183156	0.852969	6.88946
RP11-101E13.5	ENSG00000272579.1	-0.641695	2.32575	4.12186	0.0423326	0.744671	6.88784
AC000123.3	ENSG00000279265.1	-1.18922	1.60212	4.97124	0.0257721	0.692876	6.88017
RP11-127B20.3	ENSG00000272677.1	1.75507	1.29854	5.33141	0.0209444	0.680116	6.87583
PKI55	ENSG00000260804.3	0.112911	6.12273	0.283918	0.594145	0.943147	6.87384
AC068282.3	ENSG00000236682.1	1.34859	1.58947	4.9741	0.0257296	0.692876	6.86989
BAIAP2-AS1	ENSG00000226137.5	0.151553	6.00729	0.353739	0.552004	0.940544	6.86454
GS1-72M22.1	ENSG00000272163.1	0.261282	5.20596	1.00179	0.316879	0.893472	6.86396
TMPO-AS1	ENSG00000257167.2	1.42936	1.50155	5.07081	0.024332	0.692876	6.86255
RP11-46H11.3	ENSG00000250790.4	0.737267	2.38364	4.01766	0.0450261	0.744671	6.85674
RP11-153K16.1	ENSG00000256321.5	-1.11677	1.36584	5.20999	0.0224575	0.681857	6.8425
RP11-114G22.1	ENSG00000256995.6	1.01267	1.81353	4.66521	0.0307797	0.705119	6.83541
FAM66C	ENSG00000226711.6	0.200651	4.94616	1.21693	0.269964	0.883419	6.83532
RP11-342K6.1	ENSG00000270696.1	0.302377	4.20994	1.94855	0.162744	0.842435	6.82927
THAP9-AS1	ENSG00000251022.6	-0.262076	4.72302	1.42176	0.233114	0.877707	6.82391
TTTY15	ENSG00000233864.7	0.379015	4.77957	1.34409	0.246314	0.878716	6.801
LIFR-AS1	ENSG00000244968.6	-0.416799	3.60387	2.55767	0.10976	0.826125	6.79144
RP11-631N16.2	ENSG00000257354.2	-0.717311	3.03801	3.18733	0.0742112	0.789641	6.79023
SNHG23	ENSG00000225746.8	0.201418	5.2502	0.890964	0.345216	0.900194	6.78463
SNHG7	ENSG00000233016.6	0.432729	4.11864	1.9912	0.158216	0.841078	6.77867
AL133243.2	ENSG00000276517.1	-0.484765	3.03573	3.17065	0.0749727	0.789641	6.77322
MIR600HG	ENSG00000236901.4	0.146895	6.09645	0.236788	0.626536	0.948167	6.77098
RP11-145P16.2	ENSG00000280234.1	0.210424	5.27084	0.85788	0.354333	0.902136	6.76766
CTA-228A9.3	ENSG00000272720.1	-0.544346	3.21806	2.95413	0.0856581	0.804604	6.76333
RP11-45M22.2	ENSG00000278864.1	0.313604	4.08589	2.00875	0.156394	0.839125	6.76263
MIR124-2HG	ENSG00000254377.5	0.0829084	6.47036	0.0528008	0.818259	0.977388	6.75973
JPX	ENSG00000225470.6	-0.246836	4.75847	1.31902	0.250768	0.881294	6.75404
LINC00461	ENSG00000245526.8	-0.111641	5.899	0.343255	0.557957	0.940995	6.74078
NR2F1-AS1	ENSG00000237187.8	0.062284	6.28405	0.106804	0.743813	0.965284	6.71103
HNRNPU-AS1	ENSG00000188206.6	-0.13345	5.65278	0.497521	0.480592	0.928179	6.7099
SNHG16	ENSG00000163597.14	0.229669	4.82939	1.2083	0.271669	0.883419	6.70947
GS1-124K5.3	ENSG00000223473.2	-1.20465	1.40523	5.00242	0.0253119	0.692876	6.70928
RP11-309L24.4	ENSG00000272899.2	0.4506	3.79439	2.25787	0.132936	0.835943	6.70558
RP11-710C12.1	ENSG00000271474.1	-0.579805	3.21424	2.88834	0.089223	0.810026	6.70068
CTD-2555A7.2	ENSG00000256982.1	0.864032	2.71216	3.44521	0.0634354	0.779553	6.69073
AC141928.1	ENSG00000250986.1	0.629618	2.66554	3.48109	0.0620737	0.776423	6.67542
EMX2OS	ENSG00000229847.8	0.135425	6.04229	0.195599	0.658297	0.952112	6.64548
RP11-586D19.1	ENSG00000249896.1	0.581848	3.8562	2.1224	0.145159	0.837018	6.64049
LINC00909	ENSG00000264247.1	-0.380914	3.85455	2.12198	0.145198	0.837018	6.63845
RP11-166D19.1	ENSG00000255248.6	-0.00586764	6.59214	0.00118249	0.972568	0.996545	6.63227
RP11-2B6.2	ENSG00000269929.1	-0.746644	2.34092	3.80481	0.0511055	0.748217	6.6313
TMEM147-AS1	ENSG00000236144.6	-0.486931	3.53076	2.45965	0.116805	0.829812	6.62859
RP11-261N11.8	ENSG00000203900.2	1.46824	1.28357	5.04761	0.0246599	0.692876	6.62526
RP11-981G7.6	ENSG00000272505.1	0.266517	5.01042	0.961966	0.326692	0.897094	6.62441
CTC-552D5.1	ENSG00000251293.1	1.6163	1.35115	4.9637	0.0258847	0.692876	6.6229
RP5-1007F24.1	ENSG00000280255.1	0.805066	3.56942	2.4107	0.120509	0.833439	6.62221
LINC00639	ENSG00000259070.5	-0.753133	3.79533	2.15559	0.142052	0.835943	6.61083
CPEB2-AS1	ENSG00000247624.6	1.03982	2.01276	4.14579	0.0417381	0.744671	6.59525
CTB-78F1.1	ENSG00000254187.1	1.33136	2.18333	3.92671	0.0475249	0.745951	6.5785
RP11-244O19.1	ENSG00000261534.1	0.208782	5.03364	0.895228	0.344065	0.899859	6.57289
TMEM108-AS1	ENSG00000251011.5	1.35007	2.11364	3.98655	0.0458649	0.745951	6.56011
LINC01105	ENSG00000232044.6	-0.127251	5.96716	0.187267	0.665201	0.953908	6.5553
CTD-2561J22.5	ENSG00000268119.5	1.79076	1.02323	5.27638	0.0216167	0.680116	6.55495
CTC-251I16.1	ENSG00000279496.1	0.577986	3.28941	2.63883	0.10428	0.819349	6.55087
RP1-310O13.7	ENSG00000226239.1	1.47699	1.5081	4.67799	0.0305514	0.705015	6.54072
CTD-2270P14.1	ENSG00000260565.6	0.0754548	5.94814	0.188694	0.664005	0.953908	6.53888
TPT1-AS1	ENSG00000170919.15	-0.0982421	5.71314	0.329906	0.565714	0.940995	6.53499
RP11-890B15.3	ENSG00000255455.2	0.146769	5.27153	0.65585	0.418029	0.921914	6.52985
RP11-175O19.4	ENSG00000231025.1	0.386523	3.59873	2.26863	0.132016	0.835943	6.51994
SNHG5	ENSG00000203875.10	-0.190092	4.95692	0.913127	0.339286	0.899224	6.51635
LINC00032	ENSG00000231459.1	-1.53285	1.39156	4.78609	0.0286904	0.697253	6.51485
C22orf24	ENSG00000128254.12	0.94689	2.26493	3.75516	0.0526447	0.75517	6.5125
RP11-146D12.2	ENSG00000240240.8	1.4105	1.55954	4.57741	0.0323961	0.707314	6.50757
OPCML-IT1	ENSG00000254896.1	0.542344	3.1826	2.7089	0.0997898	0.816123	6.50756
DLX6-AS1	ENSG00000231764.8	-0.0217578	6.44171	0.0030507	0.955953	0.993882	6.5067
LINC00884	ENSG00000233058.1	-0.441991	3.47447	2.38578	0.122444	0.833439	6.50428
RP11-4O1.2	ENSG00000259953.1	0.392001	4.4243	1.40029	0.236674	0.877707	6.50332
CTC-459F4.9	ENSG00000281468.1	-0.90441	1.62987	4.48002	0.0342933	0.718235	6.4958
SP2-AS1	ENSG00000234494.7	-1.10684	1.99178	4.05358	0.0440777	0.744671	6.49558
RP13-514E23.1	ENSG00000261496.1	-0.0857655	6.07418	0.103288	0.747919	0.966363	6.49323
LINC00950	ENSG00000281205.1	0.0960837	5.8981	0.189927	0.662977	0.953908	6.49107
RP5-965G21.3	ENSG00000277938.1	0.867966	2.9671	2.9215	0.0874067	0.809675	6.48321
RFX3-AS1	ENSG00000232104.3	-1.25325	2.08657	3.92276	0.0476366	0.745951	6.47836
LINC00665	ENSG00000232677.6	0.213396	4.73272	1.07352	0.300153	0.89286	6.46896
CTD-3138B18.5	ENSG00000268516.2	0.607548	3.03569	2.82534	0.0927871	0.815548	6.46562
VSTM2A-OT1	ENSG00000224223.1	0.342144	4.6292	1.16351	0.280739	0.884642	6.4619
FLJ16779	ENSG00000275620.1	-1.01726	2.51588	3.40785	0.064887	0.780916	6.46181
NR2F2-AS1	ENSG00000247809.7	0.76555	2.38264	3.52828	0.0603303	0.774659	6.43361
CTB-31O20.2	ENSG00000261526.2	1.29615	1.84228	4.14867	0.0416672	0.744671	6.42722
CTD-2619J13.17	ENSG00000268912.1	0.504354	2.93307	2.89092	0.08908	0.810026	6.42182
DLGAP1-AS1	ENSG00000177337.7	-0.756056	1.9243	4.04407	0.0443267	0.744671	6.41998
ZNF582-AS1	ENSG00000267454.5	0.687575	2.48612	3.39189	0.0655176	0.783545	6.41809
RP11-355O1.11	ENSG00000261094.2	0.796266	2.0366	3.9018	0.0482343	0.745951	6.41039
RP11-384F7.2	ENSG00000239268.2	0.220722	4.66371	1.07098	0.300724	0.893201	6.3972
ASH1L-AS1	ENSG00000235919.4	-0.931788	1.90481	4.03468	0.044574	0.744671	6.39246
RP11-342K6.2	ENSG00000271452.1	0.613695	2.52394	3.31505	0.0686484	0.789423	6.38857
RP11-872J21.5	ENSG00000276182.1	0.722183	2.91563	2.87066	0.0902077	0.812053	6.38624
RP11-161M6.2	ENSG00000260807.6	0.0609752	5.99216	0.091265	0.762575	0.968941	6.38321
RP11-63I8.1	ENSG00000279829.1	-1.25642	1.06197	5.01931	0.0250662	0.692876	6.38008
RP5-884C9.2	ENSG00000224592.5	-1.19417	1.15265	4.90904	0.0267165	0.692876	6.37877
RP11-379B18.5	ENSG00000241288.7	-0.596431	2.67889	3.12706	0.0770027	0.790284	6.37783
RP11-566E18.1	ENSG00000279348.1	0.12997	5.5862	0.307235	0.579382	0.941992	6.37361
RP11-1086I4.2	ENSG00000279674.1	0.332441	4.30667	1.38834	0.238686	0.877707	6.37348
TRAF3IP2-AS1	ENSG00000231889.7	0.266676	4.26739	1.42602	0.232416	0.877707	6.37261
FLJ20021	ENSG00000254531.1	0.537658	3.20895	2.52921	0.111756	0.827976	6.37052
RP11-259K5.2	ENSG00000270194.1	1.70204	1.01159	5.0675	0.0243785	0.692876	6.36983
RP11-267C16.1	ENSG00000227115.6	-0.79647	2.70813	3.08286	0.0791212	0.79363	6.36793
UG0898H09	ENSG00000274956.2	-0.0852382	5.92122	0.114238	0.73537	0.963858	6.36468
RP11-33A14.1	ENSG00000223930.5	-1.56985	1.43855	4.54655	0.0329851	0.711154	6.3606
RP11-1134I14.8	ENSG00000255366.1	0.358552	4.1413	1.53288	0.21568	0.869733	6.35434
LINC01359	ENSG00000226891.6	-0.547052	3.4265	2.27321	0.131627	0.835943	6.35197
AF131215.3	ENSG00000254936.4	0.624248	2.88307	2.86133	0.0907323	0.812053	6.34531
RP11-394B2.1	ENSG00000279569.1	1.98108	1.35469	4.62386	0.0315302	0.707051	6.34181
TTLL7-IT1	ENSG00000233061.1	-0.383794	4.3167	1.34728	0.245754	0.878149	6.34141
RP11-2B6.3	ENSG00000269946.1	-1.26381	1.39206	4.57664	0.0324107	0.707314	6.33945
RP11-410L14.2	ENSG00000253948.1	-0.754865	2.16263	3.67024	0.0553923	0.762452	6.3368
PSMD5-AS1	ENSG00000226752.7	-0.325089	4.65052	1.02181	0.312089	0.893472	6.33049
ERC2-IT1	ENSG00000281708.1	0.778849	2.80847	2.92705	0.0871067	0.809675	6.32954
RP11-286B14.1	ENSG00000228971.2	0.399132	4.57142	1.08755	0.297015	0.890482	6.32282
RP11-1026M7.2	ENSG00000249109.1	0.927565	1.98819	3.85583	0.0495734	0.745951	6.32248
RP11-216L13.19	ENSG00000273066.5	0.621774	2.97374	2.73164	0.098378	0.816123	6.31926
PCBP1-AS1	ENSG00000179818.13	-0.0282332	6.12803	0.0243698	0.875948	0.982924	6.31912
CH17-437K3.1	ENSG00000227082.1	0.501284	2.95244	2.75292	0.0970769	0.816123	6.31717
RP11-760H22.2	ENSG00000254343.2	-0.597855	2.55736	3.19301	0.0739535	0.789641	6.3146
CTB-89H12.4	ENSG00000230551.4	0.14175	5.35323	0.423566	0.515163	0.935685	6.31013
MEG8	ENSG00000258399.6	0.298307	4.54847	1.09636	0.295066	0.890119	6.30936
KLF3-AS1	ENSG00000231160.9	0.337908	3.78465	1.84739	0.174087	0.848519	6.30677
LINC00847	ENSG00000245060.6	-0.372236	3.9904	1.61502	0.203788	0.860811	6.28526
AC138430.4	ENSG00000267629.3	1.23544	1.69907	4.14789	0.0416865	0.744671	6.28335
RP5-1085F17.3	ENSG00000260257.2	0.236273	4.59656	1.02652	0.310977	0.893472	6.28168
RP11-434B12.1	ENSG00000260837.1	0.231705	4.77503	0.864714	0.352423	0.901638	6.27965
RP11-7O11.3	ENSG00000237950.1	1.76709	1.12905	4.81697	0.0281809	0.696763	6.27819
SDCBP2-AS1	ENSG00000234684.6	-0.68496	2.43371	3.2576	0.0710929	0.789423	6.24786
OTUD6B-AS1	ENSG00000253738.1	0.0664057	5.76297	0.133448	0.714883	0.962595	6.24719
CTA-254O6.1	ENSG00000261462.1	-1.37752	1.34366	4.51646	0.0335701	0.713291	6.24033
MESTIT1	ENSG00000272701.2	1.27365	1.48925	4.34376	0.0371449	0.728147	6.23995
RP11-554A11.9	ENSG00000259799.1	-1.1137	1.22696	4.63955	0.0312432	0.705119	6.22727
RP11-349H17.2	ENSG00000275805.1	1.61534	1.16622	4.69559	0.0302401	0.702944	6.21361
RP11-480A16.1	ENSG00000260261.1	-0.64158	2.6761	2.93824	0.086505	0.807296	6.20717
ACTA2-AS1	ENSG00000180139.11	0.414247	3.93352	1.59137	0.20713	0.862945	6.20491
RP11-438B23.2	ENSG00000260412.1	0.248868	5.22008	0.443126	0.505618	0.933664	6.20396
PSMG3-AS1	ENSG00000230487.7	0.362666	4.50552	1.02998	0.310164	0.893472	6.19442
RP11-640L9.2	ENSG00000281100.1	1.16882	1.94029	3.74633	0.0529235	0.75517	6.18023
MFI2-AS1	ENSG00000228109.1	0.62914	2.4494	3.16217	0.0753629	0.789641	6.1794
LINC01128	ENSG00000228794.8	0.0982187	5.58551	0.185582	0.666619	0.953937	6.17057
RP11-159D12.8	ENSG00000279207.1	0.372629	4.3716	1.13076	0.287613	0.88805	6.1694
LINC00982	ENSG00000177133.10	-0.259186	4.54215	0.966183	0.325634	0.896807	6.16083
LRRC75A-AS1	ENSG00000175061.17	-0.0266507	5.9514	0.0289535	0.864887	0.981421	6.16082
PWAR1	ENSG00000279050.1	-0.1296	5.63414	0.144991	0.703369	0.961167	6.14179
RP4-561L24.3	ENSG00000260464.1	0.415595	3.79958	1.66265	0.197246	0.859111	6.14151
CYYR1-AS1	ENSG00000197934.8	0.711996	2.77171	2.74951	0.097284	0.816123	6.13337
RP11-87E22.2	ENSG00000248738.6	0.759596	2.74211	2.77534	0.0957262	0.815548	6.12706
HECW1-IT1	ENSG00000181211.1	0.516357	3.13198	2.34369	0.125791	0.835943	6.12288
LINC00672	ENSG00000263874.1	0.179969	4.91862	0.61139	0.434265	0.923683	6.12197
NRAV	ENSG00000248008.2	0.309648	3.90078	1.53387	0.215533	0.869733	6.1148
CTC-786C10.1	ENSG00000262601.1	1.34763	1.12563	4.6171	0.0316548	0.707314	6.10707
LINC01597	ENSG00000205611.3	-1.62348	1.22	4.50289	0.0338377	0.715081	6.10522
LINC00957	ENSG00000235314.1	-0.245204	4.24927	1.16523	0.280383	0.884642	6.0838
RP11-1246C19.1	ENSG00000273230.1	0.445213	3.45821	1.94482	0.163146	0.842435	6.07397
RP11-267M23.1	ENSG00000280123.1	-0.497345	2.95684	2.48017	0.11529	0.829477	6.0735
LINC00877	ENSG00000241163.7	-1.28215	1.72448	3.87171	0.0491066	0.745951	6.07241
RP11-197N18.8	ENSG00000280381.1	0.475493	2.91546	2.52282	0.11221	0.827976	6.07119
RP11-4L24.4	ENSG00000279561.2	0.464502	3.51658	1.87878	0.170473	0.846055	6.06897
A1BG-AS1	ENSG00000268895.5	0.303866	3.90581	1.48035	0.22372	0.873328	6.06605
RP11-120K24.3	ENSG00000267868.1	1.46336	1.06288	4.64074	0.0312216	0.705119	6.06419
XXbac-B476C20.13	ENSG00000234913.1	0.466702	3.12937	2.27637	0.131359	0.835943	6.05778
DNAJC27-AS1	ENSG00000224165.5	-0.477481	3.1939	2.19838	0.138156	0.835943	6.04953
RP11-2E11.5	ENSG00000259920.1	-1.22086	1.02325	4.65489	0.0309652	0.705119	6.03646
PP7080	ENSG00000188242.4	0.380377	3.44158	1.91078	0.166877	0.842435	6.02472
SNHG17	ENSG00000196756.11	0.347467	3.43619	1.91362	0.166561	0.842435	6.02206
RP11-284N8.3	ENSG00000259834.1	0.256773	4.82973	0.591447	0.44186	0.923683	6.00807
LINC00899	ENSG00000231711.2	-0.866611	2.11451	3.34414	0.0674448	0.78821	6.00466
PAX8-AS1	ENSG00000189223.13	0.535761	4.63668	0.745779	0.387816	0.914703	6.00324
RP11-597D13.9	ENSG00000248429.5	-0.568731	2.99627	2.3605	0.124442	0.83386	6.00273
RP3-368A4.5	ENSG00000271430.1	0.00723828	5.95627	0.00142908	0.969845	0.996005	6.00044
AC091729.9	ENSG00000229043.2	0.696834	2.5743	2.82015	0.0930876	0.815548	5.99956
MEF2C-AS1	ENSG00000248309.5	-0.296862	3.88907	1.41682	0.233928	0.877707	5.98493
AC005162.5	ENSG00000233517.1	1.4958	1.01188	4.60337	0.0319092	0.707314	5.98176
RP1-146A15.1	ENSG00000237994.1	-0.661703	2.25399	3.15494	0.0756973	0.789641	5.9776
RP11-182L21.6	ENSG00000272447.1	-0.85733	1.7045	3.78058	0.0518508	0.752105	5.97399
RP11-809C18.3	ENSG00000225140.1	-0.843535	2.94416	2.38321	0.122645	0.833439	5.9716
RPS6KA2-IT1	ENSG00000232082.1	1.27055	1.63418	3.85749	0.0495243	0.745951	5.9699
NUTM2B-AS1	ENSG00000225484.6	0.139503	5.01877	0.414082	0.519905	0.936937	5.96245
ZNF667-AS1	ENSG00000166770.10	0.148984	5.01141	0.416445	0.518716	0.936937	5.95839
AC008269.2	ENSG00000229321.1	0.618535	2.86985	2.44672	0.117771	0.831095	5.9558
CTD-2012K14.8	ENSG00000276075.1	0.820611	2.13702	3.25876	0.0710428	0.789423	5.95219
TCEB3-AS1	ENSG00000236810.5	-0.577976	2.27143	3.09079	0.0787367	0.793201	5.93825
AF127936.3	ENSG00000232884.7	2.07655	1.05289	4.49601	0.033974	0.715484	5.93231
LINC00963	ENSG00000204054.11	-0.133849	4.96379	0.428497	0.512728	0.934332	5.92753
DANCR	ENSG00000226950.6	0.268868	4.36055	0.91774	0.338069	0.899224	5.92516
AC073342.12	ENSG00000231840.1	-1.59772	1.14921	4.3647	0.036691	0.728147	5.91764
RP11-71N10.1	ENSG00000239922.1	-1.2398	1.80161	3.59962	0.0577927	0.77424	5.91458
RP11-701H24.7	ENSG00000271347.1	-0.172615	4.61825	0.686514	0.407353	0.919828	5.9139
AGPAT4-IT1	ENSG00000279355.1	-0.484167	3.16843	2.07891	0.149347	0.837067	5.91169
RP3-368A4.6	ENSG00000271533.1	0.00775812	5.82708	0.00170334	0.967079	0.995626	5.87538
RAB30-AS1	ENSG00000246067.7	-0.289956	3.97593	1.22163	0.26904	0.883419	5.87003
RP11-768G7.2	ENSG00000241213.1	0.484782	3.32437	1.87075	0.17139	0.847852	5.86901
RP5-1014D13.2	ENSG00000279738.1	0.305645	4.02711	1.16818	0.279776	0.884642	5.86477
AC084082.3	ENSG00000253190.3	1.39175	1.33604	4.07477	0.0435281	0.744671	5.85795
RP11-142L16.2	ENSG00000279819.1	-1.04331	2.13693	3.15108	0.0758768	0.789641	5.85713
RP11-190A12.8	ENSG00000272668.1	-1.39198	1.06902	4.38782	0.0361967	0.725381	5.85702
RP11-166B2.3	ENSG00000261560.1	-0.912715	1.53742	3.83265	0.0502635	0.746577	5.85177
RUNDC3A-AS1	ENSG00000267750.5	0.420778	3.42765	1.74603	0.186377	0.854585	5.85136
RP4-635E18.8	ENSG00000271895.2	-0.732363	2.18154	3.09152	0.0787011	0.793201	5.84901
RP11-701H24.4	ENSG00000261069.3	-0.137406	5.29365	0.168567	0.681388	0.957482	5.8471
TMEM161B-AS1	ENSG00000247828.7	-0.0439017	5.57879	0.0429797	0.835764	0.979027	5.83762
RP11-586K2.1	ENSG00000253553.5	0.650387	2.8986	2.28552	0.130587	0.835943	5.83552
TTC28-AS1	ENSG00000235954.6	-0.229377	4.32367	0.864316	0.352534	0.901638	5.82784
RP11-14I17.3	ENSG00000254362.1	1.44293	1.37561	3.99246	0.0457043	0.745951	5.82713
RP11-337C18.8	ENSG00000237188.3	0.535421	2.78659	2.3961	0.121638	0.833439	5.82593
MIR137HG	ENSG00000225206.5	0.0976146	5.44514	0.0839636	0.771996	0.970685	5.81847
RP1-283E3.8	ENSG00000268575.1	0.408094	3.92603	1.2181	0.269734	0.883419	5.81642
RP11-158L12.4	ENSG00000279233.1	0.490617	3.07498	2.07698	0.149536	0.837067	5.81641
AC005592.1	ENSG00000236714.1	-1.61324	1.08808	4.30552	0.037989	0.728147	5.80635
SNHG24	ENSG00000271417.2	-0.296319	3.57711	1.5449	0.213889	0.868854	5.80217
AC004158.3	ENSG00000260664.2	-0.0929009	5.19711	0.194648	0.659076	0.952557	5.79859
RP11-563J2.2	ENSG00000215244.2	-0.948031	2.20081	3.01003	0.0827507	0.799942	5.79589
AC093323.3	ENSG00000170846.15	0.11464	5.00971	0.305336	0.580557	0.941992	5.7942
RP3-425C14.4	ENSG00000279453.1	-0.0211403	5.66336	0.0106924	0.917642	0.989687	5.78736
RP11-582J16.5	ENSG00000253200.1	0.615638	2.5867	2.5577	0.109758	0.826125	5.7743
AP003068.23	ENSG00000254614.2	1.89849	1.29203	4.02588	0.0448071	0.744671	5.77216
MSC-AS1	ENSG00000235531.9	-0.342983	3.92922	1.16738	0.27994	0.884642	5.76603
RP11-74E22.8	ENSG00000277200.1	0.241264	4.13975	0.971958	0.324192	0.896047	5.76483
RP11-353N14.4	ENSG00000262188.1	-1.26439	1.84215	3.36756	0.0664922	0.785151	5.75282
HAR1A	ENSG00000225978.3	-0.482363	3.06556	2.01867	0.155376	0.839125	5.75173
AC005786.7	ENSG00000267436.1	-1.44072	1.03346	4.28891	0.0383617	0.728208	5.73765
RP11-651L5.3	ENSG00000277715.1	0.839221	1.77511	3.42272	0.064305	0.780916	5.73404
SSSCA1-AS1	ENSG00000260233.3	0.80948	2.02054	3.13732	0.0765194	0.789641	5.72857
RP11-861E21.2	ENSG00000267199.1	-0.788735	2.20866	2.92189	0.0873854	0.809675	5.72512
RP11-266K4.14	ENSG00000275367.1	-0.16462	4.56659	0.570916	0.449895	0.923683	5.71893
AC092066.1	ENSG00000279095.1	0.43989	3.35619	1.68199	0.19466	0.856677	5.71716
RP11-2E11.9	ENSG00000270953.1	0.186475	4.72153	0.446358	0.50407	0.933328	5.70984
TMCC1-AS1	ENSG00000271270.5	0.365865	3.35499	1.67381	0.195749	0.857815	5.70791
RP11-481J2.4	ENSG00000276259.1	0.949997	1.98622	3.14515	0.076153	0.789641	5.70118
ADAMTS9-AS1	ENSG00000241158.5	1.37054	1.06823	4.1924	0.0406055	0.738571	5.69042
RP11-156E6.1	ENSG00000259623.1	-0.00309786	5.65894	0.000235161	0.987765	0.998921	5.6767
RP11-257O5.2	ENSG00000279059.1	0.230261	4.15986	0.871749	0.350472	0.900895	5.67249
FAM201A	ENSG00000204860.4	-0.474434	3.08255	1.91108	0.166843	0.842435	5.66598
AC114765.1	ENSG00000239498.1	0.952117	1.82488	3.28488	0.0699206	0.789423	5.66302
AC011747.4	ENSG00000236008.1	0.979694	1.6186	3.5148	0.0608231	0.775244	5.65784
AC011995.1	ENSG00000237720.1	0.478498	3.0919	1.89202	0.168974	0.84478	5.65703
NOP14-AS1	ENSG00000249673.6	-0.309331	4.09181	0.916807	0.338315	0.899224	5.65537
RP11-61K12.2	ENSG00000280053.1	1.24961	1.34636	3.82322	0.0505471	0.746826	5.65259
CTD-2368P22.1	ENSG00000176593.7	0.0646681	5.18948	0.123057	0.725742	0.963684	5.65195
RASAL2-AS1	ENSG00000224687.1	1.04736	1.54082	3.58833	0.0581866	0.774655	5.64399
CTC-304I17.1	ENSG00000279668.1	0.659169	2.63058	2.36769	0.123871	0.833439	5.64367
RP11-437J2.3	ENSG00000280660.1	0.100298	5.12441	0.149985	0.69855	0.960225	5.64198
RP3-329A5.8	ENSG00000272374.1	-0.410689	2.94359	2.02643	0.154584	0.839125	5.63713
RP4-784A16.5	ENSG00000225675.2	1.03654	1.43302	3.69639	0.0545304	0.760017	5.62982
MYLK-AS1	ENSG00000239523.5	-1.07619	1.47192	3.64949	0.0560864	0.764525	5.62813
NNT-AS1	ENSG00000248092.7	-0.042217	5.36802	0.0417899	0.838021	0.979027	5.62297
RP11-53O19.3	ENSG00000272335.1	0.130655	5.03294	0.184766	0.667309	0.953937	5.61652
RP11-463O12.5	ENSG00000280138.1	0.0867557	5.0732	0.162155	0.68718	0.958585	5.61444
CPB2-AS1	ENSG00000235903.7	-0.319132	3.71072	1.23043	0.267324	0.883419	5.61405
RP11-507K2.6	ENSG00000278576.1	0.27353	3.74815	1.18446	0.27645	0.88385	5.60306
LINC01314	ENSG00000259417.2	-0.269127	4.44595	0.571892	0.449508	0.923683	5.59954
LINC00863	ENSG00000224914.2	-0.711825	1.99565	3.01416	0.0825402	0.799728	5.59441
RP11-295P9.3	ENSG00000239665.8	-0.0260834	5.45349	0.0133908	0.907875	0.988587	5.59293
RP11-215H22.1	ENSG00000261340.1	0.413057	3.61116	1.292	0.255679	0.881596	5.57875
KB-1410C5.5	ENSG00000271882.1	2.02955	1.20388	3.89416	0.0484544	0.745951	5.57111
SNHG25	ENSG00000266402.3	-0.718607	2.27945	2.66364	0.102665	0.817502	5.56343
RP11-367N14.2	ENSG00000232648.3	1.09157	1.37365	3.68362	0.0549495	0.760831	5.5594
EPB41L4A-AS1	ENSG00000224032.6	0.0518408	5.17787	0.0866213	0.768517	0.970487	5.55772
RP11-762L8.6	ENSG00000278989.1	0.300493	3.9465	0.949001	0.329974	0.897562	5.54608
TP73-AS1	ENSG00000227372.10	-0.123571	4.63953	0.387158	0.533797	0.939954	5.54517
AC016747.3	ENSG00000212978.6	-0.457249	3.27361	1.59037	0.207273	0.862945	5.544
RP11-283I3.6	ENSG00000261799.1	-0.110825	4.6038	0.411175	0.521374	0.936937	5.54341
RP1-240B8.3	ENSG00000250686.2	0.300973	3.98328	0.911498	0.339717	0.899224	5.54087
CTD-2547G23.4	ENSG00000274925.1	0.387703	3.23074	1.63015	0.201682	0.859568	5.54059
CTD-2012K14.5	ENSG00000280214.1	0.733094	2.14402	2.78452	0.0951793	0.815548	5.53723
LINC00499	ENSG00000251372.5	0.876926	2.73564	2.13976	0.143525	0.837018	5.53627
LL22NC03-86G7.1	ENSG00000224086.5	-0.483295	3.14214	1.70882	0.191138	0.856168	5.52945
RP4-563E14.1	ENSG00000273759.1	-0.87961	1.71496	3.25565	0.0711779	0.789423	5.52738
LINC00869	ENSG00000277147.4	-0.27825	3.82283	1.04236	0.307274	0.893472	5.52523
MMP24-AS1	ENSG00000126005.15	0.071215	5.01455	0.143244	0.705077	0.961288	5.5187
RP11-701H24.5	ENSG00000270704.3	-0.205578	4.3844	0.554622	0.456435	0.923683	5.51591
CTD-2228K2.7	ENSG00000225138.7	0.114423	4.8062	0.254323	0.614048	0.945889	5.50978
RP11-567F11.1	ENSG00000281469.1	-1.02614	1.47346	3.5109	0.0609663	0.775244	5.5093
RP4-773N10.4	ENSG00000258634.3	-0.342037	3.34238	1.48004	0.223768	0.873328	5.50231
LINC01088	ENSG00000249307.5	1.31006	2.50598	2.34842	0.12541	0.835008	5.50125
RP11-395G23.3	ENSG00000254615.2	0.343063	3.99245	0.865024	0.352337	0.901638	5.49742
ERVK3-1	ENSG00000142396.10	-0.238654	3.88997	0.954518	0.328572	0.897468	5.49569
LINC01184	ENSG00000245937.7	-0.0544482	5.10964	0.0879092	0.766852	0.970122	5.49262
ENTPD1-AS1	ENSG00000226688.6	-0.244761	3.62642	1.18674	0.275989	0.88385	5.48374
RP11-57H14.4	ENSG00000260917.1	0.0473086	5.14732	0.0687711	0.793134	0.973034	5.48168
AC096772.6	ENSG00000244567.1	0.0622242	5.09353	0.0891601	0.765248	0.969595	5.47953
AC004893.11	ENSG00000242687.2	0.503399	3.31249	1.48505	0.222986	0.87314	5.47747
RP11-769N19.2	ENSG00000257880.1	0.66612	2.42677	2.406	0.120871	0.833439	5.47523
RP11-352M15.2	ENSG00000273015.2	-0.0860834	4.93981	0.157947	0.691054	0.959465	5.47294
AC016700.5	ENSG00000231327.1	1.47662	1.09782	3.90173	0.0482365	0.745951	5.47155
INTS6-AS1	ENSG00000236778.7	0.546525	3.03299	1.75784	0.184895	0.854055	5.46821
RP1-137D17.1	ENSG00000226194.5	-1.17226	1.07216	3.92545	0.0475606	0.745951	5.46625
RP11-713C5.1	ENSG00000265579.1	0.0465014	5.27681	0.0237543	0.877512	0.983346	5.46532
RP11-389C8.2	ENSG00000261269.1	-1.04988	1.56972	3.34942	0.0672285	0.788177	5.4645
LINC01278	ENSG00000235437.7	0.0411885	5.22734	0.0364607	0.848567	0.979991	5.46424
WAC-AS1	ENSG00000254635.5	-0.0363009	5.27554	0.0227195	0.880189	0.983868	5.45966
BDNF-AS	ENSG00000245573.7	-0.730937	3.01997	1.76119	0.184477	0.854055	5.45846
RP11-658F2.8	ENSG00000258297.1	-0.390689	3.76926	1.02568	0.311175	0.893472	5.45346
RP11-262H14.3	ENSG00000234665.8	1.4841	1.95043	2.89744	0.0887205	0.810026	5.44502
CH17-340M24.3	ENSG00000197180.2	-0.621983	2.00704	2.83106	0.0924576	0.815548	5.44211
RP11-242D8.1	ENSG00000267002.1	0.482602	3.08686	1.6641	0.197051	0.858845	5.43022
RP11-121L10.2	ENSG00000280367.1	0.99882	2.16532	2.63657	0.104429	0.819841	5.42473
RP5-821D11.7	ENSG00000184068.2	1.43537	1.04632	3.89694	0.0483742	0.745951	5.41594
AC009166.7	ENSG00000280344.1	-0.991731	1.92415	2.89409	0.0889052	0.810026	5.41574
N4BP2L2-IT2	ENSG00000281026.1	0.0483335	5.16549	0.0400701	0.841344	0.979535	5.41472
RP11-392O17.2	ENSG00000277007.1	0.928494	2.15729	2.61653	0.105756	0.821642	5.39848
NPTN-IT1	ENSG00000281183.1	0.186386	4.18541	0.619036	0.431406	0.923683	5.39829
RP11-766N7.3	ENSG00000255693.1	-0.405689	3.50869	1.21598	0.270152	0.883419	5.39685
AC016995.3	ENSG00000231367.5	0.972172	1.44619	3.41079	0.0647714	0.780916	5.39469
RP11-454H19.2	ENSG00000279675.1	0.133811	4.71753	0.234708	0.628055	0.94823	5.38857
RP11-509E10.3	ENSG00000280000.1	0.529497	2.96192	1.74651	0.186316	0.854585	5.38609
RAPGEF4-AS1	ENSG00000228016.1	-0.65124	2.24618	2.50189	0.11371	0.829127	5.38275
RP11-104N10.2	ENSG00000274627.1	0.139355	4.60918	0.293587	0.587931	0.943147	5.37546
RP3-461P17.10	ENSG00000269549.2	1.23224	1.76684	3.02348	0.0820673	0.798663	5.37389
SMYD3-IT1	ENSG00000230184.1	1.25159	1.37608	3.46189	0.0627984	0.77758	5.36921
RP11-159G9.5	ENSG00000229729.6	0.238915	3.81082	0.910693	0.339931	0.899224	5.36751
NUTM2A-AS1	ENSG00000223482.7	-0.202028	4.21809	0.562892	0.453097	0.923683	5.3602
AC007246.3	ENSG00000231312.6	0.0578164	5.07364	0.0511219	0.821123	0.977388	5.35797
RP11-373N22.3	ENSG00000247199.3	-0.653336	2.04158	2.69847	0.100445	0.816123	5.3571
RP11-320H14.1	ENSG00000260878.1	-0.299273	3.96512	0.766629	0.381262	0.911935	5.35627
RP11-439E19.10	ENSG00000260855.1	-0.214705	3.92374	0.800118	0.371058	0.909515	5.35402
AC074363.1	ENSG00000228222.1	0.575296	2.56878	2.11651	0.145718	0.837018	5.34754
ST3GAL5-AS1	ENSG00000232504.4	-0.905023	2.06527	2.66084	0.102847	0.817606	5.3467
CTD-2270P14.5	ENSG00000276791.1	-0.524902	2.79246	1.87986	0.17035	0.845887	5.34588
CTC-340A15.2	ENSG00000241956.9	0.491006	3.3059	1.35967	0.243595	0.877912	5.34334
RP11-185J20.1	ENSG00000278975.1	0.312843	3.82686	0.872001	0.350402	0.900895	5.33978
LINC00092	ENSG00000225194.2	-0.671203	2.35459	2.3352	0.126479	0.835943	5.33763
XXbac-BPGBPG55C20.2	ENSG00000272316.1	-0.260719	3.59467	1.07813	0.299117	0.892658	5.33589
LINC00507	ENSG00000256193.5	0.150878	4.70769	0.208799	0.64771	0.949877	5.33427
RP11-66N11.8	ENSG00000260081.1	1.18399	1.31347	3.49258	0.0616444	0.775383	5.33336
CH17-262A2.1	ENSG00000275426.1	0.890424	1.47599	3.2934	0.0695588	0.789423	5.32161
CCDC144NL-AS1	ENSG00000233098.8	0.766552	2.42043	2.23886	0.13458	0.835943	5.3139
CTD-2165H16.4	ENSG00000261360.1	0.90113	1.70881	3.0188	0.0823044	0.799037	5.31169
AC004076.5	ENSG00000276449.1	0.694267	2.48922	2.15863	0.141771	0.835943	5.30759
DCTN1-AS1	ENSG00000237737.5	-0.255678	3.8017	0.864734	0.352417	0.901638	5.30634
LINC00882	ENSG00000242759.6	-0.0708137	4.90878	0.0926607	0.760821	0.968281	5.30315
RP11-1072A3.3	ENSG00000279196.1	0.842029	2.43419	2.21237	0.136908	0.835943	5.30291
RP11-271K21.12	ENSG00000279147.1	1.88674	1.25352	3.52563	0.0604268	0.774659	5.30219
PCED1B-AS1	ENSG00000247774.6	1.53991	1.3539	3.40795	0.0648828	0.780916	5.29992
TEX41	ENSG00000226674.8	-1.11837	1.49528	3.24647	0.0715776	0.789423	5.29963
HMGN3-AS1	ENSG00000270362.1	-0.824513	1.90227	2.78712	0.0950251	0.815548	5.29782
RP11-274B21.9	ENSG00000271344.1	0.692607	2.25587	2.39516	0.121711	0.833439	5.29434
SBF2-AS1	ENSG00000246273.6	0.364891	3.17485	1.4398	0.230172	0.876931	5.29407
RP11-370I10.11	ENSG00000273765.1	-1.13886	1.06463	3.73263	0.0533594	0.75517	5.29275
RP11-288C18.1	ENSG00000279519.1	0.302084	3.52942	1.09679	0.294973	0.890119	5.29077
CTA-445C9.14	ENSG00000261188.1	-0.51294	2.8238	1.78596	0.181419	0.852969	5.2864
RP11-884K10.7	ENSG00000271976.1	0.278219	3.46957	1.14487	0.284625	0.885707	5.28244
ALOX12-AS1	ENSG00000215067.9	-0.266991	3.60289	1.01885	0.312792	0.893472	5.27962
RP11-61K9.3	ENSG00000275964.1	-0.76362	1.74797	2.93664	0.0865909	0.807315	5.27761
RP5-1136G13.2	ENSG00000273314.1	-0.718746	1.8516	2.82016	0.0930871	0.815548	5.27688
RP5-1116H23.3	ENSG00000277425.1	-1.32461	1.05999	3.70749	0.0541688	0.758985	5.26638
ADAMTS9-AS2	ENSG00000241684.5	-0.345574	3.44342	1.1531	0.282901	0.885707	5.26505
MIR663AHG	ENSG00000227195.8	-0.0903048	4.89098	0.0818863	0.774757	0.970986	5.25916
RP11-195C7.1	ENSG00000236021.1	1.06908	1.41003	3.29215	0.069612	0.789423	5.25455
RP11-441F2.2	ENSG00000260198.1	0.494148	2.77014	1.8052	0.179085	0.851439	5.25142
C5orf64	ENSG00000178722.12	-0.922207	2.37489	2.21804	0.136406	0.835943	5.2489
AC003991.3	ENSG00000228113.7	0.838067	2.11905	2.47641	0.115566	0.829477	5.23226
RP11-761E20.1	ENSG00000235244.3	-0.170633	4.15586	0.511966	0.474289	0.927114	5.23202
SNHG6	ENSG00000245910.8	-0.0458646	4.96302	0.0450526	0.831907	0.978421	5.22853
RP11-119F19.5	ENSG00000280355.1	0.23643	3.65632	0.912738	0.339389	0.899224	5.21531
RP1-257A7.4	ENSG00000215022.7	-0.902155	1.56884	3.06463	0.0800135	0.796296	5.21245
LINC00174	ENSG00000179406.6	-0.500913	2.93269	1.59734	0.206281	0.862945	5.21001
RP11-972P1.7	ENSG00000280328.1	-0.407261	3.03249	1.4975	0.221056	0.871714	5.21001
RP11-251G23.5	ENSG00000272604.1	0.648268	2.27338	2.28187	0.130894	0.835943	5.20692
LINC00883	ENSG00000243701.5	-0.0737913	4.79717	0.0974936	0.754858	0.967164	5.20289
RP11-497D6.5	ENSG00000272397.1	-0.867589	1.56895	3.03996	0.081238	0.798163	5.19065
RP5-837J1.4	ENSG00000267457.1	-1.28441	1.22642	3.42705	0.0641367	0.780916	5.18913
RP11-234K24.3	ENSG00000232406.6	-0.472474	2.61337	1.9005	0.168023	0.843064	5.18665
IL12A-AS1	ENSG00000244040.5	0.559366	2.56572	1.94871	0.162726	0.842435	5.18521
RP11-372K14.2	ENSG00000270681.1	-1.07819	1.45786	3.15839	0.0755378	0.789641	5.18452
RP11-147L13.13	ENSG00000277476.1	0.241814	3.95966	0.627009	0.428454	0.923683	5.18244
SNHG10	ENSG00000247092.6	0.424485	3.02171	1.48046	0.223702	0.873328	5.18206
RP11-165E7.1	ENSG00000267072.2	1.12015	1.5929	2.99952	0.0832894	0.800436	5.17862
STXBP5-AS1	ENSG00000233452.6	-0.0783488	4.76532	0.100749	0.750933	0.966758	5.17856
RP11-244H3.1	ENSG00000241014.1	-0.629377	2.17867	2.35053	0.12524	0.834554	5.1759
RP13-516M14.1	ENSG00000260563.3	0.466381	2.66196	1.8283	0.176329	0.849979	5.16562
RP11-6O2.3	ENSG00000261616.1	0.429707	2.95524	1.52657	0.216628	0.869733	5.16195
RP11-379F4.4	ENSG00000240207.6	0.23011	3.84752	0.7003	0.402683	0.919828	5.15981
RP1-122P22.2	ENSG00000233895.1	-0.960288	1.23557	3.3822	0.065904	0.783634	5.15906
RP11-517I3.2	ENSG00000279118.1	-0.111537	4.64666	0.147284	0.701144	0.961045	5.15888
RP11-381O6.1	ENSG00000276740.1	0.506383	2.61738	1.86552	0.171989	0.847852	5.157
MIR181A1HG	ENSG00000229989.3	-0.299931	3.64274	0.862804	0.352955	0.9017	5.14518
AC074286.1	ENSG00000213963.6	-0.36723	3.12623	1.34168	0.246738	0.879147	5.14518
RP11-413H22.3	ENSG00000274031.1	-0.750753	1.57669	2.97231	0.0847006	0.803697	5.13817
ZNF561-AS1	ENSG00000267106.5	-0.41717	2.99727	1.45558	0.227634	0.875219	5.13248
AC034220.3	ENSG00000233006.6	0.184712	3.90736	0.628744	0.427816	0.923683	5.1323
RP11-259O2.1	ENSG00000248994.1	0.874499	1.7346	2.77908	0.095503	0.815548	5.12291
SNHG1	ENSG00000255717.6	-0.0681068	4.75798	0.0787086	0.779055	0.971602	5.11818
RP11-547D23.1	ENSG00000258731.1	1.08693	1.26661	3.29304	0.0695739	0.789423	5.11192
EIF3J-AS1	ENSG00000179523.4	-0.117625	4.32358	0.303289	0.581828	0.941992	5.10491
SLC16A1-AS1	ENSG00000226419.6	0.117479	4.37421	0.270606	0.602925	0.943826	5.10415
MIMT1	ENSG00000268654.1	1.0219	1.53771	2.96894	0.0848776	0.803697	5.09618
AC083843.4	ENSG00000279518.1	1.13913	1.94814	2.51319	0.112897	0.829127	5.09506
RP11-1391J7.1	ENSG00000250397.2	0.824362	1.98701	2.46956	0.116071	0.829477	5.09393
RP11-727A23.5	ENSG00000247137.8	-0.364948	3.44555	0.988189	0.320185	0.894599	5.08857
RP3-414A15.10	ENSG00000258603.3	0.757952	1.88174	2.5772	0.108413	0.824296	5.08713
LINC01289	ENSG00000253734.1	1.05011	1.66227	2.81602	0.0933275	0.815548	5.08383
RP11-73E17.2	ENSG00000258738.1	1.20363	1.07233	3.48007	0.0621122	0.776423	5.08131
RP11-73M18.7	ENSG00000269940.1	0.47268	2.52775	1.871	0.17136	0.847852	5.07264
RP11-552E20.4	ENSG00000226070.1	1.08707	1.79714	2.65427	0.103272	0.817662	5.07263
RP11-46C24.7	ENSG00000259877.2	-0.473198	2.9461	1.44606	0.229162	0.876585	5.07166
LL22NC03-13G6.2	ENSG00000224404.1	1.05314	1.88529	2.55577	0.109892	0.826125	5.07113
RP11-37B2.1	ENSG00000251136.8	0.0350173	4.85263	0.0312762	0.859626	0.981421	5.07085
RP11-863P13.4	ENSG00000205037.2	0.755724	2.31023	2.095	0.147781	0.837067	5.06869
MIRLET7BHG	ENSG00000197182.12	0.000935609	5.06355	1.70533e-05	0.996705	0.999506	5.06832
RP11-547D13.1	ENSG00000279145.1	0.516623	2.52961	1.85884	0.172759	0.848519	5.06278
CYP1B1-AS1	ENSG00000232973.11	0.271799	3.71398	0.727842	0.393583	0.917928	5.05924
RP5-881P19.7	ENSG00000276255.2	0.65076	2.13023	2.277	0.131306	0.835943	5.05923
RP11-486O12.2	ENSG00000247373.3	0.452445	2.62861	1.75036	0.185832	0.854055	5.05654
AL022393.9	ENSG00000280107.1	0.840564	2.25935	2.13577	0.143899	0.837018	5.05623
LY86-AS1	ENSG00000216863.9	0.0841903	4.74472	0.0593045	0.807599	0.977211	5.05301
RP1-179N16.6	ENSG00000246982.6	0.692459	2.07935	2.32444	0.127356	0.835943	5.05241
AC140542.2	ENSG00000261325.1	1.14302	1.67806	2.75915	0.0966993	0.81593	5.04841
RP11-214K3.22	ENSG00000270048.1	0.745683	1.91108	2.49608	0.11413	0.829127	5.04233
RP11-999E24.3	ENSG00000259969.1	-0.256348	3.44087	0.949515	0.329843	0.897562	5.04102
UBA6-AS1	ENSG00000248049.6	0.105894	4.31302	0.268108	0.604604	0.943865	5.03896
RP11-274H2.5	ENSG00000261051.1	1.04503	1.74295	2.67307	0.102059	0.81665	5.03547
LINC01018	ENSG00000250056.5	0.267379	3.65104	0.758382	0.383835	0.912748	5.03248
SNHG18	ENSG00000250786.1	-1.27117	1.48607	2.95272	0.0857331	0.804604	5.03007
AC007036.4	ENSG00000230751.1	0.716033	1.85904	2.53912	0.111057	0.827976	5.02967
ARF4-AS1	ENSG00000272146.5	1.12922	1.21026	3.26035	0.0709741	0.789423	5.02683
CTD-2530H12.8	ENSG00000255434.1	-0.568372	1.98926	2.39176	0.121977	0.833439	5.02458
LINC01420	ENSG00000204272.10	0.130518	4.1858	0.340735	0.559405	0.940995	5.02384
CTD-2647L4.4	ENSG00000259366.1	0.328567	3.23508	1.12202	0.289483	0.88805	5.02353
LINC01166	ENSG00000232903.2	-0.88796	1.64632	2.76358	0.0964323	0.815618	5.02066
CTC-429P9.5	ENSG00000267904.1	-0.311	3.13321	1.212	0.270937	0.883419	5.01718
LINC00865	ENSG00000232229.5	0.557002	2.81801	1.51888	0.217789	0.869733	5.01701
OPCML-IT2	ENSG00000255371.1	0.910433	1.87938	2.49822	0.113975	0.829127	5.01258
LINC00839	ENSG00000185904.11	0.382326	3.6859	0.711952	0.398796	0.919828	5.01218
RP13-467H17.1	ENSG00000261693.1	1.71156	1.0571	3.41638	0.0645523	0.780916	5.01049
MIR4500HG	ENSG00000228824.6	0.339551	3.44232	0.920237	0.337413	0.899224	5.00974
RP11-794G24.1	ENSG00000256443.1	0.313566	3.80929	0.608739	0.435263	0.923683	5.00933
RP11-108M9.3	ENSG00000228549.3	-1.44399	1.78185	2.59882	0.106943	0.822622	5.00693
SATB2-AS1	ENSG00000225953.2	0.442525	3.24112	1.09528	0.295304	0.890119	5.00085
DPP10-AS1	ENSG00000235026.5	0.400628	3.11682	1.20778	0.271773	0.883419	4.99635
TTTY14	ENSG00000176728.7	0.345864	3.78457	0.614827	0.432976	0.923683	4.99221
RP1-39G22.7	ENSG00000259943.1	-0.356521	3.13981	1.1816	0.27703	0.88385	4.9917
CTD-2371O3.3	ENSG00000268403.2	-0.640592	2.01138	2.31729	0.127943	0.835943	4.97781
PAQR9-AS1	ENSG00000241570.8	0.984636	1.6286	2.73377	0.0982468	0.816123	4.97604
RP11-707A18.1	ENSG00000250125.1	-0.383867	2.83269	1.45322	0.228013	0.875219	4.96551
FAM13A-AS1	ENSG00000248019.2	-0.223175	3.5542	0.78093	0.376857	0.911047	4.96211
LINC00662	ENSG00000261824.6	-7.80446e-05	4.95906	7.29767e-08	0.999784	0.999995	4.95938
RP4-671O14.7	ENSG00000280011.1	1.85182	1.38464	2.98678	0.0839472	0.802982	4.95901
AF131215.2	ENSG00000255310.2	0.223607	3.66243	0.685041	0.407856	0.919828	4.9563
RP1-63M2.7	ENSG00000275223.1	1.15723	1.68709	2.64625	0.103794	0.817895	4.95529
RP11-1099M24.6	ENSG00000280046.1	0.330652	3.33089	0.969802	0.32473	0.896139	4.95358
ZNF213-AS1	ENSG00000263072.5	-0.171535	3.80928	0.560544	0.454041	0.923683	4.94839
ZNF529-AS1	ENSG00000233527.8	0.558984	2.23186	2.05054	0.152153	0.839125	4.94826
RP13-942N8.1	ENSG00000256092.2	0.988884	1.29608	3.07406	0.0795505	0.795421	4.94806
LINC00609	ENSG00000257585.1	-1.20812	1.72104	2.59494	0.107205	0.823638	4.94259
RP3-331H24.6	ENSG00000279289.1	0.361845	2.99898	1.26318	0.26105	0.88261	4.93658
RP11-119B16.2	ENSG00000229539.1	1.04546	1.29836	3.05808	0.0803365	0.797002	4.93616
LINC01411	ENSG00000249306.5	-0.55085	2.67679	1.578	0.209049	0.86557	4.93488
BX322557.10	ENSG00000215447.7	0.0795959	4.47323	0.120437	0.728561	0.963684	4.93011
CTD-2574D22.4	ENSG00000260114.2	-0.268177	3.50913	0.78464	0.375726	0.911047	4.92138
CTD-2277K2.1	ENSG00000258882.1	0.327255	3.44855	0.8368	0.360314	0.90618	4.92122
RP11-690I21.2	ENSG00000261096.1	0.493104	2.97262	1.27047	0.259679	0.881596	4.91782
LINC01341	ENSG00000227953.6	-0.404979	3.12679	1.12172	0.289549	0.88805	4.91491
RP11-391L3.3	ENSG00000279476.1	0.462691	2.72737	1.50746	0.219527	0.870873	4.91489
RP11-46H11.11	ENSG00000278949.1	0.391486	3.06408	1.16874	0.27966	0.884642	4.90234
LINC00630	ENSG00000223546.6	0.213309	3.68409	0.620876	0.430722	0.923683	4.89926
RP11-293M10.6	ENSG00000259319.1	0.342969	3.32172	0.923927	0.336446	0.899224	4.89327
RP11-20G13.5	ENSG00000274294.1	1.86508	1.04862	3.28918	0.0697378	0.789423	4.89053
USP46-AS1	ENSG00000248866.1	-0.779743	1.89128	2.34391	0.125773	0.835943	4.88238
MIR4458HG	ENSG00000247516.4	0.326372	3.07067	1.1424	0.285146	0.886016	4.8809
AP000473.5	ENSG00000228798.1	0.775611	1.75007	2.49524	0.114191	0.829127	4.88055
RP11-160E2.6	ENSG00000262202.4	1.8145	1.25244	3.04174	0.0811491	0.798163	4.87572
LINC00476	ENSG00000175611.11	-0.229562	3.74959	0.543512	0.460981	0.924123	4.86681
RP11-66B24.4	ENSG00000259583.2	0.010721	4.82012	0.00141672	0.969975	0.996005	4.8641
RNF219-AS1	ENSG00000234377.7	-0.341753	3.76036	0.532714	0.465468	0.924286	4.86361
RP11-16P20.4	ENSG00000279302.1	0.652703	2.12677	2.07024	0.150198	0.837067	4.86183
RAP2C-AS1	ENSG00000232160.6	-0.70496	2.10078	2.09749	0.147542	0.837067	4.86159
RP11-688I9.5	ENSG00000279358.1	-0.23515	3.64562	0.620562	0.430839	0.923683	4.8604
RP11-687F6.5	ENSG00000274776.1	0.42192	2.95405	1.22822	0.267754	0.883419	4.85507
RP11-553L6.5	ENSG00000259976.1	0.0511537	4.63255	0.0322155	0.857556	0.981421	4.85425
ELFN2	ENSG00000243902.6	0.674393	2.66075	1.51245	0.218765	0.870216	4.85329
RP11-386J22.3	ENSG00000274421.1	-0.660404	1.71816	2.50029	0.113825	0.829127	4.85327
RP11-1017G21.6	ENSG00000272444.1	-1.12958	1.19978	3.06956	0.0797712	0.795956	4.84776
RP11-342K2.1	ENSG00000279133.1	-0.177083	3.70479	0.562842	0.453117	0.923683	4.84684
RP11-529E10.6	ENSG00000261643.1	0.632621	2.24181	1.92235	0.165598	0.842435	4.83605
STAM-AS1	ENSG00000260589.1	1.14729	1.14416	3.11687	0.0774856	0.793102	4.83409
RP11-679C8.2	ENSG00000250938.5	-1.11626	1.27122	2.97336	0.0846456	0.803697	4.83364
RP11-191L9.4	ENSG00000224271.5	0.482177	2.7596	1.39377	0.23777	0.877707	4.83196
SNHG3	ENSG00000242125.3	0.143821	4.06642	0.292099	0.588879	0.943147	4.83038
MAPKAPK5-AS1	ENSG00000234608.7	-0.181135	3.83421	0.447096	0.503717	0.933322	4.82353
RP11-15A1.8	ENSG00000277806.1	-0.994883	1.41575	2.79796	0.0943842	0.815548	4.82106
CTD-3138B18.6	ENSG00000268201.1	-1.12525	1.2501	2.98211	0.0841896	0.802982	4.82032
RP11-498C9.15	ENSG00000263731.1	0.208779	3.54176	0.671653	0.412476	0.920168	4.81938
RP3-399L15.3	ENSG00000228624.7	-0.334277	3.16443	0.998936	0.317568	0.893472	4.81929
RP11-326I11.4	ENSG00000271538.5	-1.26899	1.40794	2.80275	0.0941028	0.815548	4.81756
RP11-455F5.3	ENSG00000250616.2	0.546231	2.13534	2.0078	0.156492	0.839125	4.81118
RP11-159D12.2	ENSG00000264112.1	-0.00287337	4.79318	0.000196644	0.988812	0.998921	4.80941
RP11-266O8.1	ENSG00000257060.6	0.549634	2.52837	1.60092	0.205772	0.862429	4.80925
AP006222.2	ENSG00000228463.8	0.912628	1.5969	2.58189	0.108093	0.824296	4.80656
RP11-13K12.2	ENSG00000267665.1	0.616494	2.13651	1.99904	0.157399	0.840077	4.80402
CTD-2619J13.14	ENSG00000232098.3	0.226319	3.56905	0.632087	0.426591	0.923683	4.79812
RP3-475N16.1	ENSG00000231113.2	0.282627	3.23992	0.905756	0.341243	0.899224	4.79105
CTBP1-AS2	ENSG00000196810.4	-0.0150194	4.70065	0.00560927	0.940298	0.991753	4.78946
RP11-359B12.2	ENSG00000250132.6	0.294066	3.15566	0.978609	0.322542	0.895584	4.7881
CTC-425O23.5	ENSG00000279759.1	0.02693	4.62197	0.0175784	0.894523	0.986404	4.78278
OSER1-AS1	ENSG00000223891.5	-0.122251	4.02408	0.284206	0.593957	0.943147	4.77565
RP11-688I9.4	ENSG00000254938.1	-0.531712	2.2685	1.83107	0.176001	0.849356	4.77484
LINC00894	ENSG00000235703.5	-0.16968	3.76213	0.463267	0.496101	0.931368	4.77342
RP11-18H7.1	ENSG00000242622.1	0.667388	1.98427	2.12686	0.144737	0.837018	4.77277
RP4-816N1.6	ENSG00000258325.2	1.4792	1.1354	3.05363	0.0805568	0.798036	4.76925
CTD-3252C9.4	ENSG00000267519.3	1.46359	1.12004	3.06795	0.07985	0.796296	4.76661
LINC00282	ENSG00000281106.2	0.619279	2.48179	1.60353	0.205404	0.862134	4.76526
RP11-282K24.3	ENSG00000253284.2	-0.0955432	4.23395	0.156952	0.691979	0.959465	4.76515
CTA-384D8.36	ENSG00000272821.1	0.326403	3.1584	0.953882	0.328733	0.897562	4.76341
RP11-345P4.9	ENSG00000272106.1	0.00354176	4.74239	0.000279168	0.986669	0.998921	4.76175
RP11-135N5.3	ENSG00000279432.1	0.182461	3.7791	0.442212	0.506057	0.9337	4.76173
RP11-166P13.3	ENSG00000263004.1	-1.33117	1.03759	3.15545	0.0756739	0.789641	4.76165
PACRG-AS1	ENSG00000281692.1	-1.03835	1.58782	2.54153	0.110887	0.827976	4.76065
RP11-147L13.8	ENSG00000267731.1	-0.38476	2.74404	1.33764	0.24745	0.879895	4.75884
CTD-2516F10.2	ENSG00000251364.6	0.811997	1.71488	2.39852	0.12145	0.833439	4.75645
SLC25A25-AS1	ENSG00000234771.3	0.216121	3.78536	0.43378	0.51014	0.9337	4.7564
RP4-613B23.1	ENSG00000230084.5	-0.983177	1.83402	2.26796	0.132074	0.835943	4.7546
CTD-2353F22.2	ENSG00000279400.1	-0.350322	3.51074	0.640571	0.423504	0.923136	4.75029
RP3-402G11.26	ENSG00000273253.2	0.474206	2.82737	1.24585	0.264347	0.883419	4.74686
RP1-206D15.6	ENSG00000213062.4	0.548989	2.3022	1.76624	0.183848	0.853209	4.74561
XXbac-B476C20.9	ENSG00000225335.3	1.34789	1.12441	3.03369	0.0815523	0.798163	4.74054
LINC01089	ENSG00000212694.8	0.132991	4.10634	0.211417	0.645659	0.949557	4.73749
XXyac-YR38GF2.1	ENSG00000281969.1	-0.564984	3.2985	0.804804	0.369661	0.908743	4.73423
FLJ44511	ENSG00000223855.1	0.552112	2.35426	1.70111	0.192143	0.856168	4.73401
AF131215.9	ENSG00000269918.1	0.222001	3.50656	0.630416	0.427203	0.923683	4.73357
AC009948.5	ENSG00000223960.6	0.209705	3.58872	0.564281	0.452541	0.923683	4.7326
RP11-53O19.1	ENSG00000251141.5	0.14693	3.91335	0.325931	0.568065	0.940995	4.72923
RP11-229D13.3	ENSG00000280388.1	-0.628744	1.98696	2.07772	0.149464	0.837067	4.72909
RP5-1159O4.1	ENSG00000272894.5	-0.506756	2.39706	1.65158	0.198744	0.859213	4.72808
PWRN1	ENSG00000259905.5	0.313894	3.15095	0.927455	0.335525	0.899224	4.72645
RP11-254F7.2	ENSG00000260077.1	-0.652377	2.11242	1.94147	0.163509	0.842435	4.72498
ACAP2-IT1	ENSG00000229325.1	0.4307	2.64867	1.39183	0.238097	0.877707	4.71905
RP11-517C16.2	ENSG00000261286.1	0.705756	1.86773	2.19314	0.138627	0.835943	4.71845
LINC01484	ENSG00000253686.1	0.853082	2.52751	1.51075	0.219024	0.870729	4.71835
MCF2L-AS1	ENSG00000235280.2	-0.977177	1.28988	2.81615	0.0933199	0.815548	4.71155
INAFM2	ENSG00000259330.1	-0.199895	3.58862	0.546123	0.459906	0.923683	4.7092
RP11-51F16.1	ENSG00000279369.1	0.392624	2.90141	1.13206	0.287336	0.88805	4.7006
RP11-380G5.2	ENSG00000224745.1	1.1223	1.06512	3.05124	0.0806757	0.798163	4.69684
CFAP58-AS1	ENSG00000231233.1	1.1048	1.20929	2.88931	0.0891689	0.810026	4.6966
LINC00511	ENSG00000227036.6	0.209339	3.55984	0.558415	0.454899	0.923683	4.69622
ALG1L9P	ENSG00000248671.7	-0.370906	2.85509	1.1654	0.280349	0.884642	4.6898
TAPT1-AS1	ENSG00000263327.6	0.162455	3.93247	0.285653	0.59302	0.943147	4.68631
POLR2J4	ENSG00000272655.1	0.58014	1.99268	2.02578	0.15465	0.839125	4.6856
RP11-127I20.8	ENSG00000275056.1	1.02176	1.37435	2.69252	0.10082	0.816123	4.6845
RP11-61I13.3	ENSG00000235033.7	1.09389	1.15321	2.93662	0.0865919	0.807315	4.68284
RP11-444D3.1	ENSG00000255864.5	0.326443	2.94035	1.07588	0.299621	0.892658	4.67914
RP11-448A19.1	ENSG00000273329.1	-0.124495	3.9128	0.291755	0.589098	0.943147	4.67622
AC005224.2	ENSG00000231595.1	0.744541	1.77024	2.24337	0.134188	0.835943	4.66791
RP11-452L6.7	ENSG00000260625.2	-1.05626	1.14112	2.93221	0.0868285	0.807938	4.66681
AC008074.3	ENSG00000223935.1	1.12822	1.12218	2.95157	0.085794	0.804604	4.66515
RP11-140H17.2	ENSG00000274093.1	0.895646	1.4943	2.53679	0.111221	0.827976	4.6628
RP11-286E11.1	ENSG00000245293.2	-0.427904	2.92406	1.0755	0.299706	0.892658	4.66244
CTD-2015H6.3	ENSG00000249042.5	-0.197522	3.61269	0.487323	0.485124	0.928863	4.65627
CTD-2622I13.3	ENSG00000268670.1	0.870317	1.84224	2.15358	0.142238	0.836036	4.65586
PARD6G-AS1	ENSG00000267270.5	0.354848	3.14259	0.869982	0.35096	0.900895	4.65321
LINC01006	ENSG00000182648.11	0.171458	3.64301	0.461148	0.497088	0.931728	4.65144
RP11-395I6.3	ENSG00000260296.1	0.699751	1.9115	2.07244	0.149982	0.837067	4.64864
RP11-77K12.9	ENSG00000274220.1	0.549441	1.99046	1.98766	0.158586	0.841694	4.64712
CTC-338M12.5	ENSG00000250222.1	-0.540969	2.01293	1.96346	0.161144	0.842435	4.6465
RP11-25K19.1	ENSG00000167912.5	-0.350491	2.88816	1.09395	0.295598	0.890401	4.64646
AC006538.1	ENSG00000261342.1	0.416176	3.14906	0.857923	0.354321	0.902136	4.64593
RP11-441F2.4	ENSG00000279764.1	0.474232	2.54499	1.41947	0.233491	0.877707	4.64356
RP11-80P20.3	ENSG00000280399.1	0.72457	2.19553	1.77071	0.183294	0.852969	4.6433
RP11-266L9.5	ENSG00000262155.1	-0.331152	3.11765	0.876621	0.349129	0.900895	4.63582
MMP25-AS1	ENSG00000261971.6	0.29351	3.09427	0.895052	0.344112	0.899859	4.63332
ZNF436-AS1	ENSG00000249087.6	-0.220523	3.27236	0.740655	0.389451	0.914903	4.63285
RP3-428L16.1	ENSG00000231863.1	0.999336	1.66771	2.30757	0.128745	0.835943	4.62512
RP11-286N22.6	ENSG00000279632.1	1.21215	1.3321	2.66897	0.102322	0.81665	4.62091
RNF139-AS1	ENSG00000245149.3	0.219192	3.58767	0.47807	0.489298	0.928982	4.61888
LINC01125	ENSG00000228486.9	-0.24596	3.28605	0.71287	0.398493	0.919828	4.61343
CTC-559E9.5	ENSG00000267481.1	-0.507261	2.58147	1.34957	0.245354	0.878149	4.60854
CKMT2-AS1	ENSG00000247572.7	-0.236857	3.30918	0.689008	0.406502	0.919828	4.60785
CTD-2049O4.1	ENSG00000261329.5	-0.672204	2.75049	1.17823	0.277716	0.884141	4.5988
HPN-AS1	ENSG00000227392.1	-1.01689	2.29325	1.62431	0.202491	0.860714	4.59732
PRKAR2A-AS1	ENSG00000224424.7	0.505725	2.30944	1.60536	0.205146	0.862134	4.59472
RP11-435J9.2	ENSG00000274340.1	-1.20665	1.08251	2.9156	0.0877267	0.810026	4.59335
RP4-535B20.1	ENSG00000231485.1	-0.544365	1.99854	1.9214	0.165702	0.842435	4.59188
CTC-525D6.1	ENSG00000264515.5	0.476915	2.57543	1.33608	0.247727	0.880509	4.5886
RP11-268J15.5	ENSG00000116883.8	0.384503	3.03077	0.910016	0.34011	0.899224	4.5867
RP11-177H2.1	ENSG00000280294.1	0.0930328	4.19016	0.092018	0.761627	0.968724	4.58301
RP11-356B19.11	ENSG00000271833.1	0.610734	1.95465	1.9542	0.162134	0.842435	4.57939
RP11-734K2.4	ENSG00000270344.2	-0.123701	3.93742	0.214094	0.643577	0.949557	4.57324
LINC01114	ENSG00000234177.5	-0.28505	3.06129	0.870734	0.350752	0.900895	4.57277
LINC00941	ENSG00000235884.3	0.686053	1.73607	2.17751	0.14004	0.835943	4.57215
RP11-379H18.1	ENSG00000271122.1	-0.174835	3.70357	0.352791	0.552538	0.940544	4.55942
LINC01535	ENSG00000226686.7	-0.253279	3.30387	0.652643	0.419169	0.922101	4.55826
RP11-304L19.3	ENSG00000261123.1	0.476882	2.49009	1.38012	0.240081	0.877707	4.5485
AC137723.5	ENSG00000235296.1	1.02033	1.42772	2.47687	0.115532	0.829477	4.54135
RP11-455F5.5	ENSG00000261416.1	1.82605	1.03854	2.9046	0.0883271	0.810026	4.53954
RP11-55K13.1	ENSG00000260495.1	-0.258368	3.09464	0.810088	0.368094	0.908691	4.53649
AC012358.7	ENSG00000203327.2	-0.787355	1.37633	2.52269	0.112219	0.827976	4.53195
RP11-196G18.24	ENSG00000272993.1	1.08096	1.61448	2.2638	0.132429	0.835943	4.53119
SATB1-AS1	ENSG00000228956.8	0.0687094	4.23909	0.052877	0.818131	0.977388	4.52869
LL0XNC01-237H1.2	ENSG00000239407.5	0.208641	3.55132	0.437841	0.508167	0.9337	4.52795
RP11-595O22.1	ENSG00000279099.1	-0.213686	3.56791	0.423636	0.515128	0.935685	4.5249
CBR3-AS1	ENSG00000236830.6	-0.322521	2.85068	1.0155	0.313589	0.893472	4.52373
RP11-156P1.3	ENSG00000262879.5	0.000635059	4.51938	5.95792e-06	0.998052	0.99968	4.52219
U47924.31	ENSG00000272173.1	0.75461	1.69662	2.16525	0.141161	0.835943	4.52121
RP11-52A20.2	ENSG00000272033.1	-0.477705	2.34186	1.49744	0.221065	0.871714	4.51932
RP11-214K3.23	ENSG00000270130.1	0.475651	2.38635	1.45228	0.228163	0.875231	4.51822
LINC00472	ENSG00000233237.6	0.329881	3.1976	0.703461	0.401623	0.919828	4.51369
RP11-428J1.4	ENSG00000271978.1	0.768539	1.92042	1.91841	0.166032	0.842435	4.51088
LINC00936	ENSG00000271614.1	0.0269843	4.41721	0.00594868	0.938522	0.991652	4.50875
RP11-29P20.1	ENSG00000272515.1	0.563275	2.10397	1.72542	0.188997	0.856084	4.50753
STX18-AS1	ENSG00000247708.7	0.153087	3.71739	0.303538	0.581673	0.941992	4.49911
RP11-15A1.3	ENSG00000267058.1	0.567496	2.14826	1.67158	0.196046	0.857815	4.49899
RMST	ENSG00000255794.6	0.292586	3.0322	0.831512	0.361836	0.906308	4.49879
LINC01106	ENSG00000175772.10	0.532465	2.23313	1.58111	0.2086	0.865015	4.49432
RP4-758J18.2	ENSG00000224870.6	-0.256512	3.37061	0.54674	0.459653	0.923683	4.492
RP11-334C17.5	ENSG00000262580.5	0.438108	2.79484	1.03424	0.309164	0.893472	4.48839
RP11-327E2.5	ENSG00000279406.1	0.921846	1.40434	2.4446	0.11793	0.831095	4.48834
RP11-295M3.2	ENSG00000261291.1	0.830153	1.3533	2.49858	0.113949	0.829127	4.48684
LINC00961	ENSG00000235387.1	-0.763416	1.28531	2.57289	0.108709	0.824681	4.48676
TSTD3	ENSG00000228439.4	-0.475518	2.19468	1.60732	0.204869	0.862035	4.4819
KB-318B8.7	ENSG00000232545.1	0.574086	2.10204	1.70084	0.192178	0.856168	4.48152
RP11-416I2.1	ENSG00000260328.1	-0.180282	3.76257	0.259543	0.610434	0.944898	4.47466
LINC00205	ENSG00000223768.1	-0.126053	3.81733	0.224213	0.635848	0.949119	4.47058
RP11-390E23.6	ENSG00000272686.1	-0.420357	2.60756	1.18845	0.275642	0.88385	4.46669
RP11-179B2.2	ENSG00000272572.1	-0.911279	1.19209	2.65231	0.103399	0.817662	4.46579
RP11-800A18.3	ENSG00000279077.1	0.508744	2.1858	1.59756	0.206249	0.862945	4.46334
RP11-711K1.7	ENSG00000255790.5	0.949321	1.56839	2.2388	0.134585	0.835943	4.4618
LINC00654	ENSG00000205181.5	-0.132428	3.74818	0.259986	0.61013	0.944898	4.46099
RP11-218E20.3	ENSG00000258711.2	1.23516	1.27728	2.55131	0.110203	0.826329	4.45905
RP11-381K20.2	ENSG00000250159.6	-0.188469	3.4157	0.486261	0.4856	0.928863	4.45786
RP11-508N22.12	ENSG00000272983.1	-0.136031	3.79774	0.224657	0.635514	0.949119	4.45174
MIR100HG	ENSG00000255090.5	0.742987	2.04058	1.73294	0.188036	0.854896	4.4515
AC003003.5	ENSG00000188477.12	1.46931	1.04121	2.80113	0.0941979	0.815548	4.44937
RP11-400F19.18	ENSG00000267632.1	-0.260368	3.17521	0.668547	0.413559	0.920698	4.44904
NUP50-AS1	ENSG00000226328.6	0.0339742	4.28375	0.0184568	0.891935	0.986167	4.44874
RP11-66N24.7	ENSG00000273618.1	-0.461802	2.42303	1.3459	0.245996	0.878167	4.44632
LINC01529	ENSG00000225872.2	0.686793	2.19233	1.57149	0.209991	0.866595	4.44393
ARHGEF26-AS1	ENSG00000243069.7	-0.107666	3.81083	0.212278	0.644988	0.949557	4.44348
XXbac-B135H6.15	ENSG00000237476.1	0.991353	1.30355	2.5045	0.113521	0.829127	4.44251
AC004951.6	ENSG00000228434.1	0.582028	1.86028	1.90919	0.167054	0.842435	4.4419
AC097662.2	ENSG00000236432.7	0.497335	2.30522	1.45703	0.227403	0.875219	4.44189
MCM3AP-AS1	ENSG00000215424.9	0.423619	2.73743	1.04197	0.307363	0.893472	4.43942
RP11-454F8.4	ENSG00000279589.1	-0.790098	1.5562	2.226	0.135705	0.835943	4.43766
ZNF674-AS1	ENSG00000230844.2	0.602643	2.21341	1.5411	0.214455	0.868854	4.43466
RP5-1139B12.3	ENSG00000269934.1	-1.21039	1.08277	2.73715	0.0980396	0.816123	4.43326
RP11-314B1.2	ENSG00000273301.1	0.0256893	4.34345	0.00570661	0.939783	0.991753	4.43305
UMAD1	ENSG00000219545.9	0.0304443	4.27469	0.0150487	0.902366	0.98731	4.4229
AC009120.6	ENSG00000259972.2	0.087977	3.93797	0.132361	0.715997	0.962595	4.41995
AC099850.1	ENSG00000224738.1	1.09019	1.2628	2.52245	0.112236	0.827976	4.41819
CTD-2020K17.3	ENSG00000233175.2	0.199828	3.5035	0.39345	0.530491	0.939488	4.4181
CTD-2014D20.1	ENSG00000279786.1	0.622893	1.85204	1.88842	0.16938	0.84493	4.41371
RP11-88H9.2	ENSG00000231437.3	0.214147	3.37732	0.481704	0.487652	0.928863	4.41339
DGCR12	ENSG00000281530.1	1.11508	1.03089	2.77104	0.0959835	0.815548	4.41196
ADAM20P1	ENSG00000259158.2	0.249452	2.9991	0.782761	0.376298	0.911047	4.40916
RASSF8-AS1	ENSG00000246695.7	-0.127763	3.89738	0.146971	0.701447	0.961045	4.40897
RP5-1063M23.1	ENSG00000250770.2	-1.02314	1.22278	2.55434	0.109992	0.826285	4.40732
SNHG11	ENSG00000174365.19	-0.222322	3.14109	0.661903	0.415889	0.921914	4.40682
LINC01170	ENSG00000253807.5	-1.02976	1.31967	2.43223	0.118864	0.83273	4.39229
RP11-82L18.2	ENSG00000224945.1	-0.555004	2.47913	1.2391	0.265645	0.883419	4.39156
CTD-2378E12.1	ENSG00000273674.4	-0.737566	1.48612	2.2479	0.133795	0.835943	4.38802
RP11-66N24.4	ENSG00000157306.14	-0.235034	3.4372	0.418968	0.517452	0.936697	4.3877
RP11-545I5.3	ENSG00000235652.7	-0.153999	3.72151	0.231816	0.630181	0.948365	4.38767
LINC00298	ENSG00000235665.5	1.10379	1.53728	2.1904	0.138873	0.835943	4.38544
RP11-35G9.5	ENSG00000267787.5	-0.912708	1.52317	2.20518	0.137548	0.835943	4.38516
ITGA9-AS1	ENSG00000235257.8	0.066867	4.00327	0.0870679	0.767938	0.970431	4.38421
SFTPD-AS1	ENSG00000273372.1	0.631086	2.33449	1.3711	0.241622	0.877707	4.38367
RP11-490G2.2	ENSG00000259946.1	0.213485	3.54641	0.336001	0.562147	0.940995	4.37739
CAHM	ENSG00000270419.1	-0.430546	2.57328	1.13183	0.287386	0.88805	4.37222
LINC01473	ENSG00000237877.6	-0.442823	2.40794	1.28769	0.256474	0.881596	4.37105
RP11-637N19.1	ENSG00000279885.1	-0.375914	2.46825	1.22924	0.267555	0.883419	4.37034
SRP14-AS1	ENSG00000248508.6	-0.385366	2.79624	0.924946	0.33618	0.899224	4.36893
RP11-177G23.1	ENSG00000279659.1	0.245722	3.15592	0.615363	0.432776	0.923683	4.36423
RP4-769N13.6	ENSG00000271147.7	0.129147	3.63951	0.266271	0.605844	0.943865	4.36249
RP1-267D11.6	ENSG00000277283.1	-0.464942	2.68034	1.02343	0.311708	0.893472	4.36208
BZRAP1-AS1	ENSG00000265148.5	0.38342	2.71018	0.994911	0.318545	0.893752	4.36061
DLEU2L	ENSG00000116652.6	0.256277	3.13646	0.625857	0.428879	0.923683	4.35782
RP11-235E17.6	ENSG00000262903.1	-0.69522	1.70372	1.98451	0.158916	0.841752	4.35738
RP11-497E19.1	ENSG00000205562.2	0.219844	3.42663	0.40336	0.525359	0.938243	4.35525
PTPRG-AS1	ENSG00000241472.6	-0.476571	2.46355	1.21918	0.269522	0.883419	4.35508
AC015936.3	ENSG00000224911.1	-1.42621	1.11205	2.61774	0.105675	0.821642	4.35434
RP11-174G6.5	ENSG00000261324.2	0.344381	2.8243	0.88278	0.347441	0.900895	4.34946
RP11-359J14.2	ENSG00000256973.1	-0.371791	2.52327	1.15283	0.282958	0.885707	4.34461
RP11-114N19.3	ENSG00000258999.1	1.38342	1.14996	2.56361	0.109349	0.826125	4.34296
CTC-277H1.6	ENSG00000280163.1	0.512643	2.01288	1.65015	0.198938	0.859213	4.34249
RP11-147L13.15	ENSG00000274712.1	-0.160703	3.47161	0.361266	0.547804	0.940544	4.33988
RP11-715J22.6	ENSG00000260293.2	0.217221	3.4136	0.401354	0.526391	0.938512	4.33939
RP11-521B24.4	ENSG00000279495.1	-0.130205	3.67233	0.228574	0.632583	0.948833	4.33301
LINC01010	ENSG00000236700.5	-1.0144	1.50307	2.16676	0.141023	0.835943	4.32907
RP11-430H10.4	ENSG00000255041.1	0.868492	1.73268	1.92451	0.165361	0.842435	4.329
RP11-45P15.4	ENSG00000259775.1	0.800643	1.82708	1.82495	0.176725	0.849979	4.3275
RP1-301L19.1	ENSG00000225683.5	0.466468	3.15978	0.581249	0.445823	0.923683	4.32523
RP11-57H14.5	ENSG00000279315.1	-0.704519	1.62539	2.03301	0.153915	0.839125	4.32518
TRHDE-AS1	ENSG00000236333.3	0.0521881	4.0952	0.0334895	0.854797	0.981024	4.32154
CTD-2366F13.1	ENSG00000247796.2	-0.307102	2.77201	0.898822	0.343098	0.899368	4.31532
RP11-389G6.3	ENSG00000261292.2	0.132425	3.81289	0.141937	0.706363	0.961695	4.31441
TUNAR	ENSG00000250366.2	0.0506836	4.15643	0.0169549	0.896399	0.986735	4.31421
RP11-252E2.1	ENSG00000247033.1	1.25488	1.24258	2.42628	0.119315	0.833439	4.30973
RP1-34H18.1	ENSG00000231121.3	0.0754232	3.93035	0.0858234	0.769556	0.970487	4.30826
LL22NC03-2H8.5	ENSG00000274422.1	0.106761	3.87799	0.108213	0.742188	0.964964	4.30813
RP11-430B1.2	ENSG00000259577.1	-0.523288	2.20169	1.42187	0.233097	0.877707	4.30269
RP11-333B11.1	ENSG00000281160.1	0.294967	3.2068	0.525985	0.4683	0.925301	4.30129
DICER1-AS1	ENSG00000235706.7	-0.210223	3.30044	0.454235	0.500331	0.932395	4.29949
PPP1R26-AS1	ENSG00000225361.3	0.422492	3.03556	0.660367	0.41643	0.921914	4.29941
RP11-504P24.9	ENSG00000278467.1	-0.755583	1.49974	2.13837	0.143655	0.837018	4.29906
RP11-982M15.6	ENSG00000256050.2	0.676402	1.70385	1.92031	0.165823	0.842435	4.29613
RP4-758J18.13	ENSG00000272455.1	0.566462	2.01523	1.5985	0.206117	0.862945	4.2937
RP5-1112D6.4	ENSG00000230177.1	0.537565	2.2258	1.38642	0.239011	0.877707	4.29066
RP11-697N18.4	ENSG00000269924.1	1.05868	1.32094	2.31921	0.127785	0.835943	4.28915
RP4-564M11.2	ENSG00000230498.1	0.469974	2.49869	1.12344	0.28918	0.88805	4.28865
ZIM2-AS1	ENSG00000269793.5	0.253857	3.00889	0.669755	0.413137	0.920672	4.2842
AC087294.2	ENSG00000235530.6	0.765835	1.7871	1.81968	0.177351	0.850266	4.28242
RP11-16C1.2	ENSG00000264853.1	-0.396025	2.40722	1.20157	0.273008	0.883419	4.28021
TRAM2-AS1	ENSG00000225791.6	-0.340234	2.85616	0.793624	0.373007	0.911047	4.27889
RP11-881M11.4	ENSG00000256196.1	1.00811	1.44098	2.17544	0.140229	0.835943	4.27512
RP11-1017G21.5	ENSG00000271780.1	0.609818	2.21085	1.38407	0.239409	0.877707	4.2733
RP11-121P10.1	ENSG00000236075.1	1.15198	1.03779	2.60764	0.10635	0.821873	4.2709
RP11-21B21.4	ENSG00000261744.1	0.560118	2.04562	1.54205	0.214313	0.868854	4.26782
LINC01299	ENSG00000254081.1	-0.92291	1.50968	2.09005	0.148261	0.837067	4.26347
RP11-449P15.2	ENSG00000273151.1	0.514127	2.43609	1.15681	0.282129	0.885707	4.26167
RP11-341G23.4	ENSG00000257681.1	1.09671	1.11633	2.50805	0.113266	0.829127	4.25854
CTD-3222D19.8	ENSG00000279529.1	0.526031	2.09492	1.48197	0.223466	0.873328	4.25679
LINCR-0001	ENSG00000253641.5	-0.058003	3.9703	0.0516863	0.820155	0.977388	4.25633
PRKAG2-AS1	ENSG00000239911.2	0.1461	3.61479	0.215874	0.642202	0.949557	4.25369
CTD-2017D11.1	ENSG00000268362.5	0.182114	3.32533	0.403074	0.525506	0.938243	4.25356
CTB-152G17.6	ENSG00000272918.1	-0.0994856	3.82268	0.10827	0.742122	0.964964	4.25295
RP5-1057I20.4	ENSG00000268069.2	-0.595425	1.76222	1.81174	0.1783	0.851287	4.24984
TSC22D1-AS1	ENSG00000278156.1	0.157686	3.37173	0.367856	0.544175	0.940544	4.24959
SNHG9	ENSG00000255198.4	-0.50647	2.20473	1.36554	0.242581	0.877912	4.24819
RP11-48B3.5	ENSG00000251867.3	-0.730432	1.66752	1.90765	0.167225	0.842435	4.24766
SH3BP5-AS1	ENSG00000224660.1	-0.0903774	3.84606	0.0950706	0.757827	0.967644	4.24612
RP11-407G23.5	ENSG00000279803.1	-0.579614	2.0612	1.50335	0.220156	0.870873	4.2446
ZFHX4-AS1	ENSG00000253661.1	-0.667107	1.79348	1.7692	0.183481	0.85309	4.23977
RP11-861A13.3	ENSG00000279277.1	-0.350106	2.34744	1.2153	0.270286	0.883419	4.23488
CTD-2083E4.4	ENSG00000260774.1	0.899879	1.29837	2.28313	0.130788	0.835943	4.23307
ATE1-AS1	ENSG00000226864.1	0.740536	1.76986	1.78089	0.18204	0.852969	4.22753
RP11-9E17.1	ENSG00000277534.1	0.11147	3.76697	0.120765	0.728207	0.963684	4.22455
CTA-276F8.1	ENSG00000276564.1	0.192342	3.45231	0.296365	0.58617	0.942936	4.22292
RP5-1159O4.2	ENSG00000272732.1	-0.535819	1.9143	1.62586	0.202277	0.860714	4.2199
RP1-293L6.1	ENSG00000234688.1	0.855702	1.34741	2.21612	0.136576	0.835943	4.21963
RP11-539G18.3	ENSG00000255458.5	-0.794576	1.54975	1.99619	0.157695	0.840244	4.21454
RP11-286N22.16	ENSG00000279878.1	0.526293	2.29826	1.2411	0.26526	0.883419	4.21279
CTB-25B13.5	ENSG00000268798.1	0.866943	1.34615	2.20519	0.137547	0.835943	4.20815
AC067969.2	ENSG00000268055.1	1.22035	1.15295	2.41163	0.120437	0.833439	4.2066
CTD-3092A11.2	ENSG00000270055.1	0.529488	1.98529	1.53838	0.214859	0.869022	4.20382
RP11-158M2.3	ENSG00000259407.1	1.00523	1.2433	2.30988	0.128554	0.835943	4.20286
RP11-767N6.7	ENSG00000230896.1	-0.765363	1.44537	2.093	0.147975	0.837067	4.20195
LINC01094	ENSG00000251442.5	0.0649442	4.06754	0.0124195	0.911265	0.98943	4.20159
RP11-227G15.9	ENSG00000264083.1	-0.586072	1.60121	1.92373	0.165446	0.842435	4.19678
RP1-111D6.3	ENSG00000228408.5	-0.802864	2.38162	1.14408	0.284791	0.885707	4.19364
LMCD1-AS1	ENSG00000227110.6	-0.359926	2.9333	0.655806	0.418044	0.921914	4.19157
RP13-578N3.3	ENSG00000246448.2	0.32507	2.80239	0.762933	0.382412	0.912157	4.18919
AC007563.5	ENSG00000236886.2	0.602055	1.88503	1.62328	0.202635	0.860714	4.18808
LINC00987	ENSG00000237248.4	-0.473037	2.26422	1.24988	0.263574	0.883419	4.18794
AC018647.3	ENSG00000227544.8	-0.280376	3.53454	0.223687	0.636245	0.949119	4.18688
RP11-152N13.16	ENSG00000272599.2	-0.537266	2.11928	1.38594	0.239092	0.877707	4.18363
LINC00202-1	ENSG00000232224.5	0.0663684	3.97434	0.0280185	0.867065	0.981505	4.18013
RP3-402G11.25	ENSG00000273188.1	1.06666	1.48519	2.02646	0.15458	0.839125	4.17876
LINC01197	ENSG00000248441.6	-0.0363838	4.02185	0.0167117	0.897141	0.986943	4.17844
RP11-1263C18.1	ENSG00000273238.1	-0.2208	3.18053	0.452051	0.501363	0.932852	4.1766
RP11-697E2.11	ENSG00000275345.1	0.886515	1.25932	2.26337	0.132466	0.835943	4.17563
RP11-65L3.2	ENSG00000270277.1	-0.537522	1.71879	1.77961	0.182197	0.852969	4.17522
AC025335.1	ENSG00000179859.7	0.160338	3.40442	0.296462	0.586109	0.942936	4.17518
RP11-629O1.2	ENSG00000261220.2	0.954758	1.24757	2.2702	0.131883	0.835943	4.17024
LINC00680	ENSG00000215190.8	-0.112508	3.59525	0.18002	0.671356	0.954943	4.1701
HAGLR	ENSG00000224189.6	-0.494036	3.02683	0.562853	0.453113	0.923683	4.16889
RP11-71H17.8	ENSG00000280042.1	1.11271	1.1107	2.4129	0.120339	0.833439	4.16552
ITPR1-AS1	ENSG00000231249.1	0.869516	1.34677	2.15586	0.142027	0.835943	4.16254
AC000123.2	ENSG00000280347.1	0.00945487	4.11407	0.00151425	0.968959	0.996005	4.15956
RP11-155D18.13	ENSG00000280422.1	-0.587836	1.7895	1.69092	0.193479	0.856168	4.15925
A2M-AS1	ENSG00000245105.2	0.380914	2.5008	1.00192	0.316847	0.893472	4.15895
RP11-77K12.3	ENSG00000261476.1	0.968131	1.25022	2.25257	0.133393	0.835943	4.15646
RP3-522D1.1	ENSG00000224167.1	1.19284	1.12513	2.38619	0.122412	0.833439	4.15532
THRB-IT1	ENSG00000224822.1	0.181379	3.39704	0.288018	0.591494	0.943147	4.15461
LINC01138	ENSG00000274020.1	0.0751308	3.72797	0.104698	0.746263	0.965925	4.15021
RP11-814P5.1	ENSG00000250007.6	0.913568	1.6083	1.86724	0.171792	0.847852	4.14956
LINC01122	ENSG00000233723.7	0.0405311	3.97919	0.0190261	0.890292	0.985773	4.14684
RP11-329N15.3	ENSG00000279320.1	1.13538	1.45509	2.0237	0.154861	0.839125	4.14604
C11orf39	ENSG00000224795.1	-0.675953	1.92387	1.54185	0.214342	0.868854	4.14588
RP11-552D4.1	ENSG00000228058.1	0.809292	1.89935	1.56251	0.211297	0.867387	4.142
TMEM191C	ENSG00000206140.9	0.840639	1.45871	2.01549	0.155701	0.839125	4.14185
RP11-135F9.3	ENSG00000280088.1	-0.0845455	3.70555	0.110804	0.739231	0.964384	4.14145
RP11-774O3.3	ENSG00000251615.3	0.0805783	3.72219	0.10221	0.749193	0.96643	4.13878
RP5-858L17.1	ENSG00000276649.1	0.0546571	3.84253	0.0536906	0.816762	0.977388	4.13454
RP11-358D17.2	ENSG00000280551.1	-0.60001	1.79704	1.65626	0.198109	0.859213	4.13268
LINC01234	ENSG00000249550.6	0.35669	2.69695	0.804397	0.369782	0.908743	4.1322
AC007787.3	ENSG00000279044.1	0.790396	1.396	2.06753	0.150465	0.837067	4.1285
RP11-29G8.3	ENSG00000261553.5	0.13503	3.69331	0.110429	0.739657	0.964558	4.12838
ENTPD3-AS1	ENSG00000223797.5	-0.472053	2.43045	1.03525	0.30893	0.893472	4.1251
GHRLOS	ENSG00000240288.7	0.724606	1.87248	1.56836	0.210445	0.866595	4.12096
FOXG1-AS1	ENSG00000257126.5	-0.632246	1.73101	1.70591	0.191516	0.856168	4.11547
RP11-736K20.4	ENSG00000280339.1	-0.26799	2.82035	0.682601	0.408693	0.919828	4.11127
RP11-425A6.5	ENSG00000273312.1	1.19016	1.083	2.38368	0.122608	0.833439	4.11087
CTA-414D7.1	ENSG00000279175.1	-0.502595	1.97243	1.45791	0.227263	0.875219	4.11
CTD-2561B21.8	ENSG00000280351.2	0.725939	1.92152	1.50609	0.219737	0.870873	4.10767
DLGAP1-AS4	ENSG00000263878.1	-0.195284	3.37539	0.270627	0.602911	0.943826	4.10537
LINC01322	ENSG00000244128.5	0.344537	2.50617	0.948501	0.330101	0.897592	4.10519
RP11-181E10.3	ENSG00000271590.1	-1.0325	1.23199	2.21686	0.136511	0.835943	4.10491
RP11-258F22.1	ENSG00000226578.1	-0.906741	1.10089	2.3543	0.124938	0.834222	4.10161
RP11-390P24.1	ENSG00000273576.1	0.691478	1.77493	1.6463	0.199463	0.859521	4.10073
RP1-151F17.2	ENSG00000272341.1	-0.245419	2.94995	0.56895	0.450676	0.923683	4.09979
AP001372.2	ENSG00000254837.2	-0.0228124	3.97869	0.00903502	0.924273	0.990038	4.0923
AC003104.1	ENSG00000236194.3	0.578496	1.69283	1.71989	0.189708	0.856168	4.09098
RP1-239B22.5	ENSG00000260196.1	0.304361	2.98188	0.535629	0.46425	0.924286	4.0889
RP11-977G19.5	ENSG00000258199.1	0.382151	2.5246	0.914826	0.338837	0.899224	4.08594
RP13-131K19.2	ENSG00000223343.1	-0.556835	1.72711	1.67651	0.195389	0.857798	4.08269
RP11-247L20.4	ENSG00000259071.1	0.292754	2.9335	0.566555	0.451631	0.923683	4.08028
AJ006998.2	ENSG00000229425.1	0.586705	2.07123	1.33041	0.248733	0.880672	4.07857
RP11-35O15.2	ENSG00000278022.1	1.22006	1.00157	2.43332	0.118781	0.832604	4.0752
HCG2040054	ENSG00000235760.3	0.821033	1.21146	2.20695	0.13739	0.835943	4.07512
RP11-802O23.3	ENSG00000272182.1	-0.783381	1.69116	1.70437	0.191718	0.856168	4.0741
AC005785.5	ENSG00000279203.1	-0.508429	2.17559	1.22534	0.268316	0.883419	4.07359
ZNF883	ENSG00000228623.3	-0.0586978	3.79362	0.0494627	0.824001	0.977388	4.0729
RP13-514E23.2	ENSG00000273389.1	-0.350535	2.87847	0.603807	0.437129	0.923683	4.07234
RP11-210K20.5	ENSG00000276282.1	0.526677	2.10772	1.28663	0.256671	0.881596	4.06973
RP11-398K22.12	ENSG00000229852.2	0.0247261	3.93928	0.0115458	0.914431	0.989687	4.06834
RP11-874J12.3	ENSG00000266513.1	0.819434	1.53327	1.85671	0.173005	0.848519	4.06438
RP11-210M15.2	ENSG00000259495.2	-0.0553471	3.76989	0.054506	0.8154	0.977388	4.06431
CTD-2047H16.4	ENSG00000263069.5	0.198745	3.14864	0.392297	0.531094	0.939683	4.0616
AF038458.3	ENSG00000267786.1	1.27695	1.11631	2.29376	0.129895	0.835943	4.06089
LINC01252	ENSG00000247157.6	0.0244513	3.93718	0.0102407	0.919394	0.989687	4.05842
RP11-214K3.21	ENSG00000269997.1	0.321824	2.6087	0.816639	0.366165	0.907617	4.05814
CTD-2545H1.1	ENSG00000262869.1	0.929162	1.25413	2.13805	0.143685	0.837018	4.05315
RP4-622L5.7	ENSG00000224066.1	-0.540558	1.80175	1.5706	0.210119	0.866595	4.05247
RP11-348P10.2	ENSG00000272077.1	-0.456866	2.08158	1.29346	0.255412	0.881596	4.05069
RP11-390K5.6	ENSG00000270060.1	-0.791806	1.40729	1.96975	0.160474	0.842435	4.04688
RP11-1079K10.3	ENSG00000248714.6	1.009	1.0927	2.29581	0.129723	0.835943	4.03919
TNRC6C-AS1	ENSG00000204282.4	0.279641	3.27789	0.29014	0.590131	0.943147	4.03878
AC016907.3	ENSG00000233862.5	0.850923	1.24613	2.12506	0.144907	0.837018	4.03293
LINC00152	ENSG00000222041.10	0.377262	2.46268	0.920875	0.337245	0.899224	4.03081
RP11-178F10.3	ENSG00000266489.1	1.34682	1.36445	1.99696	0.157615	0.840244	4.02998
CTC-543D15.8	ENSG00000278611.1	-1.05876	1.16538	2.20598	0.137476	0.835943	4.02813
RP1-193H18.2	ENSG00000267194.1	-0.128885	3.36157	0.231125	0.630691	0.948365	4.02656
RP11-452L6.5	ENSG00000260267.1	-0.0378772	3.8549	0.0195995	0.888661	0.985264	4.02519
RP11-461O7.1	ENSG00000246379.6	0.262822	2.79048	0.636437	0.425004	0.923683	4.02494
C10orf111	ENSG00000176236.6	1.03467	1.34073	2.01059	0.156204	0.839125	4.01922
RP11-797A18.5	ENSG00000278991.1	0.222677	3.0342	0.443855	0.505267	0.933639	4.01909
RP11-116N8.1	ENSG00000258342.1	-0.761183	1.97785	1.36223	0.243152	0.877912	4.01792
CTC-351M12.1	ENSG00000280187.1	0.297491	2.70239	0.702777	0.401852	0.919828	4.01766
CTD-3185P2.1	ENSG00000261351.2	-0.572792	1.6687	1.66952	0.196322	0.857815	4.0174
RP11-384P7.7	ENSG00000260947.1	0.169914	3.14794	0.361374	0.547744	0.940544	4.01637
RP5-908M14.9	ENSG00000273619.1	0.764263	1.47677	1.86138	0.172465	0.848519	4.01239
KCNQ5-IT1	ENSG00000233844.1	0.278481	2.94636	0.504168	0.477675	0.927213	4.01226
RP11-867G23.8	ENSG00000255468.6	-0.380048	2.38478	0.97068	0.324511	0.896139	4.00844
RP11-424G14.1	ENSG00000260197.1	-0.654385	2.15443	1.18059	0.277237	0.88385	4.00524
LINC00886	ENSG00000240875.5	-1.03543	1.18843	2.15689	0.141932	0.835943	4.00516
RP11-23J9.5	ENSG00000254876.5	0.295076	2.71857	0.674187	0.411596	0.919886	3.99927
RP11-426C22.5	ENSG00000260517.2	0.784221	1.46375	1.85904	0.172736	0.848519	3.9971
SNHG12	ENSG00000197989.13	-0.229941	2.95553	0.483975	0.486628	0.928863	3.99464
RP11-83A24.2	ENSG00000273247.5	-0.0245287	3.86431	0.0112583	0.915499	0.989687	3.99168
RP11-77P6.2	ENSG00000227896.2	0.405596	2.30935	1.01748	0.313119	0.893472	3.98457
RP11-258C19.7	ENSG00000270189.1	0.0686148	3.62648	0.0775474	0.780649	0.971602	3.98374
LLNLF-187D8.1	ENSG00000277531.1	0.0787361	3.6594	0.0649582	0.798824	0.975623	3.98345
ST20-AS1	ENSG00000259642.2	-0.452992	2.20017	1.11583	0.290818	0.888428	3.98199
BLACAT1	ENSG00000281406.1	1.23688	1.15746	2.16482	0.141201	0.835943	3.98164
CTD-2260A17.2	ENSG00000247121.6	0.0861214	3.60038	0.086914	0.768138	0.970431	3.98095
OLMALINC	ENSG00000235823.1	0.0792857	3.72709	0.0412941	0.838971	0.979027	3.9804
LA16c-360A4.1	ENSG00000275438.1	-0.945272	1.0113	2.31831	0.127859	0.835943	3.97868
CTC-204F22.1	ENSG00000279103.1	-0.821964	1.43624	1.86756	0.171755	0.847852	3.97782
DUXAP8	ENSG00000206195.10	-0.88856	1.45096	1.85078	0.173693	0.848519	3.97635
ANKRD10-IT1	ENSG00000229152.2	0.0448075	3.7783	0.0254901	0.873152	0.982573	3.974
RP11-798M19.6	ENSG00000272870.1	-0.3198	2.63489	0.721963	0.395501	0.918244	3.97313
HCG11	ENSG00000228223.2	0.067058	3.69318	0.0494811	0.823969	0.977388	3.97251
AC008060.7	ENSG00000218672.1	-0.879214	1.34836	1.95198	0.162373	0.842435	3.97098
RP11-96D1.8	ENSG00000279649.1	0.69725	1.50491	1.78742	0.181241	0.852969	3.96893
RP11-484D2.4	ENSG00000254577.1	0.780032	1.27807	2.02332	0.1549	0.839125	3.96865
FAM66B	ENSG00000215374.5	0.11777	3.45091	0.149402	0.699107	0.960497	3.96732
RP11-192H23.8	ENSG00000264608.1	0.336538	2.77109	0.605349	0.436544	0.923683	3.96689
UGDH-AS1	ENSG00000249348.1	0.406183	2.63879	0.712268	0.398692	0.919828	3.96544
CTA-292E10.6	ENSG00000226471.6	1.36218	1.17862	2.12356	0.145049	0.837018	3.964
RP6-65G23.3	ENSG00000259153.1	-0.315683	2.57163	0.764491	0.381927	0.911935	3.96026
RP11-553A10.1	ENSG00000206532.2	-1.25147	1.08448	2.21612	0.136576	0.835943	3.9567
RP11-368N21.5	ENSG00000279583.1	1.31323	1.02865	2.27511	0.131466	0.835943	3.95589
LINC01569	ENSG00000262468.5	1.0766	1.29431	1.99123	0.158213	0.841078	3.95437
AC083843.1	ENSG00000259820.1	0.114854	3.44636	0.144888	0.70347	0.961167	3.9538
RP11-214K3.24	ENSG00000275389.1	0.754142	1.67941	1.59316	0.206875	0.862945	3.95258
LINC01534	ENSG00000225975.6	-0.182737	3.07986	0.363685	0.546467	0.940544	3.95166
RP11-706O15.1	ENSG00000205664.10	-0.305181	2.70865	0.640015	0.423706	0.923258	3.94751
LINC01481	ENSG00000257815.5	0.403509	2.42978	0.875759	0.349366	0.900895	3.94697
MIR143HG	ENSG00000249669.7	0.36488	3.12137	0.331372	0.564852	0.940995	3.94542
RP11-1060G2.2	ENSG00000271382.1	-0.943823	1.16609	2.11582	0.145784	0.837018	3.94419
DLEU2	ENSG00000231607.8	0.0287886	3.82175	0.0103566	0.918941	0.989687	3.9437
MKLN1-AS	ENSG00000236753.5	0.391175	2.44758	0.854637	0.355244	0.903438	3.9407
ZSCAN16-AS1	ENSG00000269293.2	0.151274	3.17391	0.291431	0.589305	0.943147	3.93683
RP11-967K21.1	ENSG00000247934.4	-0.678504	1.55425	1.70374	0.191799	0.856168	3.93658
RP11-13J10.1	ENSG00000269707.1	0.374084	2.47629	0.825633	0.363538	0.906919	3.93611
PTPRD-AS2	ENSG00000226717.2	-0.594946	1.75188	1.4996	0.220733	0.870946	3.9315
VLDLR-AS1	ENSG00000236404.8	-0.176392	3.01925	0.389898	0.532353	0.939683	3.9288
GS1-166A23.2	ENSG00000272361.2	1.22098	1.05398	2.21645	0.136547	0.835943	3.92651
RP11-206L10.9	ENSG00000237491.8	0.286422	2.58817	0.721055	0.395798	0.918591	3.92533
RP11-594N15.3	ENSG00000260398.1	0.0869256	3.53523	0.0906267	0.763382	0.969014	3.92476
LINC01007	ENSG00000233123.1	0.13793	3.49431	0.107236	0.743313	0.964964	3.92227
LINC01547	ENSG00000183250.11	0.337958	2.71366	0.615294	0.432801	0.923683	3.92188
CTD-2201I18.1	ENSG00000249825.5	1.18769	1.01251	2.25464	0.133214	0.835943	3.9207
DNM3-IT1	ENSG00000233540.1	-0.871148	1.05392	2.20851	0.137251	0.835943	3.91903
CTC-435M10.12	ENSG00000277744.1	0.866793	1.15188	2.10098	0.147204	0.837067	3.91599
RP11-324I22.4	ENSG00000271335.5	0.174307	3.09604	0.328137	0.566758	0.940995	3.91523
AC000095.11	ENSG00000273164.1	0.922923	1.34879	1.89337	0.168823	0.84478	3.91521
LINC01551	ENSG00000186960.10	-0.0763908	3.64183	0.0475473	0.827388	0.978085	3.91519
ANKRD34C-AS1	ENSG00000259234.5	0.261913	2.89315	0.469283	0.493317	0.930755	3.91257
RP11-417L19.6	ENSG00000273568.1	0.94646	1.20389	2.04196	0.153012	0.839125	3.91217
RP11-177G23.2	ENSG00000272137.1	0.377499	2.26853	0.988688	0.320063	0.894599	3.9121
RP11-326I11.3	ENSG00000271646.1	-0.81391	1.62247	1.60291	0.205491	0.862134	3.90532
RP11-552M11.8	ENSG00000260948.1	0.230758	2.93322	0.434466	0.509806	0.9337	3.9052
AC007743.1	ENSG00000233251.7	-0.444282	2.226	1.02083	0.312322	0.893472	3.9049
RAD51-AS1	ENSG00000245849.6	0.194747	3.08068	0.328175	0.566736	0.940995	3.89993
RP11-133K1.8	ENSG00000279537.1	1.14408	1.1498	2.08447	0.148804	0.837067	3.89831
RP11-362K14.5	ENSG00000269984.1	0.514051	1.95215	1.26872	0.260006	0.881596	3.89553
LIPE-AS1	ENSG00000213904.8	-0.33467	2.76998	0.549478	0.458531	0.923683	3.89488
AP000437.3	ENSG00000279549.1	-0.566388	1.55273	1.66107	0.197459	0.859213	3.8931
RPL34-AS1	ENSG00000234492.4	-0.529842	1.83368	1.37969	0.240155	0.877707	3.89164
USP3-AS1	ENSG00000259248.5	-0.343209	2.35457	0.892141	0.344898	0.900194	3.89033
CTC-525D6.3	ENSG00000279387.1	0.367902	2.25885	0.974475	0.323567	0.895984	3.88671
RP11-467D6.1	ENSG00000259826.1	0.571902	1.95358	1.25713	0.262196	0.882859	3.88486
CTD-2186M15.3	ENSG00000272086.1	-0.917139	1.04768	2.17836	0.139964	0.835943	3.88455
RP11-374A22.1	ENSG00000237321.1	-0.282051	2.60352	0.671788	0.412429	0.920168	3.8813
AC018799.1	ENSG00000225539.5	0.522504	2.33617	0.899531	0.342908	0.899368	3.88028
AC010127.3	ENSG00000236107.7	-0.453371	2.08484	1.1284	0.288116	0.88805	3.88012
ZBED3-AS1	ENSG00000250802.6	-0.167655	3.32616	0.168774	0.681204	0.957386	3.88
AF131215.4	ENSG00000254556.1	-0.211263	2.96657	0.391921	0.531291	0.939683	3.879
RP11-739G5.1	ENSG00000258631.2	1.07873	1.01408	2.20693	0.137392	0.835943	3.8777
RP11-4C20.4	ENSG00000227076.1	0.922458	1.2943	1.9049	0.167531	0.842435	3.8718
RP11-405A12.2	ENSG00000255910.1	0.566691	1.75047	1.44168	0.229868	0.876636	3.8716
TMEM191A	ENSG00000226287.7	0.432479	2.02814	1.17176	0.27904	0.884642	3.8696
AC007191.4	ENSG00000279407.1	0.401706	2.54462	0.71012	0.399404	0.919828	3.8687
RP11-158K1.3	ENSG00000253106.1	0.363572	2.5407	0.712532	0.398604	0.919828	3.86767
RP11-334E6.3	ENSG00000254740.2	1.07681	1.12118	2.08188	0.149056	0.837067	3.86725
KIF9-AS1	ENSG00000227398.3	-0.0457277	3.64448	0.0323487	0.857265	0.981395	3.86667
CTB-129O4.1	ENSG00000248367.1	1.31997	1.10966	2.0905	0.148218	0.837067	3.86387
MEG9	ENSG00000223403.3	0.386261	2.25698	0.95527	0.328381	0.897306	3.86354
AC005062.2	ENSG00000243004.5	1.15352	1.10153	2.09873	0.147422	0.837067	3.86351
LINC00937	ENSG00000226091.7	0.363702	2.58335	0.670451	0.412894	0.920518	3.8595
RP4-671O14.6	ENSG00000280434.1	-0.245543	2.91638	0.413615	0.52014	0.936937	3.8594
E2F3-IT1	ENSG00000224707.1	0.924477	1.20754	1.98202	0.159178	0.841953	3.85883
AL132709.8	ENSG00000232018.4	0.122784	3.31305	0.164036	0.685467	0.958181	3.85789
RP11-531A24.5	ENSG00000253636.1	0.0510466	3.64897	0.0284226	0.866119	0.981505	3.85634
RP11-43D4.3	ENSG00000279176.1	0.730688	1.41783	1.75472	0.185285	0.854055	3.85002
RP11-640N20.4	ENSG00000278867.1	0.419311	2.06911	1.11415	0.291181	0.888524	3.84912
RP11-96D1.10	ENSG00000263276.1	0.933118	1.04411	2.14062	0.143444	0.837018	3.84555
CTD-3099C6.9	ENSG00000269825.1	0.334755	2.67176	0.585344	0.444225	0.923683	3.8424
BOLA3-AS1	ENSG00000225439.2	-0.00593037	3.81486	0.000462652	0.982839	0.998249	3.83983
APTR	ENSG00000214293.8	-0.220852	2.96135	0.364511	0.546011	0.940544	3.83435
RP11-332M2.1	ENSG00000203644.3	0.599833	1.77682	1.37778	0.240479	0.877707	3.83284
ZNF337-AS1	ENSG00000213742.6	-0.290418	2.70181	0.553079	0.457062	0.923683	3.83135
RP13-104F24.2	ENSG00000215769.8	0.406693	2.25269	0.928343	0.335294	0.899224	3.82919
RP11-709D24.8	ENSG00000278434.1	0.427849	2.11334	1.05372	0.304652	0.893472	3.82811
RP11-16P6.1	ENSG00000261428.2	-0.34058	2.48792	0.719951	0.39616	0.918812	3.82377
RP11-676J12.4	ENSG00000262228.2	-0.986727	1.21807	1.92774	0.165006	0.842435	3.81747
RP13-895J2.4	ENSG00000278872.1	0.833706	1.79869	1.34004	0.247027	0.879181	3.81595
AC127904.2	ENSG00000230732.4	-0.423998	2.11818	1.0369	0.308543	0.893472	3.81463
CTC-429P9.3	ENSG00000269044.2	0.0420523	3.62221	0.0245944	0.875382	0.982829	3.81422
ATP6V0E2-AS1	ENSG00000204934.10	-0.159494	3.14651	0.232479	0.629692	0.948365	3.8138
RP11-775C24.4	ENSG00000279834.1	0.794225	1.88028	1.25899	0.261843	0.882699	3.81351
FER1L6-AS2	ENSG00000253868.3	-0.670779	1.59707	1.53442	0.215451	0.869733	3.81164
RP11-227G15.11	ENSG00000278668.1	-0.681423	1.43846	1.6916	0.193391	0.856168	3.80887
RP11-933H2.4	ENSG00000250608.1	-0.220527	2.79464	0.462921	0.496262	0.931368	3.80546
RP11-121C2.2	ENSG00000259959.1	-0.0336177	3.65029	0.0162929	0.898431	0.987082	3.80481
CTD-2162K18.4	ENSG00000267260.1	0.518998	1.83175	1.29623	0.254904	0.881596	3.80373
H1FX-AS1	ENSG00000206417.8	0.40949	2.33531	0.833084	0.361382	0.906308	3.80371
RP11-44F14.6	ENSG00000279722.1	0.263585	2.86183	0.411276	0.521323	0.936937	3.80159
JHDM1D-AS1	ENSG00000260231.1	-0.501952	1.86953	1.25208	0.263155	0.883419	3.79554
LINC01102	ENSG00000235597.1	0.0849456	3.47461	0.0636253	0.800855	0.975904	3.79499
CTD-2349P21.3	ENSG00000280069.1	0.0621428	3.47248	0.0643974	0.799676	0.975662	3.79499
RP4-665J23.1	ENSG00000233593.6	-0.0460791	3.5608	0.0354761	0.850602	0.980862	3.79424
PTCHD1-AS	ENSG00000233067.2	-0.895221	1.06189	2.06621	0.150595	0.837141	3.79314
RP11-133K1.12	ENSG00000273855.1	0.984442	1.07453	2.05227	0.151979	0.839125	3.79258
RP11-228B15.4	ENSG00000225032.5	-0.364677	2.21794	0.92656	0.335759	0.899224	3.79245
CTD-2349P21.12	ENSG00000276250.1	0.806067	1.3031	1.81185	0.178286	0.851287	3.79083
RP1-101A2.1	ENSG00000273893.1	-0.521743	2.12342	1.01026	0.31484	0.893472	3.79073
RP11-357N13.6	ENSG00000280392.1	-0.123035	3.21433	0.180351	0.671072	0.954943	3.78979
RP11-482M8.1	ENSG00000260750.5	0.514536	1.9272	1.19083	0.275162	0.88385	3.78884
RP11-69E11.4	ENSG00000182109.7	-0.234493	2.80212	0.445112	0.504665	0.933639	3.78872
RP11-483C6.1	ENSG00000262119.1	-0.218323	2.81914	0.432145	0.510938	0.933738	3.78792
RP11-296O14.3	ENSG00000203739.3	-0.240881	2.69362	0.525522	0.468496	0.925301	3.78751
RP11-513I15.6	ENSG00000225339.3	-0.443707	2.02813	1.09375	0.295641	0.890401	3.78621
LINC00622	ENSG00000260941.1	-0.170687	3.13436	0.223237	0.636584	0.949119	3.78594
RP11-1012E15.2	ENSG00000259868.2	0.913958	1.36618	1.73978	0.187167	0.854896	3.78378
TOLLIP-AS1	ENSG00000255153.1	0.845476	1.16778	1.94347	0.163292	0.842435	3.78225
RP11-75I2.3	ENSG00000279333.1	1.11271	1.17235	1.93268	0.164466	0.842435	3.77649
MYCBP2-AS2	ENSG00000229521.2	0.623258	1.8927	1.20611	0.272105	0.883419	3.77047
LINC00856	ENSG00000230417.10	0.22192	2.74522	0.47096	0.492546	0.930359	3.76689
RP11-266K4.13	ENSG00000276417.1	0.0910295	3.33339	0.109143	0.741122	0.964964	3.76561
RP11-178H8.7	ENSG00000279696.1	0.252708	2.91288	0.350466	0.553849	0.940544	3.76531
RP11-115C21.2	ENSG00000246089.3	0.368997	2.12497	0.984593	0.321068	0.894599	3.76402
RP11-582J16.4	ENSG00000251034.1	-0.397409	2.33861	0.794527	0.372735	0.911047	3.76239
C6orf3	ENSG00000255389.1	0.167027	3.22958	0.157394	0.691567	0.959465	3.76164
NRG1-IT1	ENSG00000253974.5	0.396643	2.26912	0.852242	0.355919	0.903609	3.7595
RP11-861E23.2	ENSG00000279189.1	0.121071	3.28695	0.126931	0.721635	0.963294	3.75761
CTB-55O6.12	ENSG00000267169.1	-0.65303	1.35801	1.71878	0.18985	0.856168	3.75508
MIR4435-2HG	ENSG00000172965.14	0.0574574	3.54916	0.0280021	0.867104	0.981505	3.75488
AC009120.11	ENSG00000275236.1	-1.03407	1.01632	2.07384	0.149844	0.837067	3.75479
RP11-326E22.1	ENSG00000254031.5	1.14721	1.04665	2.03482	0.153732	0.839125	3.74816
RP11-356J5.12	ENSG00000250303.3	-0.0711723	3.5059	0.0378238	0.845797	0.979991	3.74752
BCYRN1	ENSG00000236824.1	-0.43425	2.11054	0.981992	0.321708	0.895299	3.74671
RP11-120K19.3	ENSG00000279236.1	-0.567546	1.55569	1.50939	0.219232	0.870729	3.74515
RP11-972P1.11	ENSG00000278112.1	0.977647	1.23989	1.8293	0.17621	0.849901	3.74452
NRSN2-AS1	ENSG00000225377.5	0.261248	2.64283	0.528661	0.467171	0.924531	3.74081
AC091133.1	ENSG00000230532.1	-0.551096	1.55106	1.50845	0.219376	0.870729	3.73958
RP4-555D20.4	ENSG00000272121.1	0.978094	1.06748	2.0034	0.156947	0.839125	3.73913
MIR2052HG	ENSG00000254349.5	0.448487	1.94213	1.12771	0.288265	0.88805	3.73667
CTC-428H11.2	ENSG00000272367.1	-0.179907	2.87406	0.356456	0.550481	0.940544	3.73529
C1RL-AS1	ENSG00000205885.7	-0.413065	2.22088	0.872036	0.350392	0.900895	3.73384
LINC01140	ENSG00000267272.5	0.299855	2.71705	0.4649	0.495343	0.931368	3.73055
RP11-250B2.5	ENSG00000260645.1	0.662145	1.61782	1.43303	0.23127	0.877707	3.73017
SOX21-AS1	ENSG00000227640.2	-0.225802	2.82151	0.389129	0.532758	0.939903	3.72996
RP11-792A8.4	ENSG00000272831.1	0.351579	2.38236	0.723326	0.395055	0.918244	3.72223
RP11-584P21.2	ENSG00000250075.5	0.56688	1.6112	1.43125	0.231561	0.877707	3.72174
FAM212B-AS1	ENSG00000227811.2	0.437831	2.20525	0.874354	0.349753	0.900895	3.72084
LINC00998	ENSG00000214194.8	-0.0664049	3.47752	0.0381497	0.845143	0.979991	3.72025
RP11-795F19.1	ENSG00000261126.7	-0.0495286	3.52037	0.0255785	0.872934	0.982573	3.71642
LINC01588	ENSG00000214900.8	1.11974	1.14523	1.8969	0.168425	0.843752	3.71505
LINC00343	ENSG00000226620.7	0.924661	1.17695	1.86167	0.172432	0.848519	3.71285
FLG-AS1	ENSG00000237975.6	-0.214888	2.97543	0.271926	0.602043	0.943769	3.70749
MIR222HG	ENSG00000270069.1	0.0821279	3.39172	0.0616299	0.803938	0.977109	3.70656
CTC-340D7.1	ENSG00000249335.1	0.52935	1.99104	1.05349	0.304706	0.893472	3.70555
U91328.19	ENSG00000272462.2	0.0172854	3.63933	0.00308331	0.955718	0.993882	3.70467
RP11-297D21.4	ENSG00000270049.1	0.409886	2.02718	1.01744	0.313126	0.893472	3.70236
RP11-195B17.1	ENSG00000272148.1	0.599241	1.61267	1.40612	0.235702	0.877707	3.69764
RP11-605F22.2	ENSG00000259235.1	0.916719	1.09318	1.93178	0.164564	0.842435	3.69646
AC000403.4	ENSG00000278727.1	-0.237264	2.69309	0.454773	0.500077	0.932345	3.69287
RP11-538C21.2	ENSG00000277448.1	0.934108	1.08387	1.93741	0.16395	0.842435	3.69255
RP11-127B20.2	ENSG00000273156.1	0.176856	3.03461	0.226226	0.634336	0.949082	3.69129
RP11-266K4.9	ENSG00000215241.3	0.030212	3.57339	0.00951025	0.922313	0.98979	3.69006
RP11-142E9.1	ENSG00000276672.1	-0.495504	1.89857	1.12389	0.289082	0.88805	3.68902
RP1-102H19.7	ENSG00000279616.1	0.781312	1.41585	1.59312	0.206881	0.862945	3.68898
RP4-758J24.6	ENSG00000280378.1	-0.516306	1.71878	1.29078	0.255903	0.881596	3.68511
CTD-2574D22.3	ENSG00000279789.1	-0.172951	2.96495	0.26397	0.607405	0.943865	3.68421
LINC00176	ENSG00000196421.7	-0.40418	2.15561	0.885483	0.346704	0.900895	3.68383
LA16c-380A1.2	ENSG00000279255.1	0.466913	1.77304	1.23614	0.266217	0.883419	3.68237
RP11-522N14.2	ENSG00000256596.1	-0.695627	1.41943	1.58082	0.208643	0.865015	3.68032
PTPRD-AS1	ENSG00000225706.1	-0.252431	2.64257	0.482038	0.487501	0.928863	3.67909
RP11-517P14.2	ENSG00000230555.2	0.441926	2.07689	0.950335	0.329634	0.897562	3.67795
RP11-415F23.2	ENSG00000271964.1	-0.779796	1.17548	1.82489	0.176732	0.849979	3.67584
ARRDC1-AS1	ENSG00000203993.4	0.00726705	3.64252	0.000684395	0.979129	0.997734	3.67295
RP11-38L15.3	ENSG00000231187.2	0.689599	1.84309	1.15764	0.281955	0.885707	3.66955
RP11-526I2.5	ENSG00000270127.2	0.551082	1.73747	1.25755	0.262116	0.882746	3.6692
RP11-273G15.2	ENSG00000247317.3	0.206113	2.891	0.300667	0.583465	0.942234	3.66828
RP11-290F24.6	ENSG00000267940.1	0.490457	2.38464	0.676194	0.4109	0.919886	3.66778
RP11-429B14.4	ENSG00000261478.1	0.861467	1.11036	1.88318	0.169974	0.84493	3.66698
LCMT1-AS1	ENSG00000260448.5	0.94157	1.16026	1.82898	0.176248	0.849901	3.66458
CTC-471C19.1	ENSG00000261037.1	0.0141155	3.62034	0.00142366	0.969902	0.996005	3.66443
RP5-1074L1.4	ENSG00000273373.1	0.153429	2.93033	0.272663	0.601551	0.943627	3.66357
AC009487.5	ENSG00000251621.1	0.547819	1.6431	1.34119	0.246824	0.879147	3.66154
CHKB-AS1	ENSG00000205559.3	0.630435	1.71856	1.26822	0.260101	0.881596	3.66142
RP11-521O16.2	ENSG00000260163.1	0.40899	2.00154	1.00183	0.316867	0.893472	3.65959
MAP3K14-AS1	ENSG00000267278.5	1.01772	1.24691	1.73418	0.187878	0.854896	3.65903
RP11-736K20.5	ENSG00000255471.1	-0.476066	2.11879	0.89565	0.343951	0.89984	3.65852
RP11-520H14.7	ENSG00000280157.1	-0.240487	2.55081	0.536032	0.464082	0.924286	3.65836
LINC01024	ENSG00000245146.6	0.359961	2.10917	0.903828	0.341757	0.899368	3.65812
RP11-615I2.6	ENSG00000275383.1	0.0749927	3.35347	0.0566676	0.811843	0.977388	3.6542
RP11-1277A3.1	ENSG00000247679.2	1.08097	1.37316	1.59836	0.206136	0.862945	3.65149
RP11-679B19.1	ENSG00000277954.1	0.0160335	3.58764	0.00286856	0.957287	0.994271	3.65061
CTC-463A16.1	ENSG00000280047.1	-0.101652	3.21574	0.109367	0.740866	0.964964	3.64846
LINC00601	ENSG00000235180.1	-0.638928	1.84666	1.13145	0.287465	0.88805	3.6452
RP11-3D4.2	ENSG00000259287.2	1.00178	1.07221	1.89788	0.168316	0.843683	3.64296
AC006946.17	ENSG00000273442.1	-0.814973	1.28554	1.67754	0.195252	0.857487	3.64213
AC004603.4	ENSG00000225877.1	0.755825	1.44717	1.51258	0.218746	0.870216	3.63984
RP11-71L14.3	ENSG00000279693.1	-0.550693	1.78397	1.18214	0.27692	0.88385	3.63642
RP11-469N6.1	ENSG00000251226.1	0.459903	2.36676	0.664953	0.414817	0.921131	3.63622
AC090587.4	ENSG00000229368.1	0.334344	2.47587	0.574584	0.448443	0.923683	3.63287
RP11-223I10.1	ENSG00000261829.1	0.32367	2.52519	0.534661	0.464654	0.924286	3.63096
RP11-420N3.3	ENSG00000279877.1	0.926974	1.38361	1.566	0.21079	0.867116	3.62973
RP11-196G11.5	ENSG00000278133.1	-0.164788	2.90671	0.263916	0.607442	0.943865	3.62589
RP11-799D4.4	ENSG00000266947.1	-0.599789	1.66529	1.28368	0.257217	0.881596	3.62424
RP11-416N2.4	ENSG00000273108.1	-0.425249	2.15497	0.833474	0.36127	0.906308	3.62383
AF127936.5	ENSG00000226751.2	0.93077	1.37057	1.56843	0.210435	0.866595	3.61912
RP11-95D17.1	ENSG00000269973.1	-0.17468	2.88521	0.272053	0.601958	0.943769	3.61748
RP11-226L15.5	ENSG00000260766.1	-0.262404	2.68491	0.404905	0.524567	0.938189	3.61571
CTC-490E21.11	ENSG00000279108.1	-0.323289	2.51351	0.530909	0.466225	0.924286	3.61441
CTC-218H9.1	ENSG00000249605.1	0.471882	1.90324	1.05018	0.305466	0.893472	3.61416
AC114271.2	ENSG00000274425.1	-0.197062	2.76449	0.347911	0.555298	0.940951	3.61315
CTC-444N24.8	ENSG00000268713.1	-0.219905	2.65816	0.421794	0.516043	0.936282	3.6126
LINC00299	ENSG00000236790.5	0.044524	3.45213	0.0173544	0.895193	0.986548	3.61186
CTC-529P8.1	ENSG00000250072.5	-1.04467	1.4077	1.52146	0.217399	0.869733	3.60928
RP11-124N2.1	ENSG00000250012.1	-0.691306	1.21469	1.71543	0.190282	0.856168	3.60848
RP11-405M12.2	ENSG00000278911.1	0.747646	1.62289	1.3041	0.253466	0.881596	3.60302
RP11-11C20.3	ENSG00000272076.1	0.974737	1.13189	1.79274	0.180593	0.852969	3.60108
MAN1B1-AS1	ENSG00000268996.3	-0.422115	2.03737	0.914935	0.338808	0.899224	3.59883
KCNH1-IT1	ENSG00000234233.1	0.487063	1.63333	1.28845	0.256334	0.881596	3.59724
CTB-131B5.5	ENSG00000254363.6	-0.758896	1.55416	1.365	0.242673	0.877912	3.59707
RP11-426J5.3	ENSG00000278983.1	-0.199504	2.68787	0.388624	0.533024	0.939903	3.59559
RP11-111M22.3	ENSG00000255135.3	-0.329543	2.2978	0.687346	0.407069	0.919828	3.59445
LINC00473	ENSG00000223414.2	-0.236872	3.06873	0.154118	0.694631	0.959943	3.59441
AQP4-AS1	ENSG00000260372.6	0.0115739	3.55141	0.00117847	0.972615	0.996545	3.59147
RP11-359E10.1	ENSG00000270607.1	-0.128372	3.12166	0.126126	0.722483	0.963436	3.59062
RP11-549B18.1	ENSG00000259985.1	0.557018	1.92878	1.00431	0.31627	0.893472	3.58955
RP11-3D4.3	ENSG00000259408.2	0.90544	1.18034	1.7306	0.188334	0.855361	3.58897
RP11-106D4.2	ENSG00000276337.1	-0.262748	2.54569	0.484679	0.486311	0.928863	3.58574
LINC01250	ENSG00000234423.1	-0.124729	3.10788	0.129443	0.71901	0.962692	3.5838
LINC01158	ENSG00000233639.5	0.0518997	3.36323	0.0314257	0.859294	0.981421	3.58201
RP11-386G11.10	ENSG00000258017.1	0.908643	1.27782	1.62297	0.202678	0.860714	3.58056
RP11-165J3.6	ENSG00000227603.1	0.771379	1.43036	1.4666	0.225883	0.87456	3.57671
ITPKB-IT1	ENSG00000228382.1	0.82456	1.28165	1.61511	0.203775	0.860811	3.5766
RP11-102L12.2	ENSG00000259326.1	0.260154	2.51016	0.50443	0.47756	0.927213	3.57641
AL133243.1	ENSG00000276334.1	-0.12755	3.06865	0.144341	0.704003	0.961167	3.575
PVT1	ENSG00000249859.7	0.24455	2.6561	0.395685	0.529326	0.938793	3.57387
C20orf203	ENSG00000198547.8	0.309974	2.47987	0.523877	0.469192	0.925489	3.57162
LINC00638	ENSG00000258701.1	0.763316	1.52781	1.35997	0.243543	0.877912	3.56556
RP11-17A19.2	ENSG00000263677.1	1.02288	1.07332	1.81631	0.177753	0.850783	3.56537
CTD-2619J13.16	ENSG00000268543.1	-0.505508	1.52532	1.36165	0.243252	0.877912	3.5648
CTD-2201E18.3	ENSG00000177738.3	0.748535	1.30665	1.57789	0.209065	0.86557	3.56462
RP11-174G17.3	ENSG00000280222.1	0.0573665	3.28454	0.0494896	0.823954	0.977388	3.5639
CTD-2292P10.4	ENSG00000253741.1	-0.165663	3.03423	0.154186	0.694567	0.959943	3.56005
AC079779.4	ENSG00000228643.1	1.01289	1.11345	1.76908	0.183496	0.85309	3.55962
AC012146.7	ENSG00000234327.7	-0.357442	2.09274	0.831256	0.36191	0.906308	3.55904
INHBA-AS1	ENSG00000224116.6	-0.0646148	3.33785	0.0318107	0.858444	0.981421	3.55806
RP11-876N24.3	ENSG00000280153.1	-0.949517	1.00079	1.88313	0.169979	0.84493	3.55737
AC018766.4	ENSG00000267896.1	0.907304	1.25356	1.62135	0.202903	0.860811	3.55469
LINC00900	ENSG00000246100.3	-0.242928	2.63373	0.397132	0.528574	0.938793	3.55356
CYP4F35P	ENSG00000265787.1	0.400888	2.3223	0.633227	0.426174	0.923683	3.55279
RP11-272P10.2	ENSG00000234740.1	0.522515	1.87549	1.01656	0.313337	0.893472	3.5497
ADD3-AS1	ENSG00000203876.9	0.246986	2.57364	0.436552	0.508791	0.9337	3.54849
RP11-1081L13.4	ENSG00000254966.1	0.909992	1.15766	1.70742	0.19132	0.856168	3.5436
RP11-214K3.20	ENSG00000269938.1	-0.164647	2.94147	0.194909	0.658862	0.952557	3.54342
RP11-673E1.1	ENSG00000251600.5	0.299969	2.34233	0.608111	0.4355	0.923683	3.54158
RP11-481C4.2	ENSG00000279089.1	-0.118057	2.99491	0.162495	0.686869	0.958572	3.5368
RP11-331F4.5	ENSG00000280152.1	0.0467482	3.36957	0.018767	0.891036	0.986041	3.53601
KTN1-AS1	ENSG00000186615.10	0.295965	2.44998	0.519154	0.471203	0.926293	3.53556
AC020951.1	ENSG00000278897.1	0.269601	2.59764	0.407905	0.523035	0.937356	3.53266
FAM66D	ENSG00000255052.4	0.186934	2.84039	0.247133	0.619101	0.947275	3.53214
LINC00706	ENSG00000281186.1	-1.03242	1.24557	1.60656	0.204975	0.862043	3.53205
RP11-433J8.1	ENSG00000258702.1	-0.132475	2.97258	0.169097	0.680916	0.957319	3.52703
RP11-5N11.2	ENSG00000248624.1	0.487693	2.07205	0.821019	0.364882	0.907352	3.52655
RP11-950C14.3	ENSG00000258646.1	-0.730831	1.02087	1.82921	0.176221	0.849901	3.52541
RP11-708J19.1	ENSG00000260236.1	-0.330307	2.14622	0.755473	0.384749	0.913348	3.52423
RP11-295H24.4	ENSG00000275580.1	0.416713	2.04593	0.840149	0.359354	0.906143	3.52245
RP11-826N14.2	ENSG00000248469.1	0.581479	1.88813	0.980081	0.322179	0.895361	3.52219
BCDIN3D-AS1	ENSG00000258057.5	-0.100505	3.07696	0.112982	0.736775	0.963858	3.51767
RP11-261P13.5	ENSG00000279135.1	0.518736	1.77769	1.07594	0.299609	0.892658	3.51654
RP3-428L16.2	ENSG00000272841.1	-0.145607	2.91558	0.193146	0.660311	0.953182	3.51436
RP11-562L8.1	ENSG00000257522.5	-0.390326	2.00092	0.872359	0.350303	0.900895	3.51425
SND1-IT1	ENSG00000279078.1	0.367991	2.29473	0.622914	0.429966	0.923683	3.51244
PRR34-AS1	ENSG00000241990.5	0.288178	2.59773	0.392748	0.530858	0.939536	3.51133
NFYC-AS1	ENSG00000272145.1	-0.314827	2.35815	0.569123	0.450608	0.923683	3.5082
OXCT1-AS1	ENSG00000248668.2	-0.86102	1.13166	1.6978	0.192576	0.856168	3.50816
AC079922.3	ENSG00000237753.1	0.283201	2.41146	0.526496	0.468084	0.92528	3.50662
DIO3OS	ENSG00000258498.6	-0.769757	1.04621	1.78316	0.181762	0.852969	3.50609
AC105760.3	ENSG00000124835.2	-0.978892	1.00586	1.82171	0.17711	0.849998	3.50314
RP11-142O6.1	ENSG00000266371.1	0.252946	2.61565	0.372255	0.541777	0.940262	3.49988
RP11-1018N14.5	ENSG00000267452.1	1.04391	1.05389	1.76638	0.183831	0.853209	3.49744
GHc-857G6.7	ENSG00000279894.1	0.539447	1.82539	1.0141	0.313923	0.893472	3.4969
AC005235.1	ENSG00000236653.1	0.958669	1.08567	1.73018	0.188388	0.855361	3.49389
LINC01141	ENSG00000236963.5	0.338412	2.23291	0.657229	0.41754	0.921914	3.49292
RP11-1299A16.3	ENSG00000260641.1	-0.215149	2.6267	0.358872	0.549133	0.940544	3.49147
AC012507.3	ENSG00000232520.1	-0.731283	1.28691	1.52182	0.217344	0.869733	3.48885
RP11-364C11.3	ENSG00000256031.1	-0.694777	1.22412	1.5839	0.2082	0.864133	3.48808
RP11-441O15.3	ENSG00000224934.2	0.0616561	3.25361	0.0352724	0.851026	0.980862	3.48634
RP11-503P10.1	ENSG00000272056.1	0.789499	1.48057	1.32738	0.249272	0.881272	3.48478
RP11-446H18.5	ENSG00000239828.6	-0.800504	1.20186	1.60202	0.205617	0.862134	3.48383
RP11-81A1.6	ENSG00000278600.1	0.0746645	3.10933	0.0836429	0.77242	0.970685	3.48187
RP11-434P11.2	ENSG00000273245.1	-0.461234	1.75266	1.06501	0.302075	0.893472	3.47968
CTD-3065J16.9	ENSG00000255224.1	-0.77936	1.16571	1.63423	0.201119	0.859521	3.47959
LOH12CR2	ENSG00000205791.3	-0.372405	2.00377	0.838631	0.359789	0.90618	3.47855
RP11-686O6.2	ENSG00000273456.1	-0.705925	1.41325	1.38664	0.238974	0.877707	3.47833
CTD-2528L19.6	ENSG00000267152.1	-0.100729	3.08351	0.0911951	0.762663	0.968941	3.47439
RP11-73M18.8	ENSG00000269958.1	-0.160961	2.86759	0.197143	0.657037	0.951664	3.47355
RP11-363N22.3	ENSG00000205740.2	0.206852	2.57615	0.378039	0.538655	0.939954	3.46872
CTD-2228A4.1	ENSG00000271892.1	-0.967935	1.35344	1.43398	0.231117	0.877707	3.46674
RP11-582E3.6	ENSG00000275764.1	0.021205	3.38082	0.00498604	0.943707	0.992832	3.46441
RP3-414A15.12	ENSG00000279026.1	0.47762	2.01263	0.815763	0.366422	0.907617	3.46105
RP11-684N3.1	ENSG00000279090.1	0.279332	2.3707	0.521377	0.470255	0.925594	3.45918
RP11-92A5.2	ENSG00000250538.5	-0.908797	1.47157	1.3097	0.252449	0.881294	3.45751
RP11-680C21.1	ENSG00000264727.1	-0.756257	1.09674	1.68155	0.194718	0.856677	3.45729
RP13-554M15.7	ENSG00000280287.1	0.00107057	3.44961	1.9758e-05	0.996453	0.999506	3.45474
RP4-545K15.5	ENSG00000261101.2	0.478403	1.66947	1.11732	0.290496	0.888284	3.45288
AF127936.9	ENSG00000235609.7	0.152132	2.94421	0.144152	0.704188	0.961167	3.45017
RP11-319G6.1	ENSG00000248932.5	0.0489634	3.2537	0.024928	0.874547	0.98272	3.44709
RP11-111A21.1	ENSG00000258526.5	0.501176	1.61351	1.16338	0.280766	0.884642	3.44607
RP11-334E15.1	ENSG00000280105.1	0.246837	2.62678	0.327966	0.566859	0.940995	3.44572
KB-208E9.1	ENSG00000272733.1	0.692484	1.41202	1.35235	0.244867	0.878149	3.44195
RP5-1158E12.3	ENSG00000231566.1	0.305438	2.28729	0.570717	0.449974	0.923683	3.43937
RP1-46F2.3	ENSG00000258240.5	0.366956	2.16395	0.668904	0.413434	0.920672	3.43822
RP11-776H12.1	ENSG00000226476.2	-0.380179	1.9702	0.829868	0.362311	0.906308	3.4349
CTC-444N24.6	ENSG00000267871.5	-0.560424	1.69432	1.07424	0.299991	0.892797	3.43133
CTC-459F4.1	ENSG00000261770.1	0.098387	3.09116	0.0706925	0.790331	0.97262	3.43063
AC016757.3	ENSG00000186235.10	-0.269202	2.50509	0.39973	0.527229	0.938599	3.42859
RP11-417L19.2	ENSG00000256955.2	1.55497	1.06029	1.68839	0.193814	0.856505	3.42755
CTD-2303H24.2	ENSG00000273018.5	-0.229834	2.71094	0.261764	0.608911	0.944366	3.42664
COX10-AS1	ENSG00000236088.9	0.0755383	3.16723	0.0429896	0.835745	0.979027	3.42609
AC011196.3	ENSG00000235518.2	0.427457	2.03909	0.76218	0.382647	0.912295	3.425
ZNF571-AS1	ENSG00000267470.5	0.201175	2.94231	0.131994	0.716373	0.962595	3.42353
RP11-488C13.5	ENSG00000258301.3	0.107174	2.9858	0.111204	0.738778	0.964382	3.42259
RP11-461F11.2	ENSG00000279091.1	1.18338	1.19268	1.54656	0.213644	0.868854	3.4194
RP11-363E7.4	ENSG00000260912.1	0.221982	2.62911	0.308556	0.578567	0.941992	3.41855
LINC01311	ENSG00000260924.2	1.03315	1.04373	1.69552	0.192874	0.856168	3.418
PTENP1-AS	ENSG00000281128.1	0.377535	2.00162	0.786355	0.375205	0.911047	3.41587
FALEC	ENSG00000228126.1	0.727657	1.37655	1.36091	0.243381	0.877912	3.41526
MGC16275	ENSG00000246731.2	-0.254472	2.75827	0.225711	0.634722	0.949119	3.41407
RP11-506O24.2	ENSG00000271917.1	-0.576006	1.43213	1.30527	0.253253	0.881596	3.41348
AC062028.1	ENSG00000145063.14	-0.0545782	3.19367	0.0299776	0.862541	0.981421	3.40701
PRC1-AS1	ENSG00000258725.1	0.43935	1.92439	0.845143	0.35793	0.90459	3.40664
AC007566.10	ENSG00000244055.1	0.0278269	3.30357	0.006488	0.935801	0.991436	3.39929
LINC01604	ENSG00000253716.5	0.47943	1.72928	1.01221	0.314375	0.893472	3.39872
RP13-895J2.8	ENSG00000279113.1	0.552369	1.56974	1.15963	0.281543	0.885309	3.39831
RP11-463O9.9	ENSG00000270020.1	1.18336	1.07153	1.64642	0.199447	0.859521	3.39746
CECR7	ENSG00000237438.6	0.00896021	3.36877	0.000583534	0.980728	0.99795	3.39684
AC009506.1	ENSG00000224152.1	0.389359	2.11202	0.677438	0.41047	0.919828	3.39667
RP11-423P10.2	ENSG00000272054.1	0.227316	2.49519	0.382778	0.53612	0.939954	3.39456
RP1-178F10.1	ENSG00000260647.1	1.01148	1.02634	1.68862	0.193783	0.856505	3.39382
ALMS1-IT1	ENSG00000230002.2	-0.549484	1.5716	1.15294	0.282934	0.885707	3.39306
RP11-563J2.3	ENSG00000212743.2	-0.813892	1.49207	1.22659	0.268072	0.883419	3.39137
CTD-2017D11.2	ENSG00000279425.1	0.0709015	3.09209	0.0542926	0.815755	0.977388	3.38588
RP11-467K18.2	ENSG00000253973.2	0.526542	1.7647	0.96685	0.325467	0.896706	3.38412
WDR11-AS1	ENSG00000227165.7	-0.118094	2.84715	0.159611	0.689515	0.959365	3.38349
RP11-170K4.2	ENSG00000279311.1	0.31442	2.38582	0.452829	0.500994	0.932737	3.38295
RP6-201G10.2	ENSG00000260118.1	-0.56668	1.40817	1.29812	0.254558	0.881596	3.38211
RP11-461L13.3	ENSG00000270750.1	0.509671	1.64172	1.07465	0.299897	0.892658	3.37918
LINC00265	ENSG00000188185.11	-0.13987	2.79712	0.183917	0.668028	0.954149	3.37914
AC007563.3	ENSG00000229352.1	0.742819	1.269	1.43083	0.231629	0.877707	3.37911
RP11-263K19.4	ENSG00000231064.5	0.291581	2.54529	0.33787	0.561062	0.940995	3.37906
RP11-996F15.2	ENSG00000257176.2	-0.449555	1.79316	0.9363	0.333231	0.898526	3.37857
AP006621.5	ENSG00000255284.1	0.246271	2.66027	0.262037	0.608724	0.94434	3.3764
MCPH1-AS1	ENSG00000249898.7	-0.309681	2.35964	0.46661	0.494551	0.931368	3.37545
RP1-111C20.4	ENSG00000271913.5	-0.215065	2.62234	0.283317	0.594536	0.943147	3.37251
CTD-2292M16.8	ENSG00000258768.2	-0.123832	2.93156	0.112795	0.736984	0.963858	3.37186
RP11-401P9.4	ENSG00000261685.2	-0.267788	2.43353	0.409963	0.521988	0.936952	3.37144
AC113189.5	ENSG00000233223.2	0.17056	2.69383	0.237337	0.626136	0.948167	3.36928
RP11-509E10.1	ENSG00000257180.1	0.216715	2.58568	0.303475	0.581712	0.941992	3.36731
RP6-191P20.4	ENSG00000236064.1	0.742542	1.59886	1.10335	0.293532	0.889978	3.36727
RP11-573G6.4	ENSG00000279631.1	-0.283864	2.33367	0.479808	0.48851	0.928863	3.36721
RP4-740C4.7	ENSG00000272420.1	0.39404	2.04073	0.711775	0.398855	0.919828	3.36679
CD81-AS1	ENSG00000238184.1	-0.709573	1.40221	1.28545	0.256888	0.881596	3.36299
AC005532.5	ENSG00000230825.1	0.738337	1.0716	1.61143	0.204291	0.860822	3.36291
RP11-158H5.7	ENSG00000268573.1	0.245345	2.46584	0.379575	0.537831	0.939954	3.36061
LINC00506	ENSG00000281392.1	-0.203577	2.61384	0.280425	0.596423	0.943147	3.35943
RP5-827C21.6	ENSG00000273367.1	0.19866	2.59757	0.290337	0.590005	0.943147	3.35877
TP53TG1	ENSG00000182165.17	0.272635	2.28105	0.512331	0.474131	0.927114	3.35769
RP11-749I16.3	ENSG00000279199.1	-0.735041	1.03445	1.64165	0.200099	0.859521	3.35566
RP11-96K19.4	ENSG00000261654.1	0.606834	1.62912	1.06433	0.30223	0.893472	3.35541
RP11-554A11.7	ENSG00000260895.1	1.02319	1.11275	1.56242	0.211311	0.867387	3.35531
RP11-10J21.2	ENSG00000280035.1	0.813004	1.51921	1.16537	0.280354	0.884642	3.35389
ARHGAP5-AS1	ENSG00000258655.2	-0.169376	2.78547	0.176102	0.674745	0.95531	3.35306
RP11-427L15.2	ENSG00000277687.1	-0.312887	2.12872	0.626121	0.428782	0.923683	3.35041
RP5-1198O20.4	ENSG00000230615.6	0.375995	2.04084	0.696052	0.404113	0.919828	3.34801
AF131215.6	ENSG00000254839.1	0.578424	1.50723	1.16983	0.279436	0.884642	3.34664
RP11-463C8.7	ENSG00000269883.1	0.244776	2.57494	0.295566	0.586676	0.943147	3.3443
MIR646HG	ENSG00000228340.5	-0.539397	1.79627	0.901824	0.342293	0.899368	3.34296
RP1-168L15.6	ENSG00000280057.1	-0.613492	1.39742	1.26855	0.260039	0.881596	3.34061
RP11-171I2.1	ENSG00000267784.1	-0.0549485	3.14381	0.0253999	0.873375	0.982573	3.33914
CTD-2233K9.1	ENSG00000279948.1	-0.0688045	3.04606	0.0523882	0.818958	0.977388	3.3342
RORB-AS1	ENSG00000224825.2	0.231592	2.46244	0.363154	0.54676	0.940544	3.33346
RP11-572C21.1	ENSG00000251536.2	0.396483	2.25108	0.513536	0.473612	0.927114	3.3293
LINC01521	ENSG00000213888.3	0.0460752	3.16974	0.0169264	0.896486	0.986735	3.32738
LINC01301	ENSG00000251396.6	0.380302	2.12376	0.609983	0.434794	0.923683	3.32536
POT1-AS1	ENSG00000224897.6	-0.144068	2.7665	0.170581	0.679596	0.956822	3.32375
CTB-113D17.1	ENSG00000272568.5	-0.10051	2.93162	0.0913656	0.762448	0.968941	3.32291
RP5-1112D6.7	ENSG00000271789.1	0.284336	2.27693	0.488676	0.484519	0.928863	3.32231
LL0XNC01-7P3.1	ENSG00000270012.1	0.135705	2.74594	0.18069	0.670781	0.954943	3.32203
LINC00339	ENSG00000218510.5	0.215783	2.55101	0.2959	0.586464	0.943147	3.32089
RP11-365P13.5	ENSG00000277767.1	-0.467976	1.73374	0.935861	0.333345	0.898526	3.31865
RP11-407G23.7	ENSG00000276663.1	-1.20841	1.06547	1.57038	0.210151	0.866595	3.31597
RP11-75C10.6	ENSG00000279801.1	0.666653	1.48154	1.16255	0.280938	0.884642	3.31322
CTD-2319I12.4	ENSG00000267248.1	0.243785	2.53033	0.304292	0.581204	0.941992	3.31321
RP11-541N10.3	ENSG00000260461.1	0.442456	2.1193	0.603212	0.437355	0.923683	3.31242
RC3H1-IT1	ENSG00000236535.1	0.55151	1.64198	1.01051	0.31478	0.893472	3.30956
EIF1B-AS1	ENSG00000280739.2	0.379386	1.9923	0.70427	0.401353	0.919828	3.30936
LINC00693	ENSG00000228214.6	0.284421	2.32865	0.437714	0.508228	0.9337	3.30511
CTD-2538C1.2	ENSG00000267475.1	0.879149	1.27603	1.35054	0.245184	0.878149	3.30409
RP11-504P24.8	ENSG00000272645.2	-0.333273	2.20158	0.531206	0.4661	0.924286	3.30287
RP11-715F3.2	ENSG00000266783.1	0.721062	1.24698	1.37663	0.240676	0.877707	3.30181
FAM85B	ENSG00000253893.2	0.78747	1.27119	1.34868	0.245509	0.878149	3.29735
RP11-359E3.4	ENSG00000272631.1	0.204323	2.48085	0.322253	0.570257	0.940995	3.29116
INE1	ENSG00000224975.1	-0.410434	2.07925	0.617687	0.431908	0.923683	3.29045
RP4-565E6.1	ENSG00000227733.8	0.0960039	2.99119	0.0560503	0.812851	0.977388	3.29013
THRB-AS1	ENSG00000228791.7	0.779088	1.18381	1.42377	0.232784	0.877707	3.28675
AC073343.13	ENSG00000228010.5	0.537113	1.51339	1.10782	0.292556	0.889381	3.28661
RP11-115H15.2	ENSG00000258337.1	-0.598815	1.23683	1.36546	0.242593	0.877912	3.28022
RP11-676J15.1	ENSG00000263958.1	-0.375078	2.07106	0.615561	0.432702	0.923683	3.27962
FRMD6-AS1	ENSG00000273888.1	-0.296044	2.16678	0.539494	0.462643	0.924286	3.27881
RP11-644A7.2	ENSG00000278971.1	-0.666338	1.34348	1.25847	0.26194	0.882699	3.27617
SNHG15	ENSG00000232956.8	-0.0861591	2.92977	0.0730469	0.786951	0.97262	3.27543
RP5-896L10.1	ENSG00000232825.1	0.981673	1.10192	1.49349	0.221676	0.872492	3.27539
RP11-118K6.3	ENSG00000273001.1	-0.601878	1.57375	1.04118	0.307548	0.893472	3.27487
CTC-344H19.4	ENSG00000268401.1	-0.447769	1.92288	0.732157	0.392185	0.916769	3.27327
MUC19	ENSG00000205592.13	0.194737	2.812	0.122443	0.726399	0.963684	3.27317
RP11-77P16.4	ENSG00000249846.6	-0.886304	1.2324	1.36111	0.243346	0.877912	3.27132
CTD-2583A14.8	ENSG00000269867.1	-0.711394	1.06486	1.52513	0.216845	0.869733	3.27012
RP11-111K18.2	ENSG00000261019.1	0.493938	1.85295	0.787812	0.374763	0.911047	3.2689
RP11-122K13.12	ENSG00000235245.1	0.590395	1.45926	1.14147	0.285342	0.886333	3.2685
RP11-154H23.3	ENSG00000270562.1	0.465858	1.79387	0.836896	0.360286	0.90618	3.26666
ID2-AS1	ENSG00000235092.5	-0.545652	2.04929	0.622468	0.430132	0.923683	3.26644
LA16c-313D11.12	ENSG00000261659.2	0.384826	1.83608	0.797265	0.371912	0.910435	3.26305
AC067956.1	ENSG00000236451.2	-0.125041	2.80835	0.119291	0.729805	0.963684	3.26277
RP11-420A23.1	ENSG00000251432.6	0.680846	1.53011	1.06974	0.301004	0.893201	3.26226
FENDRR	ENSG00000268388.5	-0.612358	1.32404	1.2628	0.261122	0.88261	3.26125
RP5-1112D6.8	ENSG00000272356.1	0.139772	2.72924	0.157354	0.691604	0.959465	3.26123
RP13-192B19.2	ENSG00000260585.1	-0.262088	2.34097	0.396582	0.52886	0.938793	3.26001
RP11-3B12.2	ENSG00000237764.2	-0.853468	1.01611	1.56336	0.211174	0.867387	3.2596
RP4-535B20.4	ENSG00000272506.1	-0.608391	1.28277	1.29931	0.254339	0.881596	3.25794
RP11-57J16.1	ENSG00000265374.1	0.81571	1.25994	1.3211	0.250395	0.881294	3.25766
CTD-2555O16.4	ENSG00000272909.1	-0.235619	2.39435	0.357207	0.550061	0.940544	3.25669
RP11-154D6.1	ENSG00000232295.7	0.736519	1.43714	1.15109	0.283321	0.885707	3.25663
FLJ37453	ENSG00000179743.4	-0.0589283	2.98375	0.0471517	0.828096	0.97821	3.25588
RP11-197K6.1	ENSG00000223812.5	-0.116496	2.88392	0.0831758	0.773039	0.970685	3.25531
AC144652.1	ENSG00000273117.1	0.237522	2.47358	0.301566	0.582903	0.941992	3.25225
RP11-370I10.6	ENSG00000257735.1	0.818242	1.27561	1.3002	0.254176	0.881596	3.25171
DAPK1-IT1	ENSG00000236709.1	0.650696	1.41489	1.16656	0.28011	0.884642	3.25083
KIAA1614-AS1	ENSG00000232586.1	-0.532324	1.49447	1.09009	0.296452	0.890482	3.2486
RP11-417L19.5	ENSG00000279283.1	0.173293	2.57652	0.233039	0.62928	0.948365	3.24474
RP1-30M3.5	ENSG00000272345.1	-0.524609	1.38774	1.18506	0.276327	0.88385	3.24328
RP11-304F15.3	ENSG00000204584.1	0.275572	2.20778	0.481044	0.48795	0.928863	3.24298
RP11-390P2.4	ENSG00000225177.5	0.558406	1.71869	0.881882	0.347687	0.900895	3.24283
RP11-455I9.1	ENSG00000278959.1	-0.753849	1.16415	1.39927	0.236847	0.877707	3.24213
RNASEH1-AS1	ENSG00000234171.2	-0.18394	2.53301	0.256932	0.612236	0.945117	3.24085
RP11-544I20.2	ENSG00000214770.2	-0.442424	1.6038	0.979459	0.322332	0.895457	3.23718
RP11-7F17.8	ENSG00000273729.1	0.0985097	2.90265	0.0686759	0.793275	0.973088	3.23676
PROX1-AS1	ENSG00000230461.8	-0.239126	2.32049	0.393626	0.530399	0.939488	3.23534
RP4-756H11.3	ENSG00000226824.6	0.30523	2.22821	0.45849	0.49833	0.932157	3.23303
RP11-196E1.3	ENSG00000254561.3	-0.581114	1.78032	0.8172	0.366	0.907516	3.2304
LINC01268	ENSG00000227502.2	-0.741232	1.58894	0.984605	0.321065	0.894599	3.228
RP4-591C20.9	ENSG00000268858.2	-0.13937	2.78214	0.115242	0.734253	0.963858	3.22779
RP11-326I11.5	ENSG00000270426.1	-0.48284	1.51275	1.04658	0.306295	0.893472	3.21976
LINC01572	ENSG00000261008.6	-0.465257	1.6832	0.890555	0.345327	0.900224	3.21716
DNAJC3-AS1	ENSG00000247400.3	0.0572344	2.97614	0.0372753	0.846906	0.979991	3.21587
CTD-2547L24.3	ENSG00000258875.5	0.941726	1.27283	1.26745	0.260245	0.881648	3.21489
RP11-468H14.2	ENSG00000249258.2	0.448053	1.74309	0.835615	0.360654	0.90618	3.2144
RP11-630A13.4	ENSG00000280285.1	0.332636	2.24518	0.432323	0.510851	0.933738	3.21421
CTD-3220F14.2	ENSG00000267682.1	-0.246418	2.20153	0.464209	0.495664	0.931368	3.2141
RP11-517B11.7	ENSG00000261167.1	0.0637425	2.94834	0.0450296	0.83195	0.978421	3.21377
RP11-158J3.2	ENSG00000248285.1	0.436434	1.79942	0.781219	0.376769	0.911047	3.20767
RP11-170N16.3	ENSG00000273007.1	0.69442	1.16927	1.35671	0.244109	0.877912	3.20367
AZIN1-AS1	ENSG00000253320.5	0.0689033	3.00455	0.0263161	0.871131	0.982573	3.20359
AL133243.4	ENSG00000279544.1	-0.0634596	2.93207	0.0466159	0.82906	0.978385	3.20253
RP5-1039K5.12	ENSG00000278948.1	-0.249939	2.57487	0.208773	0.64773	0.949877	3.2014
RP11-757O6.1	ENSG00000264222.1	0.903533	1.15279	1.3695	0.241898	0.877707	3.20032
RP11-85K15.3	ENSG00000279434.1	-0.322549	2.09328	0.535315	0.464381	0.924286	3.1999
RP11-88E10.4	ENSG00000277159.1	0.160102	2.69391	0.142398	0.705909	0.961665	3.19636
RP13-20L14.10	ENSG00000279744.1	0.18375	2.58979	0.19635	0.657683	0.951877	3.19433
RP1-90G24.10	ENSG00000242082.1	0.526114	1.89307	0.690437	0.406016	0.919828	3.19347
RP5-944M2.3	ENSG00000214043.7	-0.16731	2.78787	0.0973032	0.75509	0.967259	3.19315
RP11-102K13.5	ENSG00000278309.1	0.324252	2.20711	0.443704	0.50534	0.933664	3.19178
RP11-620J15.3	ENSG00000257698.1	-0.180863	2.50907	0.239938	0.624251	0.947645	3.18887
RP11-1191J2.5	ENSG00000272927.1	-0.400387	1.9187	0.664879	0.414843	0.921131	3.18806
CTD-2553L13.9	ENSG00000279329.1	0.115634	2.77856	0.0989886	0.753047	0.967081	3.18774
DGCR11	ENSG00000273311.1	-0.259368	2.30386	0.371085	0.542413	0.940394	3.18639
RP5-1054A22.4	ENSG00000277829.1	-0.504829	1.77948	0.779848	0.377188	0.911047	3.18613
RP11-274B21.10	ENSG00000271553.1	0.16257	2.62916	0.170407	0.67975	0.956937	3.18608
RP11-541M12.6	ENSG00000279822.1	0.882546	1.19585	1.31246	0.251949	0.881294	3.18465
CMB9-55F22.1	ENSG00000279672.1	-0.153338	2.71607	0.125917	0.722703	0.963436	3.18459
RP4-714D9.5	ENSG00000261254.2	0.0173629	3.12281	0.00273566	0.958287	0.994271	3.18429
RP11-131M11.2	ENSG00000278997.1	-0.779032	1.28818	1.21979	0.269402	0.883419	3.18035
TMEM254-AS1	ENSG00000230091.6	0.2587	2.22641	0.420893	0.516492	0.936384	3.17959
U62631.5	ENSG00000269553.1	-0.475992	1.7968	0.755135	0.384855	0.913348	3.17441
RP4-612B15.3	ENSG00000261737.1	0.380768	1.84301	0.715004	0.397788	0.919621	3.17294
CYP51A1-AS1	ENSG00000188693.7	0.99045	1.16057	1.33509	0.247902	0.880509	3.17272
RP11-281O15.4	ENSG00000254035.1	0.720129	1.34314	1.15769	0.281944	0.885707	3.16966
CTC-487M23.5	ENSG00000270067.1	0.673717	1.70309	0.83079	0.362044	0.906308	3.16885
CTA-280A3.2	ENSG00000279712.1	0.0720704	2.96647	0.0269719	0.869549	0.981995	3.16813
CTD-2349P21.5	ENSG00000263603.1	0.0708527	2.92392	0.0385045	0.844434	0.979991	3.16787
LINC01354	ENSG00000231768.1	0.4615	1.8819	0.678316	0.410167	0.919828	3.16762
AC022007.5	ENSG00000206567.9	-0.56401	1.36092	1.13519	0.286671	0.887998	3.16346
CTC-251D13.1	ENSG00000271795.1	-0.365622	1.869	0.683421	0.408411	0.919828	3.1609
RP11-429P3.8	ENSG00000279356.1	-0.254095	2.26519	0.380012	0.537597	0.939954	3.1606
RP11-1275H24.3	ENSG00000273084.1	-0.275935	2.05732	0.531196	0.466104	0.924286	3.1586
CTC-559E9.1	ENSG00000266904.5	0.0982396	2.79909	0.0776368	0.780526	0.971602	3.15657
AC105760.2	ENSG00000227252.1	0.376904	1.82495	0.713662	0.398231	0.919828	3.15327
RP11-230F18.5	ENSG00000276248.1	0.0256812	3.05809	0.00640913	0.936192	0.991524	3.15321
RP11-180N14.1	ENSG00000272511.1	-0.219046	2.45931	0.24838	0.618218	0.947102	3.15312
LLNLR-268E12.1	ENSG00000276445.1	1.05908	1.25749	1.21917	0.269524	0.883419	3.149
RP11-363E6.3	ENSG00000254027.1	1.15949	1.00327	1.46346	0.22638	0.87456	3.14645
RP11-475O6.1	ENSG00000233008.5	-0.433781	1.89767	0.645741	0.42164	0.922281	3.14359
CTD-2293H3.1	ENSG00000267672.1	-0.50359	1.57004	0.925147	0.336127	0.899224	3.14296
LINC01503	ENSG00000233901.5	0.28589	2.22369	0.395697	0.52932	0.938793	3.14148
SUCLG2-AS1	ENSG00000241316.6	-0.27038	2.02475	0.542332	0.461468	0.924286	3.14045
IQCH-AS1	ENSG00000259673.5	0.0401677	2.98002	0.0167927	0.896893	0.986883	3.13701
RP11-461L13.5	ENSG00000270883.1	0.84504	1.00721	1.44495	0.229341	0.876585	3.13164
RP11-436D23.1	ENSG00000271860.5	0.16	2.55853	0.177563	0.673476	0.95531	3.12883
RP3-523C21.2	ENSG00000236166.1	-0.757647	1.05285	1.39454	0.237639	0.877707	3.12601
RP11-47A8.5	ENSG00000272933.1	0.738719	1.22424	1.22887	0.267626	0.883419	3.12595
DRAIC	ENSG00000245750.7	0.300622	2.08105	0.487413	0.485084	0.928863	3.12474
RP3-406A7.7	ENSG00000260418.1	0.205613	2.44759	0.235109	0.627761	0.94823	3.1193
CTD-2555K7.2	ENSG00000258458.5	-0.438077	1.71169	0.780445	0.377005	0.911047	3.11904
AC018685.1	ENSG00000234929.1	0.831802	1.16547	1.27847	0.258183	0.881596	3.11901
RP11-531A24.3	ENSG00000260838.3	0.0445325	2.99612	0.0102781	0.919248	0.989687	3.1176
BRWD1-IT1	ENSG00000237373.1	0.724919	1.1315	1.30961	0.252466	0.881294	3.11734
RP11-395L14.18	ENSG00000279267.1	0.0654576	2.87535	0.037692	0.846063	0.979991	3.11651
BRWD1-AS2	ENSG00000255568.3	0.869798	1.17272	1.26613	0.260493	0.881648	3.1134
PPP2R2B-IT1	ENSG00000249553.1	-0.605618	1.55711	0.909514	0.340243	0.899224	3.11247
RP11-1094M14.11	ENSG00000267321.1	0.0803168	2.87393	0.0363133	0.84887	0.980155	3.11032
LINC01176	ENSG00000281404.1	0.436029	1.82497	0.674446	0.411506	0.919886	3.10598
RP11-131L12.3	ENSG00000275759.1	-0.242663	2.20163	0.386213	0.534297	0.939954	3.10592
LINC00614	ENSG00000236983.1	0.45651	1.79601	0.696628	0.403919	0.919828	3.10387
LINC01351	ENSG00000237457.6	0.6554	1.26076	1.17236	0.278917	0.884642	3.10285
MBNL1-AS1	ENSG00000229619.3	-0.0405847	2.94816	0.0162835	0.89846	0.987082	3.10263
CTA-315H11.2	ENSG00000274080.1	0.181359	2.47104	0.211419	0.645658	0.949557	3.1022
RP11-294J22.7	ENSG00000278963.1	-0.227199	2.28542	0.32466	0.56882	0.940995	3.09937
PRO1804	ENSG00000278873.1	-0.165662	2.52612	0.178503	0.672663	0.954943	3.09817
RP11-295K2.3	ENSG00000229739.2	0.191347	2.41451	0.241521	0.62311	0.947645	3.09695
RAMP2-AS1	ENSG00000197291.8	0.283536	2.21681	0.367907	0.544147	0.940544	3.09474
RP4-798A10.2	ENSG00000226029.1	-0.5931	1.49253	0.950956	0.329476	0.897562	3.09428
LINC01476	ENSG00000265313.5	0.23892	2.43566	0.225106	0.635177	0.949119	3.09043
RP11-299H21.1	ENSG00000272902.2	0.648497	1.49396	0.938577	0.332644	0.898314	3.08191
CTD-2587M2.1	ENSG00000249476.1	0.506478	1.63854	0.808992	0.368418	0.908743	3.07912
RP11-10L12.4	ENSG00000246560.2	0.602281	1.88853	0.599041	0.438944	0.923683	3.07642
CTA-390C10.10	ENSG00000272977.1	0.0140864	3.02705	0.00177591	0.966386	0.9956	3.07638
RP11-1129I3.1	ENSG00000260392.5	0.985535	1.21346	1.19091	0.275146	0.88385	3.07519
RP11-644F5.11	ENSG00000258056.2	0.0556726	2.8963	0.0209844	0.884821	0.98449	3.07284
RP11-817I4.2	ENSG00000276115.1	0.101268	2.65113	0.104108	0.746955	0.965929	3.07203
CTC-338M12.4	ENSG00000233937.6	-0.0838436	2.73535	0.0696291	0.791878	0.972882	3.072
LINC00893	ENSG00000241769.7	-0.0464258	2.90016	0.019827	0.888021	0.985264	3.07149
RP13-1032I1.7	ENSG00000262049.1	-0.192675	2.29882	0.297521	0.585441	0.94291	3.07123
MAGI2-IT1	ENSG00000235751.3	0.37418	1.93957	0.553242	0.456996	0.923683	3.06932
RP11-45M22.5	ENSG00000266498.1	0.659337	1.50759	0.912481	0.339457	0.899224	3.06629
RP11-305O6.4	ENSG00000276853.1	-0.622967	1.25021	1.14775	0.284021	0.885707	3.06614
DKFZP434I0714	ENSG00000268471.4	-0.0324225	2.94463	0.0102777	0.91925	0.989687	3.0661
RP11-739P1.2	ENSG00000248206.1	-0.380128	1.86035	0.612464	0.433862	0.923683	3.06504
RP11-388C12.8	ENSG00000262410.1	-0.662942	1.18926	1.20282	0.272759	0.883419	3.06357
RP11-803B1.8	ENSG00000272690.5	-0.327959	1.85971	0.609171	0.4351	0.923683	3.06029
ASB16-AS1	ENSG00000267080.5	0.0508136	2.85418	0.028046	0.867001	0.981505	3.06007
LL0XNC01-116E7.2	ENSG00000231728.3	-0.453383	1.42472	0.97998	0.322204	0.895361	3.05868
RP3-405J10.3	ENSG00000257298.1	-0.546334	1.39884	1.00139	0.316974	0.893472	3.0564
RP11-386G11.5	ENSG00000257913.2	0.171251	2.36698	0.244987	0.620627	0.947275	3.05518
EXOC3-AS1	ENSG00000221990.4	0.256182	2.39753	0.225788	0.634665	0.949119	3.05346
CTD-2256P15.2	ENSG00000259802.1	0.970705	1.4308	0.968615	0.325026	0.896139	3.05218
C18orf15	ENSG00000279020.1	0.677172	1.35083	1.04126	0.307529	0.893472	3.05204
RP11-713P17.3	ENSG00000204241.7	-0.105837	2.67864	0.0838629	0.772129	0.970685	3.05173
RP11-953B20.1	ENSG00000261710.1	-0.782314	1.39065	1.00114	0.317035	0.893472	3.04793
MIR762HG	ENSG00000260083.1	-0.321312	2.00234	0.488836	0.484447	0.928863	3.04792
SOS1-IT1	ENSG00000229692.3	0.0298836	2.93474	0.00846754	0.926683	0.990355	3.04459
LINC01331	ENSG00000248673.1	0.424247	1.77664	0.663689	0.415261	0.921361	3.04455
RP11-855A2.2	ENSG00000279880.1	0.330378	2.04214	0.456436	0.499294	0.932216	3.04418
RP3-467N11.1	ENSG00000260000.2	-0.706788	1.37044	1.01509	0.313687	0.893472	3.04304
TOB1-AS1	ENSG00000229980.4	-0.0587141	2.824	0.0311423	0.859923	0.981421	3.04172
RP11-600F24.7	ENSG00000260285.1	0.215413	2.32383	0.262979	0.608081	0.944107	3.0415
AC009961.3	ENSG00000226266.6	-0.305825	2.03867	0.455799	0.499594	0.932219	3.03984
ZMIZ1-AS1	ENSG00000224596.7	-0.168923	2.38686	0.222253	0.637329	0.949279	3.03675
RP11-145P16.3	ENSG00000270523.1	0.0468703	2.88777	0.0150252	0.902442	0.98731	3.03586
SCARNA9	ENSG00000254911.3	-0.0045992	3.01718	0.000217735	0.988227	0.998921	3.03427
PTOV1-AS1	ENSG00000268006.1	0.31826	1.90696	0.551292	0.45779	0.923683	3.0342
RP11-1C8.5	ENSG00000261670.1	-0.564418	1.38464	0.99322	0.318957	0.893752	3.03321
CTD-3184A7.4	ENSG00000232442.1	-0.110237	2.62538	0.0982262	0.753969	0.967081	3.0328
RP11-119F7.5	ENSG00000260400.1	0.173638	2.42122	0.199746	0.654926	0.950703	3.03182
RP11-546D6.3	ENSG00000280120.1	0.200429	2.29466	0.274106	0.600591	0.943364	3.03021
LINC00271	ENSG00000231028.8	-0.371213	1.87669	0.571126	0.449812	0.923683	3.02929
AC093673.5	ENSG00000232533.1	0.274081	2.08452	0.414857	0.519515	0.936937	3.02928
RSF1-IT2	ENSG00000254985.1	0.6777	1.27977	1.08542	0.297489	0.89108	3.02887
AP000230.1	ENSG00000273492.5	0.128965	2.62855	0.0950275	0.75788	0.967644	3.0285
RP11-278H7.1	ENSG00000226828.1	0.385077	1.92365	0.533894	0.464974	0.924286	3.02843
RP11-403I13.8	ENSG00000272419.5	0.346055	1.92246	0.534578	0.464689	0.924286	3.02812
RP11-408A13.4	ENSG00000272871.1	0.154465	2.4295	0.192208	0.661085	0.953534	3.02659
AC002310.12	ENSG00000235560.3	-0.517193	1.4339	0.942005	0.331763	0.898223	3.02567
RP11-888D10.4	ENSG00000273284.1	0.265777	2.06184	0.427187	0.513372	0.934943	3.02376
RP11-10K16.1	ENSG00000245213.6	0.16556	2.48846	0.158868	0.690201	0.959465	3.02337
RP11-347N5.3	ENSG00000279702.1	-0.188352	2.28878	0.273498	0.600995	0.943364	3.02335
LINC00526	ENSG00000264575.1	-0.342951	1.77618	0.646231	0.421464	0.922281	3.0227
RP11-274B21.14	ENSG00000242588.5	-0.245305	2.2068	0.325304	0.568437	0.940995	3.02173
CTD-3131K8.2	ENSG00000269439.5	0.211533	2.3934	0.207889	0.648427	0.949967	3.01838
AC012074.2	ENSG00000235072.2	0.0451483	2.89594	0.0101636	0.919698	0.989687	3.01671
RP11-264J4.8	ENSG00000279951.1	0.612865	1.40089	0.962602	0.326532	0.897094	3.01559
IL21R-AS1	ENSG00000259954.1	-0.515756	1.65362	0.741255	0.389259	0.914902	3.01482
FAM155A-IT1	ENSG00000227248.1	-0.0433002	2.8561	0.0169662	0.896365	0.986735	3.01394
AC067961.1	ENSG00000232784.1	0.807941	1.1123	1.22773	0.267849	0.883419	3.01281
RP11-1102P22.3	ENSG00000279410.1	-0.8555	1.06778	1.26875	0.260001	0.881596	3.01119
RP11-97C16.1	ENSG00000271870.1	-0.625017	1.40835	0.950718	0.329537	0.897562	3.00984
DPH6-AS1	ENSG00000248079.2	0.427188	1.90742	0.530296	0.466482	0.924299	3.00753
RP11-731C17.2	ENSG00000273486.1	-0.86325	1.10562	1.22664	0.268061	0.883419	3.00499
RP11-471B22.3	ENSG00000275198.1	0.60101	1.54253	0.827838	0.362898	0.906903	3.0049
RP11-604N13.1	ENSG00000279462.1	0.599451	1.55721	0.814437	0.366812	0.907756	3.00409
CTC-457E21.1	ENSG00000260599.1	0.67104	1.2516	1.08797	0.29692	0.890482	3.00346
RP4-569M23.4	ENSG00000273451.1	0.211919	2.21718	0.304965	0.580786	0.941992	3.0011
TMEM72-AS1	ENSG00000224812.2	-0.0814546	2.73359	0.0447434	0.832477	0.978461	2.99811
RP11-278C7.3	ENSG00000274105.1	-0.588593	1.34089	1.00064	0.317157	0.893472	2.99763
RP11-6N17.4	ENSG00000264920.1	-0.231732	2.22313	0.298781	0.584648	0.94291	2.99749
RP11-120J1.1	ENSG00000225472.1	0.533271	1.55658	0.808794	0.368477	0.908743	2.99694
RP11-758H9.2	ENSG00000273702.1	-0.45107	1.48778	0.867335	0.351694	0.901581	2.99539
RBM26-AS1	ENSG00000227354.6	0.116871	2.65667	0.0701737	0.791084	0.972728	2.99477
RP11-66B24.7	ENSG00000272808.2	-0.687494	1.35519	0.985018	0.320963	0.894599	2.99471
AC144833.1	ENSG00000261426.1	0.209766	2.30578	0.245262	0.620431	0.947275	2.99444
CTD-2562J17.4	ENSG00000255136.2	0.197727	2.37571	0.203863	0.651621	0.950182	2.9936
GS1-114I9.1	ENSG00000272638.1	0.88203	1.01683	1.30067	0.25409	0.881596	2.99341
RP11-214K3.19	ENSG00000270061.1	0.178495	2.36096	0.211908	0.645276	0.949557	2.99297
RP13-204A15.5	ENSG00000280375.1	-0.178322	2.43132	0.171386	0.678883	0.956522	2.99009
ZBED5-AS1	ENSG00000247271.6	-0.126946	2.54099	0.113939	0.735703	0.963858	2.9838
COLCA1	ENSG00000196167.9	0.146907	2.49549	0.134824	0.713481	0.962595	2.98254
CYB561D2	ENSG00000114395.10	0.156235	2.4691	0.145249	0.703117	0.961167	2.97727
ZBTB11-AS1	ENSG00000256628.3	-0.157721	2.46645	0.146008	0.702379	0.961108	2.97612
CTC-304I17.4	ENSG00000263485.1	0.542556	1.30622	1.01223	0.314368	0.893472	2.9757
AF196970.3	ENSG00000232828.1	0.726835	1.12208	1.18313	0.27672	0.88385	2.97559
AC006946.15	ENSG00000235478.4	-0.632818	1.2305	1.08085	0.298508	0.8917	2.97466
RP11-184A2.3	ENSG00000229672.2	0.678957	1.26083	1.05146	0.305171	0.893472	2.97314
RP11-522I20.3	ENSG00000254473.1	0.467482	1.68701	0.67765	0.410397	0.919828	2.97191
AC006946.16	ENSG00000273203.1	0.113737	2.49231	0.130774	0.717631	0.962595	2.971
RP11-71L14.4	ENSG00000274698.1	0.548559	1.3496	0.964636	0.326022	0.896807	2.96656
RP11-44N21.1	ENSG00000257556.1	-0.381424	1.60944	0.737797	0.390368	0.915678	2.96653
SLFNL1-AS1	ENSG00000281207.1	-0.238055	2.10729	0.353307	0.552247	0.940544	2.9639
RP11-863K10.7	ENSG00000183154.1	0.570999	1.50816	0.82198	0.364602	0.907352	2.96377
RP11-677M14.7	ENSG00000245498.6	0.150685	2.39386	0.177077	0.673897	0.95531	2.96326
RP11-272L13.3	ENSG00000269998.1	-0.00139541	2.96032	-4.22278e-09	1	1	2.96032
RP11-706O15.5	ENSG00000205663.5	1.7667	1.26061	1.03734	0.30844	0.893472	2.95755
SPATA41	ENSG00000189419.6	0.571487	1.74987	0.613616	0.433429	0.923683	2.956
AC002480.3	ENSG00000232759.1	-0.956505	1.10988	1.17399	0.278583	0.884642	2.9537
AC002117.1	ENSG00000224505.2	-0.321585	1.91031	0.486997	0.48527	0.928863	2.95345
LINC00951	ENSG00000204092.2	0.754091	1.51832	0.803406	0.370077	0.908748	2.95242
RP11-434P11.1	ENSG00000280037.1	-0.356267	1.62975	0.70841	0.399972	0.919828	2.95178
ADGRA1-AS1	ENSG00000256925.2	0.0035046	2.93884	0.000123433	0.991136	0.999065	2.95169
RP11-65J21.3	ENSG00000262454.1	-0.425312	1.58181	0.748242	0.387034	0.914374	2.95128
FAM182A	ENSG00000125804.13	0.614351	1.29183	0.998474	0.31768	0.893472	2.94619
RP11-421L21.3	ENSG00000233184.6	-0.157555	2.42603	0.150793	0.697779	0.960223	2.94519
CEBPB-AS1	ENSG00000277449.1	-0.0216806	2.86009	0.00510491	0.943041	0.99257	2.9447
RP11-624M8.1	ENSG00000237742.6	-1.05106	1.16782	1.11104	0.291856	0.889018	2.94449
RP11-546J1.1	ENSG00000270557.1	0.347123	1.74347	0.608856	0.435219	0.923683	2.94366
CTC-303L1.2	ENSG00000270133.1	0.878334	1.07324	1.19715	0.273891	0.883571	2.94156
LINC01004	ENSG00000228393.3	-0.320468	1.84593	0.524513	0.468923	0.925403	2.93851
FLJ46284	ENSG00000248858.7	-0.229767	2.20434	0.272281	0.601806	0.943769	2.93697
CTD-2270P14.2	ENSG00000279901.1	0.741324	1.15177	1.11882	0.290173	0.888113	2.93678
RP11-184A2.2	ENSG00000228353.1	-0.534024	1.16029	1.10939	0.292215	0.889381	2.93519
KCNJ2-AS1	ENSG00000267365.1	-0.318472	1.98212	0.420306	0.516784	0.936697	2.93449
AFAP1-AS1	ENSG00000272620.1	-0.462574	1.49567	0.80736	0.368902	0.908743	2.93436
MIR17HG	ENSG00000215417.10	-0.570458	1.2626	1.0137	0.314018	0.893472	2.93369
RP5-855D21.3	ENSG00000272812.1	0.482724	1.36774	0.918454	0.337881	0.899224	2.93315
AP000473.8	ENSG00000270093.1	0.231094	2.15961	0.296275	0.586227	0.942936	2.93008
RP11-464D20.6	ENSG00000264546.1	-0.347937	1.74613	0.590481	0.442233	0.923683	2.92325
AC073283.4	ENSG00000234690.6	0.830196	1.40825	0.872641	0.350225	0.900895	2.9219
RP4-639F20.1	ENSG00000235501.5	0.0916142	2.5658	0.0763562	0.782297	0.971602	2.92002
RP11-378A13.1	ENSG00000261338.2	-0.0216674	2.83849	0.00463741	0.945707	0.992856	2.91902
RP11-556H2.1	ENSG00000280274.1	-0.69305	1.09931	1.14906	0.283747	0.885707	2.91663
RP11-340I6.8	ENSG00000226581.1	-0.669168	1.02704	1.21686	0.269977	0.883419	2.91614
RP11-16E23.3	ENSG00000261544.1	0.270131	1.97111	0.414157	0.519867	0.936937	2.9149
C17orf100	ENSG00000256806.3	-0.136707	2.45996	0.119407	0.729679	0.963684	2.91463
LA16c-306A4.2	ENSG00000260316.2	0.172767	2.36711	0.164842	0.684737	0.958108	2.91349
RP11-817I4.1	ENSG00000274964.1	0.111861	2.49921	0.100908	0.750743	0.966699	2.91282
UMODL1-AS1	ENSG00000184385.2	-0.225626	2.36156	0.166385	0.683345	0.957902	2.91087
AP001347.6	ENSG00000224905.6	0.175186	2.40764	0.142388	0.705918	0.961665	2.91007
RP11-134G8.5	ENSG00000223396.2	0.322589	1.78243	0.550707	0.458029	0.923683	2.90892
RP11-700A24.1	ENSG00000279742.1	-0.59242	1.24121	1.00936	0.315057	0.893472	2.90753
CH17-408M7.1	ENSG00000277420.1	-0.521366	1.58346	0.70589	0.400812	0.919828	2.90247
RP11-410E4.1	ENSG00000259915.2	-0.520803	1.50024	0.775622	0.378483	0.911599	2.90193
CHL1-AS2	ENSG00000224318.5	0.356712	1.86637	0.480615	0.488144	0.928863	2.90099
LINC01336	ENSG00000250889.2	0.342961	1.87653	0.471522	0.492288	0.930164	2.89895
CTD-2013N17.6	ENSG00000280332.1	-0.0457344	2.73357	0.0178599	0.893686	0.98636	2.89573
LINC01135	ENSG00000234807.5	-0.534617	1.23705	1.00215	0.316791	0.893472	2.89544
RP11-797E24.1	ENSG00000279678.1	0.633676	1.36821	0.883681	0.347195	0.900895	2.89439
RP11-29A19.2	ENSG00000282390.1	0.384283	1.74954	0.563463	0.452868	0.923683	2.89237
CTB-36H16.2	ENSG00000260686.1	0.0798297	2.59304	0.0561122	0.81275	0.977388	2.89216
LINC00240	ENSG00000224843.6	-0.420974	1.60013	0.682074	0.408873	0.919828	2.8904
LINC01011	ENSG00000244041.7	0.0124188	2.84568	0.00131759	0.971044	0.996482	2.88807
CTD-2621I17.3	ENSG00000279794.1	-0.603793	1.28023	0.956371	0.328103	0.897215	2.88801
RP5-827C21.4	ENSG00000231663.1	-0.631235	1.01024	1.20477	0.272371	0.883419	2.8866
RP5-1142A6.2	ENSG00000224888.4	0.36243	2.12427	0.29056	0.589862	0.943147	2.88582
RP11-73K9.2	ENSG00000260526.1	-0.643004	1.33799	0.902524	0.342106	0.899368	2.88547
RP11-98D18.9	ENSG00000203288.3	0.588917	1.53954	0.727396	0.393729	0.917928	2.88427
ST7-OT4	ENSG00000214188.9	-0.410909	1.56267	0.707924	0.400134	0.919828	2.88411
TUB-AS1	ENSG00000248332.6	0.561527	1.41323	0.832969	0.361415	0.906308	2.8815
RP11-705C15.3	ENSG00000257027.1	-0.283501	1.94886	0.405996	0.524009	0.937852	2.8812
CTA-113A6.1	ENSG00000279202.1	0.520199	1.70797	0.585966	0.443983	0.923683	2.8794
RP11-106M7.1	ENSG00000228484.1	-0.500852	1.51449	0.741678	0.389124	0.914827	2.87619
AC079630.4	ENSG00000225342.2	-0.493147	1.6413	0.636259	0.425069	0.923683	2.87553
RP11-14I17.2	ENSG00000253430.1	0.804539	1.18258	1.03353	0.309332	0.893472	2.87535
CTD-2536I1.2	ENSG00000280304.1	0.0199769	2.79928	0.0040342	0.949356	0.992856	2.87426
LINC01164	ENSG00000189275.3	-0.268468	2.03579	0.338166	0.56089	0.940995	2.87
RP11-332H14.2	ENSG00000272994.1	-0.111685	2.45462	0.100354	0.751405	0.96699	2.86696
MIR497HG	ENSG00000267532.3	0.363213	1.93942	0.401763	0.52618	0.938512	2.86579
GLIDR	ENSG00000278175.2	-0.395812	1.68757	0.588647	0.442943	0.923683	2.86238
AC113617.1	ENSG00000228358.5	-0.432945	1.44162	0.787896	0.374737	0.911047	2.85767
ZNF205-AS1	ENSG00000263214.1	-0.421699	1.43908	0.788655	0.374507	0.911047	2.85601
RP11-673E1.4	ENSG00000248828.1	0.406845	1.59299	0.65793	0.417292	0.921914	2.85386
RP11-696N14.1	ENSG00000246090.6	-0.622304	1.2919	0.913532	0.339179	0.899224	2.85179
SLC25A5-AS1	ENSG00000224281.4	0.235268	2.10442	0.28107	0.596001	0.943147	2.85104
RP11-384L8.1	ENSG00000261572.1	-0.490849	1.47482	0.752759	0.385604	0.913724	2.84962
CTC-304I17.3	ENSG00000265775.1	0.436503	1.69828	0.56933	0.450525	0.923683	2.8486
RP11-22A3.2	ENSG00000250371.1	0.446763	1.59434	0.648246	0.42074	0.922281	2.84334
PINK1-AS	ENSG00000117242.7	-0.151168	2.37418	0.126161	0.722447	0.963436	2.84322
RP11-98D18.3	ENSG00000249602.1	0.587711	1.1645	1.02033	0.312441	0.893472	2.84285
LINC01378	ENSG00000236922.9	0.00129781	2.83969	6.98444e-06	0.997891	0.99968	2.84273
DSCAM-IT1	ENSG00000233756.5	0.0744277	2.59047	0.0408012	0.839922	0.979427	2.84214
RP11-563K23.1	ENSG00000272619.1	0.543595	1.3302	0.870951	0.350692	0.900895	2.84192
RGS5	ENSG00000232995.7	-0.34845	1.7348	0.534579	0.464688	0.924286	2.84047
RP11-230B22.1	ENSG00000235545.1	0.40882	1.44829	0.765487	0.381617	0.911935	2.83809
MAFG-AS1	ENSG00000265688.1	0.323673	1.87486	0.427154	0.513389	0.934943	2.83674
URB1-AS1	ENSG00000256073.3	0.314229	1.80602	0.476054	0.490215	0.929513	2.83454
RP11-1007O24.3	ENSG00000261423.1	0.296116	1.97116	0.357311	0.550003	0.940544	2.83364
SNHG22	ENSG00000267322.2	-0.0451433	2.65664	0.0205929	0.885894	0.984855	2.83143
CTD-2023N9.3	ENSG00000249436.1	-0.0250401	2.75757	0.00385729	0.950478	0.992856	2.83085
DNAH17-AS1	ENSG00000267432.5	-0.94525	1.66566	0.580354	0.446174	0.923683	2.82998
SEPSECS-AS1	ENSG00000281501.1	0.0232115	2.76166	0.00332678	0.954005	0.993781	2.82959
ST3GAL4-AS1	ENSG00000280832.1	0.10123	2.41937	0.0992314	0.752754	0.966999	2.82912
RP11-351D16.3	ENSG00000273008.1	0.513952	1.26726	0.913647	0.339149	0.899224	2.82727
CTD-2377O17.1	ENSG00000271714.1	-0.138849	2.38862	0.111059	0.738941	0.964382	2.82508
RP3-508I15.9	ENSG00000228274.3	-0.412362	1.80738	0.467914	0.493948	0.931134	2.82494
CTD-2619J13.9	ENSG00000268049.1	0.325345	1.85966	0.429485	0.512242	0.934054	2.82476
LINC00943	ENSG00000189238.5	-0.647019	1.27783	0.901958	0.342257	0.899368	2.82468
ZNF346-IT1	ENSG00000251666.1	0.12965	2.36218	0.119896	0.729148	0.963684	2.8179
AC007405.6	ENSG00000239467.5	-0.148348	2.27797	0.160642	0.688566	0.95879	2.81631
RP11-230C9.2	ENSG00000271551.2	0.0861684	2.52451	0.0532189	0.817554	0.977388	2.81513
DKFZp434J0226	ENSG00000268460.1	-0.00805655	2.78274	0.000773194	0.977817	0.997165	2.81511
DBH-AS1	ENSG00000225756.1	0.294693	1.77356	0.483045	0.487046	0.928863	2.81143
RP11-147L13.12	ENSG00000274561.1	0.0628607	2.58642	0.0323076	0.857354	0.981421	2.80846
ADIRF-AS1	ENSG00000272734.1	0.292989	1.79978	0.460255	0.497505	0.931995	2.807
LINC00276	ENSG00000230448.5	0.418277	1.60029	0.612511	0.433844	0.923683	2.80504
RP11-742D12.2	ENSG00000270112.3	0.000269758	2.80409	1.59653e-07	0.999681	0.999995	2.80455
CTD-2410N18.3	ENSG00000270177.1	-0.469404	1.46247	0.724612	0.394635	0.918244	2.80387
RP11-805F19.3	ENSG00000279042.1	0.442546	1.90656	0.380847	0.53715	0.939954	2.80316
RP11-555M1.3	ENSG00000241770.1	0.756711	1.01471	1.1217	0.289552	0.88805	2.80282
CTD-3222D19.4	ENSG00000279977.1	-0.339573	1.64685	0.573548	0.448852	0.923683	2.80254
RP11-477I4.4	ENSG00000279140.1	0.710305	1.12923	1.00743	0.315518	0.893472	2.79344
BACE1-AS	ENSG00000278768.1	0.0150819	2.74799	0.00149844	0.969122	0.996005	2.79324
LINC01116	ENSG00000163364.9	0.379886	1.64202	0.568724	0.450766	0.923683	2.79157
RP1-97G4.1	ENSG00000257835.1	-0.321086	1.70994	0.514606	0.473152	0.927028	2.78957
RP11-113E21.2	ENSG00000279910.1	0.620402	1.44564	0.724757	0.394588	0.918244	2.78723
CTD-2012K14.6	ENSG00000261386.2	0.615169	1.27646	0.869735	0.351029	0.900895	2.7868
CH17-76K2.6	ENSG00000279946.1	-0.643633	1.11429	1.01386	0.31398	0.893472	2.78555
RP1-167G20.1	ENSG00000248150.1	0.868316	1.24039	0.899799	0.342836	0.899368	2.7848
RP11-762I7.4	ENSG00000257509.1	-0.685608	1.08634	1.03826	0.308227	0.893472	2.78427
RP11-1191J2.2	ENSG00000242686.4	-0.106264	2.43481	0.0744488	0.784966	0.972043	2.78411
RP11-806O11.1	ENSG00000253671.1	-0.403369	1.58466	0.608052	0.435522	0.923683	2.78384
RP11-727A23.11	ENSG00000269939.1	0.0845048	2.48959	0.054223	0.815871	0.977388	2.78318
RP11-265N6.1	ENSG00000261684.1	0.707023	1.1695	0.961436	0.326825	0.897094	2.78291
RP11-1348G14.8	ENSG00000275807.1	0.614032	1.3097	0.835934	0.360562	0.90618	2.78138
RP11-571M6.17	ENSG00000270039.1	0.17476	2.2092	0.178389	0.672762	0.954943	2.78104
LINC00652	ENSG00000179935.9	0.428907	1.55204	0.631967	0.426635	0.923683	2.78096
RP1-69D17.4	ENSG00000226149.5	0.306533	1.77195	0.45932	0.497942	0.932116	2.7779
RP11-16K12.2	ENSG00000279235.1	0.442443	1.41299	0.743481	0.388548	0.914729	2.77683
FTO-IT1	ENSG00000260936.1	0.310942	1.83266	0.413249	0.520325	0.936937	2.77518
GABARAPL3	ENSG00000279980.1	0.816653	1.06796	1.0451	0.306638	0.893472	2.77335
RP11-797A18.6	ENSG00000269951.1	0.258837	2.06804	0.255106	0.613502	0.945584	2.7729
UBR5-AS1	ENSG00000246263.2	-0.2059	2.0918	0.24064	0.623744	0.947645	2.77278
LA16c-380H5.5	ENSG00000272079.2	0.266305	1.95109	0.328435	0.566582	0.940995	2.77073
CTD-3014M21.1	ENSG00000279602.1	-0.0477595	2.64569	0.0107452	0.91744	0.989687	2.77001
RP5-827C21.2	ENSG00000236358.1	-0.247979	1.90072	0.361806	0.547505	0.940544	2.76978
RP11-530C5.4	ENSG00000277130.1	0.357713	1.64397	0.549672	0.458452	0.923683	2.76913
LINC01090	ENSG00000231689.2	0.692624	1.0993	1.00356	0.31645	0.893472	2.75925
RP3-467K16.4	ENSG00000228140.1	0.792374	1.21512	0.898418	0.343206	0.899368	2.75797
RP11-30K9.6	ENSG00000245975.2	-0.584333	1.29847	0.823736	0.36409	0.907193	2.7561
EHMT1-IT1	ENSG00000281796.1	-0.358724	1.78682	0.428848	0.512555	0.934318	2.75105
PAXIP1-AS2	ENSG00000214106.7	-0.0631101	2.5743	0.0207098	0.885572	0.984843	2.74962
RP11-254A24.2	ENSG00000279013.1	0.270241	1.98172	0.293096	0.588243	0.943147	2.74724
PP14571	ENSG00000218416.4	0.616675	1.45704	0.681214	0.409169	0.919828	2.74627
CTD-2525P14.5	ENSG00000280073.1	0.573329	1.44752	0.68889	0.406542	0.919828	2.74604
LINC00390	ENSG00000226519.1	-0.462317	1.61045	0.557049	0.455452	0.923683	2.74508
RP11-454E5.4	ENSG00000278126.1	-0.337563	1.79751	0.415394	0.519244	0.936937	2.74302
LINC01260	ENSG00000132832.9	-0.252809	1.88219	0.356025	0.550722	0.940544	2.74279
PRCAT47	ENSG00000260896.5	-0.586232	1.08441	1.00033	0.31723	0.893472	2.7408
RP11-340F14.6	ENSG00000274029.1	0.55617	1.49237	0.645706	0.421652	0.922281	2.73825
RP11-298D21.1	ENSG00000260788.5	0.0237132	2.6802	0.00238626	0.961039	0.994525	2.73753
CTC-471J1.2	ENSG00000260160.1	-0.391426	1.70157	0.480141	0.488359	0.928863	2.73556
RP11-250B2.6	ENSG00000272129.1	-0.267266	1.81751	0.394532	0.529927	0.939012	2.73365
LINC00403	ENSG00000224243.1	-0.0662148	2.52877	0.0276976	0.867822	0.981822	2.7333
RP11-759A24.1	ENSG00000279645.1	-0.664643	1.25815	0.838855	0.359725	0.90618	2.73318
RP11-152N13.5	ENSG00000227540.1	0.605141	1.22383	0.867924	0.351531	0.90146	2.73211
LINC01003	ENSG00000261455.1	0.0300063	2.65249	0.00427798	0.947851	0.992856	2.72976
RP11-283G6.3	ENSG00000256894.1	0.32238	1.75994	0.432743	0.510646	0.9337	2.72954
RP11-1072C15.4	ENSG00000267160.1	0.0122651	2.68338	0.00150269	0.969078	0.996005	2.7287
RP11-156E8.1	ENSG00000272195.1	-0.263986	1.89064	0.340033	0.55981	0.940995	2.72764
AC002429.5	ENSG00000236197.2	0.520141	1.61823	0.536149	0.464033	0.924286	2.72593
CTD-2135D7.2	ENSG00000262732.1	0.546389	1.4222	0.691771	0.405563	0.919828	2.7242
RP4-756G23.5	ENSG00000235513.1	-0.310404	2.01763	0.256139	0.612785	0.945117	2.72418
ZRANB2-AS2	ENSG00000229956.9	-0.48017	1.52279	0.60683	0.435984	0.923683	2.72044
AGAP1-IT1	ENSG00000235529.1	-0.314373	1.71719	0.456231	0.499391	0.932216	2.71895
SNHG19	ENSG00000260260.1	0.0590106	2.53814	0.0218308	0.882538	0.983948	2.71841
RP11-447D11.3	ENSG00000280173.1	0.0774219	2.46452	0.0412652	0.839027	0.979027	2.71773
RP4-738P15.1	ENSG00000230725.5	0.761024	1.30072	0.788207	0.374643	0.911047	2.71713
RP11-542H15.1	ENSG00000279663.2	-0.146183	2.30615	0.0979093	0.754353	0.967081	2.71284
AC159540.1	ENSG00000230606.10	0.322863	1.81623	0.380146	0.537525	0.939954	2.71183
RP11-1275H24.1	ENSG00000234432.4	0.259229	1.90666	0.318472	0.572527	0.940995	2.71124
RP11-1H8.5	ENSG00000279092.1	0.463486	1.68755	0.471725	0.492195	0.930164	2.71025
RP11-138H8.6	ENSG00000259744.1	-0.529596	1.25159	0.821006	0.364886	0.907352	2.70607
RP1-167O22.1	ENSG00000279082.3	0.581507	1.37979	0.711511	0.398943	0.919828	2.70553
RP11-467L13.7	ENSG00000276900.1	-0.280277	1.76577	0.41088	0.521523	0.936952	2.70497
RP11-213G2.2	ENSG00000230303.5	0.615977	1.20058	0.862143	0.35314	0.9017	2.70227
RP13-20L14.1	ENSG00000260011.2	-0.649426	1.3797	0.708724	0.399868	0.919828	2.70211
AC007228.11	ENSG00000269696.1	0.200548	2.03783	0.230016	0.631512	0.948567	2.70095
PAGR1	ENSG00000280789.1	-0.0463699	2.54776	0.0159146	0.899611	0.987082	2.70038
RP11-436K8.1	ENSG00000231252.1	0.3668	1.94547	0.285388	0.593191	0.943147	2.6989
CTD-2574D22.2	ENSG00000247735.2	-0.466223	1.30823	0.765236	0.381695	0.911935	2.69774
RP11-358L22.3	ENSG00000276007.1	0.369859	1.80001	0.381308	0.536904	0.939954	2.69728
ZNF252P-AS1	ENSG00000255559.1	0.455993	1.43849	0.654785	0.418407	0.921914	2.69551
CTD-3247F14.2	ENSG00000261026.1	0.271547	1.85421	0.342724	0.558261	0.940995	2.6952
PLCB1-IT1	ENSG00000225479.1	0.163889	2.23085	0.121899	0.726984	0.963684	2.69085
RP11-195F19.9	ENSG00000230074.1	0.559807	1.29038	0.772683	0.379388	0.911935	2.68864
RP11-477D19.2	ENSG00000235381.1	-0.0406047	2.54536	0.0140702	0.905578	0.988433	2.68845
AC133528.2	ENSG00000228989.1	0.234929	2.0249	0.230074	0.631469	0.948567	2.68811
RP4-675C20.4	ENSG00000279513.1	-0.214987	2.01508	0.233529	0.628919	0.948365	2.68413
RP11-298J20.4	ENSG00000249456.1	0.313859	1.81611	0.360995	0.547954	0.940544	2.68399
LINC00664	ENSG00000268658.5	-0.394578	1.50563	0.589264	0.442704	0.923683	2.68121
RP11-611O2.5	ENSG00000257181.1	0.757305	1.15081	0.886807	0.346344	0.900895	2.68054
AC093590.1	ENSG00000238217.5	-1.1047	1.15273	0.884787	0.346894	0.900895	2.68016
U73166.2	ENSG00000230454.1	-0.153662	2.06737	0.200227	0.654538	0.950641	2.67882
ZNF503-AS2	ENSG00000237149.5	0.544624	1.42355	0.651961	0.419412	0.922242	2.67711
RP11-243A14.1	ENSG00000261617.1	-0.174708	2.24757	0.107268	0.743276	0.964964	2.6756
RP11-355B11.2	ENSG00000270820.5	-0.197131	2.15257	0.150984	0.697597	0.960223	2.67211
CTB-131K11.1	ENSG00000266469.1	-0.411796	1.51943	0.571015	0.449856	0.923683	2.67189
RP11-307C19.1	ENSG00000259362.2	-0.705163	1.08964	0.932295	0.334267	0.899127	2.67057
C3orf35	ENSG00000198590.11	0.138919	2.23524	0.110457	0.739625	0.964558	2.67038
CEBPA-AS1	ENSG00000267296.2	-0.248636	1.99601	0.236557	0.626704	0.948167	2.67015
CTC-487M23.6	ENSG00000279522.1	0.296054	1.81251	0.353749	0.551998	0.940544	2.66978
RP11-399B17.1	ENSG00000278962.1	0.0160746	2.61941	0.00177981	0.966349	0.9956	2.66879
AC009404.2	ENSG00000236255.1	-0.0694064	2.41535	0.0412386	0.839078	0.979027	2.66847
RP5-921G16.1	ENSG00000242593.5	0.0463926	2.51681	0.0156769	0.900359	0.987082	2.66824
CTD-3126B10.2	ENSG00000279162.1	-0.337517	1.6724	0.451358	0.501691	0.932937	2.66753
RP6-99M1.3	ENSG00000269902.1	-0.252203	1.94424	0.266174	0.60591	0.943865	2.66707
RP11-57H12.3	ENSG00000226026.5	-0.57364	1.03984	0.972437	0.324073	0.896047	2.66545
RP11-162A12.2	ENSG00000264278.1	-0.525716	1.24077	0.794944	0.372609	0.911047	2.66503
LINC01310	ENSG00000205632.2	0.359955	1.88232	0.301234	0.58311	0.941992	2.66048
RP4-621F18.2	ENSG00000282057.1	-0.195976	2.01022	0.222197	0.637371	0.949279	2.66001
CTD-2231E14.2	ENSG00000279198.1	0.724826	1.32103	0.722061	0.395469	0.918244	2.65939
ALDH1L1-AS2	ENSG00000246022.2	-0.418099	1.60937	0.491917	0.483074	0.928429	2.65905
RP11-96H17.1	ENSG00000261502.3	-0.739369	1.00923	0.993029	0.319003	0.893752	2.65759
RP4-635A23.6	ENSG00000279838.1	-0.843643	1.04815	0.957039	0.327934	0.897215	2.65668
AC007292.6	ENSG00000267980.1	0.446933	1.51113	0.565008	0.452249	0.923683	2.65594
RP11-111M22.4	ENSG00000272301.1	-0.295107	1.86822	0.306777	0.579665	0.941992	2.65492
AC003075.4	ENSG00000237773.5	-0.603738	1.25799	0.770764	0.379981	0.911935	2.65399
RP11-87H9.4	ENSG00000280077.1	-0.0475081	2.48531	0.0191973	0.889802	0.985587	2.65375
RP11-1020A11.2	ENSG00000269982.1	-0.297122	1.9263	0.268816	0.604127	0.943865	2.65338
RP11-262I2.2	ENSG00000224222.1	0.380911	1.67772	0.436309	0.508909	0.9337	2.65224
CTC-360G5.9	ENSG00000269486.2	-0.576054	1.17592	0.835807	0.360599	0.90618	2.64745
RP11-715J22.2	ENSG00000259895.1	0.451678	1.40183	0.645215	0.421829	0.922351	2.6471
RP11-71E19.1	ENSG00000250934.1	-0.654832	1.10919	0.89365	0.34449	0.900138	2.64666
RP5-1142A6.8	ENSG00000182376.2	0.888059	1.04004	0.954938	0.328465	0.897306	2.64623
RP11-626G3.1	ENSG00000280182.1	-0.627731	1.28095	0.74236	0.388906	0.914827	2.64346
MATN1-AS1	ENSG00000186056.9	-0.302719	1.92437	0.263851	0.607487	0.943865	2.64344
TRIM52-AS1	ENSG00000248275.1	-0.0372479	2.53507	0.00796318	0.928894	0.990519	2.64149
CTD-2308G16.1	ENSG00000259377.1	0.424555	1.46941	0.584793	0.44444	0.923683	2.63935
RP11-260M2.1	ENSG00000272807.1	0.0744304	2.39964	0.0365984	0.848285	0.979991	2.63702
AC005329.7	ENSG00000248015.6	-0.123493	2.32586	0.0595199	0.807256	0.977211	2.63476
AL450992.2	ENSG00000234614.1	0.0812578	2.35572	0.0486888	0.825361	0.977433	2.63262
STARD7-AS1	ENSG00000204685.6	-0.0399726	2.508	0.0107684	0.917351	0.989687	2.63246
VAC14-AS1	ENSG00000214353.7	0.00649929	2.61849	0.000138015	0.990627	0.999049	2.63208
RP11-9L18.3	ENSG00000230898.1	-0.593285	1.1688	0.826305	0.363343	0.906919	2.62939
AP000962.1	ENSG00000280432.1	0.171178	2.15732	0.127451	0.721089	0.963031	2.62907
RP11-521I2.3	ENSG00000260368.1	0.229301	1.96795	0.228306	0.632783	0.948833	2.62817
CCDC183-AS1	ENSG00000228544.1	-0.0027187	2.61675	5.43177e-05	0.99412	0.99931	2.62526
CTD-2538G9.5	ENSG00000268743.1	0.327842	1.63888	0.441168	0.506559	0.9337	2.62008
HHIP-AS1	ENSG00000248890.1	0.226401	1.97359	0.220218	0.638874	0.94929	2.61999
RP1-223B1.1	ENSG00000228793.1	-0.954341	1.29722	0.707447	0.400293	0.919828	2.61809
RP11-752L20.3	ENSG00000280219.1	0.525555	1.31342	0.69385	0.404858	0.919828	2.61793
AC007405.4	ENSG00000234350.4	-0.302878	1.75841	0.355156	0.551209	0.940544	2.61774
ERICD	ENSG00000280303.2	0.648897	1.1618	0.821388	0.364775	0.907352	2.61672
AP001429.1	ENSG00000270116.1	-0.121389	2.21685	0.0948414	0.75811	0.967644	2.61637
FAM87A	ENSG00000182366.9	0.211585	1.93545	0.24014	0.624105	0.947645	2.61559
AC137932.4	ENSG00000268218.1	0.367768	1.49306	0.545934	0.459984	0.923683	2.61341
RP11-567P19.1	ENSG00000275927.1	0.550184	1.05103	0.914021	0.33905	0.899224	2.61146
RP11-527D7.1	ENSG00000225554.1	0.156616	2.11794	0.136457	0.711829	0.962595	2.60834
RP5-991G20.1	ENSG00000259768.5	0.133751	2.198	0.0989045	0.753148	0.967081	2.60699
[truncated: 933 more rows]

## Sheet: AM DE lncRNAs
gene_name	Ensembl	logFC	logCPM	LR	PValue	FDR	Score
PAX8-AS1	ENSG00000189223.13	2.54141	4.52758	11.8778	0.000568073	0.999953	15.3092
LINC00982	ENSG00000177133.10	-0.689836	4.84298	10.3522	0.00129322	0.999953	14.4378
DLX6-AS1	ENSG00000231764.8	0.57902	6.33496	7.30879	0.00686183	0.999953	13.5221
SNHG14	ENSG00000224078.12	0.229602	9.84149	2.34633	0.125578	0.999953	12.8348
AC007743.1	ENSG00000233251.7	-1.09036	2.10081	11.0182	0.000902203	0.999953	12.2151
LINC01122	ENSG00000233723.7	0.77765	3.49685	8.87915	0.00288446	0.999953	11.9343
MALAT1	ENSG00000251562.7	-0.0300901	11.0245	0.00610842	0.937704	0.999953	11.1173
LINC00941	ENSG00000235884.3	1.53234	1.38884	10.4099	0.0012534	0.999953	11.0288
XIST	ENSG00000229807.9	0.584284	7.96337	2.10176	0.14713	0.999953	10.7282
AQP4-AS1	ENSG00000260372.6	-0.869551	3.89242	6.78785	0.00917805	0.999953	10.66
KB-1460A1.5	ENSG00000261087.1	0.441898	5.73935	4.54259	0.0330614	0.999953	10.6581
SNHG16	ENSG00000163597.14	0.434591	4.92068	5.34926	0.0207311	0.999953	10.5127
NEAT1	ENSG00000245532.5	0.110706	10.1267	0.0687506	0.793165	0.999953	10.461
SOCS2-AS1	ENSG00000246985.7	-1.28291	1.73502	9.20943	0.00240772	0.999953	10.4331
RP11-538C21.2	ENSG00000277448.1	2.45341	1.74771	8.75906	0.00308068	0.999953	10.0902
C14orf132	ENSG00000227051.5	0.183484	8.69397	0.72038	0.396019	0.999953	10.0303
RP11-566E18.1	ENSG00000279348.1	0.415813	5.74757	3.60147	0.0577284	0.999953	9.86215
AC058791.1	ENSG00000226380.7	0.487658	6.31806	2.93171	0.0868553	0.999953	9.84331
CDR1-AS	ENSG00000281508.1	-0.262122	8.86849	0.432077	0.510971	0.999953	9.83718
PWRN1	ENSG00000259905.5	0.965351	3.63686	6.02898	0.0140728	0.999953	9.7878
MEG3	ENSG00000214548.14	-0.0307646	9.49559	0.0240005	0.876884	0.999953	9.68513
MIAT	ENSG00000225783.6	0.21686	8.35929	0.689945	0.406183	0.999953	9.65909
PART1	ENSG00000152931.7	-2.13619	4.11424	5.26485	0.0217603	0.999953	9.6364
LINC00657	ENSG00000260032.1	-0.0646332	9.16568	0.0964962	0.756075	0.999953	9.56907
PWAR5	ENSG00000279192.1	0.181109	7.91685	0.777822	0.377808	0.999953	9.32113
LINC00643	ENSG00000186369.9	0.73118	6.01225	2.59705	0.107063	0.999953	9.23572
PWAR6	ENSG00000257151.1	0.118795	8.41035	0.326653	0.567637	0.999953	9.22732
MIR4458HG	ENSG00000247516.4	0.649401	3.24947	5.80267	0.0160019	0.999953	9.21508
LINC00461	ENSG00000245526.8	-0.276151	5.99647	2.5856	0.10784	0.999953	9.20951
RP11-299J3.8	ENSG00000272758.5	-1.01724	2.19286	7.08359	0.00777928	0.999953	9.19901
RP1-8B1.4	ENSG00000231769.2	1.32763	1.23757	8.07559	0.00448654	0.999953	9.03775
TINCR	ENSG00000223573.6	1.0538	4.05181	4.5875	0.0322059	0.999953	9.00834
EMX2OS	ENSG00000229847.8	-0.283654	6.5885	1.71805	0.189944	0.999953	8.98485
MIR99AHG	ENSG00000215386.10	-0.316832	5.77524	2.53949	0.111031	0.999953	8.94621
YEATS2-AS1	ENSG00000233885.7	1.35422	2.05762	6.89156	0.00866038	0.999953	8.90897
OSER1-AS1	ENSG00000223891.5	0.536089	3.78093	4.74235	0.0294289	0.999953	8.86755
LINC01105	ENSG00000232044.6	0.290459	6.50881	1.64242	0.199994	0.999953	8.83079
PCBP1-AS1	ENSG00000179818.13	0.335161	6.10663	2.02508	0.154721	0.999953	8.79889
LINC00641	ENSG00000258441.1	0.110369	7.53055	0.640682	0.423464	0.999953	8.77024
DGCR5	ENSG00000237517.8	0.259418	6.76434	1.27068	0.259639	0.999953	8.70976
RP11-731J8.2	ENSG00000260918.1	0.145667	7.78288	0.382227	0.536414	0.999953	8.68146
RP11-37B2.1	ENSG00000251136.8	-0.317881	5.05616	3.03294	0.0815902	0.999953	8.67162
LINC-PINT	ENSG00000231721.6	0.216828	6.64587	1.30674	0.252985	0.999953	8.62875
OIP5-AS1	ENSG00000247556.6	-0.00462909	8.58704	0.000903465	0.976021	0.999953	8.62205
LINC01123	ENSG00000204588.5	-1.40991	1.01158	7.80471	0.00521102	0.999953	8.5958
SRRM2-AS1	ENSG00000205913.6	-1.00071	1.73616	6.74975	0.00937608	0.999953	8.47296
AC012074.2	ENSG00000235072.2	1.07402	2.56485	5.71885	0.0167837	0.999953	8.46164
RP11-262H14.3	ENSG00000234665.8	2.95265	1.54681	6.95996	0.00833538	0.999953	8.45335
RP11-617F23.1	ENSG00000259291.2	-0.366743	5.76644	2.00109	0.157186	0.999953	8.43589
CTC-444N24.11	ENSG00000268205.1	0.156595	6.53104	1.18069	0.277216	0.999953	8.38196
AF127936.9	ENSG00000235609.7	1.02474	3.07102	4.93308	0.0263472	0.999953	8.31723
CTD-2528L19.6	ENSG00000267152.1	0.68387	2.99717	4.9858	0.0255562	0.999953	8.28736
RP11-23J9.5	ENSG00000254876.5	0.704752	2.4011	5.70091	0.0169561	0.999953	8.28315
HTR5A-AS1	ENSG00000220575.7	0.730972	4.24094	3.51596	0.0607803	0.999953	8.28119
ACVR2B-AS1	ENSG00000229589.1	1.25666	1.03542	7.30034	0.00689417	0.999953	8.21583
PAXBP1-AS1	ENSG00000238197.5	-0.561206	3.41513	4.33963	0.037235	0.999953	8.16233
CTD-2353F22.2	ENSG00000279400.1	-0.714769	4.04875	3.57901	0.0585139	0.999953	8.14383
FGD5-AS1	ENSG00000225733.5	-0.06604	7.39067	0.281901	0.595458	0.999953	8.13859
RP11-254A24.2	ENSG00000279013.1	1.33494	1.39672	6.66276	0.00984484	0.999953	8.06314
LINC01094	ENSG00000251442.5	-0.569871	5.31557	2.08063	0.149179	0.999953	8.06046
SOX2-OT	ENSG00000242808.7	-0.109787	7.44817	0.19621	0.657798	0.999953	8.05245
CASC15	ENSG00000272168.5	-0.285431	5.11916	2.27752	0.131261	0.999953	8.04864
SHANK3	ENSG00000251322.7	-0.0327405	7.80099	0.0368095	0.847853	0.999953	8.03911
RP11-4O1.2	ENSG00000259953.1	0.638987	4.23896	3.23133	0.072242	0.999953	8.02998
PKI55	ENSG00000260804.3	0.248064	5.98525	1.33443	0.248018	0.999953	7.99673
ELFN2	ENSG00000166897.14	0.0818755	7.51252	0.115798	0.733638	0.999953	7.95938
RP11-168O16.1	ENSG00000229191.1	-1.40868	1.08826	6.909	0.00857627	0.999953	7.9537
LINC00463	ENSG00000234056.1	2.18511	1.27225	6.66809	0.00981543	0.999953	7.94299
KCNIP4-IT1	ENSG00000280650.1	0.269867	6.71568	0.628783	0.427802	0.999953	7.94066
C1orf132	ENSG00000203709.9	0.100375	7.26329	0.212955	0.644461	0.999953	7.89713
LINC00667	ENSG00000263753.6	0.211377	5.76889	1.43236	0.23138	0.999953	7.88055
KCNQ1OT1	ENSG00000269821.1	-0.0672406	7.53618	0.0707229	0.790287	0.999953	7.87573
PTPRG-AS1	ENSG00000241472.6	-0.844515	2.5463	4.93626	0.0262989	0.999953	7.79515
RFPL1S	ENSG00000225465.8	0.112237	7.12993	0.230776	0.630949	0.999953	7.79433
LINC00265	ENSG00000188185.11	-0.577686	2.77561	4.65035	0.0310472	0.999953	7.785
CTA-414D7.1	ENSG00000279175.1	-0.993437	1.71641	5.81358	0.0159029	0.999953	7.69098
MAGI2-AS3	ENSG00000234456.7	-0.164646	6.68419	0.459705	0.497762	0.999953	7.69067
RP11-33M22.2	ENSG00000272880.1	1.8883	1.18458	6.45532	0.0110621	0.999953	7.68281
RP11-166D19.1	ENSG00000255248.6	0.119688	6.61175	0.495161	0.481634	0.999953	7.66574
RP6-24A23.3	ENSG00000237863.2	0.974889	1.66842	5.8376	0.0156872	0.999953	7.66269
RP11-172H24.4	ENSG00000278291.1	-0.250211	5.12504	1.85922	0.172715	0.999953	7.65858
RP11-762L8.6	ENSG00000278989.1	0.52255	3.71484	3.3835	0.065852	0.999953	7.63947
GS1-358P8.4	ENSG00000260822.1	-0.135248	6.72598	0.376823	0.539309	0.999953	7.6168
LL22NC03-13G6.2	ENSG00000224404.1	-2.09552	1.10243	6.38181	0.0115295	0.999953	7.54095
RP11-482M8.3	ENSG00000269935.1	0.882196	2.76055	4.36739	0.036633	0.999953	7.53126
EPB41L4A-AS1	ENSG00000224032.6	0.218784	5.12613	1.71513	0.190321	0.999953	7.51963
PWAR1	ENSG00000279050.1	0.298024	5.32504	1.51189	0.218851	0.999953	7.51702
LINC01138	ENSG00000274020.1	-0.531716	3.71606	3.23725	0.0719813	0.999953	7.5123
RP11-684N3.1	ENSG00000279090.1	-1.20939	1.10161	6.32609	0.0118974	0.999953	7.49482
NOP14-AS1	ENSG00000249673.6	-0.346634	4.38471	2.46859	0.116142	0.999953	7.49075
PPP3CB-AS1	ENSG00000221817.9	-1.04582	1.28264	6.03875	0.0139952	0.999953	7.44157
RP11-452L6.5	ENSG00000260267.1	-0.346358	4.24382	2.5669	0.109121	0.999953	7.43982
LINC01184	ENSG00000245937.7	-0.235475	4.98693	1.75341	0.185449	0.999953	7.41784
UG0898H09	ENSG00000274956.2	0.0708769	7.11043	0.0540983	0.816079	0.999953	7.40365
RMST	ENSG00000255794.6	-0.847995	3.09645	3.81773	0.0507128	0.999953	7.39796
LINC00282	ENSG00000281106.2	0.993396	3.81597	2.97681	0.0844654	0.999953	7.38146
BAIAP2-AS1	ENSG00000226137.5	-0.149261	6.13592	0.643539	0.422432	0.999953	7.37912
SNHG8	ENSG00000269893.6	0.31502	4.27027	2.38899	0.122193	0.999953	7.30304
LINC01354	ENSG00000231768.1	-0.849485	3.24101	3.53783	0.059984	0.999953	7.30029
THAP9-AS1	ENSG00000251022.6	-0.302552	4.67783	1.94078	0.163584	0.999953	7.28972
RP11-553L6.5	ENSG00000259976.1	-0.363116	5.26104	1.3503	0.245226	0.999953	7.28886
RP11-418J17.1	ENSG00000231365.5	0.394337	3.67411	3.03011	0.0817323	0.999953	7.28706
RP11-295P9.3	ENSG00000239665.8	0.18885	5.49404	1.12046	0.289819	0.999953	7.28081
XXbac-B476C20.13	ENSG00000234913.1	0.664627	2.72296	4.08063	0.0433774	0.999953	7.24987
RP5-1039K5.19	ENSG00000279010.1	-0.0667009	6.95717	0.0485105	0.825676	0.999953	7.23352
SNHG15	ENSG00000232956.8	0.517386	3.03177	3.67725	0.0551596	0.999953	7.21201
AC011288.2	ENSG00000229618.1	-1.77771	1.24851	5.79505	0.0160714	0.999953	7.20788
SNHG7	ENSG00000233016.6	0.428581	4.04389	2.51819	0.11254	0.999953	7.19538
RP11-701H24.5	ENSG00000270704.3	0.480997	3.82677	2.74212	0.0977349	0.999953	7.18175
LINC00662	ENSG00000261824.6	0.211445	4.9513	1.53443	0.215449	0.999953	7.16588
LINC01578	ENSG00000272888.5	-0.13988	5.81445	0.716235	0.397382	0.999953	7.14585
LINC00925	ENSG00000255571.6	-0.228942	4.96219	1.48275	0.223344	0.999953	7.12485
NNT-AS1	ENSG00000248092.7	-0.188956	5.24306	1.19792	0.273738	0.999953	7.11219
LINC00488	ENSG00000214381.4	1.42226	1.65563	5.18152	0.0228283	0.999953	7.10866
AC005154.6	ENSG00000196295.11	-0.0353759	6.80281	0.0530628	0.817817	0.999953	7.09296
GMDS-AS1	ENSG00000250903.8	-0.28534	4.57765	1.81756	0.177604	0.999953	7.07092
AC141928.1	ENSG00000250986.1	0.628683	3.21453	3.2822	0.0700351	0.999953	7.05031
TUG1	ENSG00000253352.8	0.0109287	6.94207	0.00588247	0.938864	0.999953	7.03308
RP11-405A12.2	ENSG00000255910.1	1.08831	1.49262	5.27642	0.0216161	0.999953	7.02437
RP11-284N8.3	ENSG00000259834.1	0.409241	4.64679	1.69245	0.193278	0.999953	7.01804
LINC01411	ENSG00000249306.5	-0.853128	3.35958	3.06681	0.0799064	0.999953	7.00513
DGCR9	ENSG00000273032.1	0.392584	4.24026	2.07544	0.149687	0.999953	6.98024
RP6-24A23.7	ENSG00000261409.1	1.13619	2.34513	4.16995	0.0411469	0.999953	6.9482
DANCR	ENSG00000226950.6	0.316524	4.21645	2.06567	0.150649	0.999953	6.94719
RASSF8-AS1	ENSG00000246695.7	0.302383	4.25048	1.99553	0.157764	0.999953	6.91464
WAC-AS1	ENSG00000254635.5	-0.187274	5.28878	0.966087	0.325658	0.999953	6.90735
RP11-57H14.4	ENSG00000260917.1	0.189792	5.21098	1.02288	0.311837	0.999953	6.89212
RP11-690D19.3	ENSG00000260966.1	0.14562	5.76688	0.539974	0.462444	0.999953	6.87953
RP11-862L9.2	ENSG00000279811.1	-0.225972	6.04859	0.335906	0.562202	0.999953	6.87943
RP11-454H19.2	ENSG00000279675.1	0.336981	4.842	1.35195	0.244938	0.999953	6.87151
VSTM2A-OT1	ENSG00000224223.1	0.541391	4.33192	1.85322	0.173409	0.999953	6.85967
RFX3-AS1	ENSG00000232104.3	-0.87373	2.34761	4.05922	0.0439308	0.999953	6.85624
AC096772.6	ENSG00000244567.1	0.257106	4.79835	1.37683	0.240642	0.999953	6.85339
SNHG3	ENSG00000242125.3	0.425966	3.97425	2.2217	0.136083	0.999953	6.85169
EBLN3	ENSG00000281649.1	-0.0606466	6.3283	0.150099	0.698441	0.999953	6.84609
RP11-175O19.4	ENSG00000231025.1	0.459871	3.63848	2.57676	0.108443	0.999953	6.84346
AC093323.3	ENSG00000170846.15	0.234903	5.13299	1.04778	0.306018	0.999953	6.8413
RP3-368A4.6	ENSG00000271533.1	0.122547	5.69116	0.568909	0.450693	0.999953	6.84094
LINC01314	ENSG00000259417.2	-0.340145	5.51467	0.69297	0.405156	0.999953	6.81812
RP3-525N10.2	ENSG00000230910.2	-0.166338	5.37185	0.812695	0.367325	0.999953	6.81672
RP11-539I5.1	ENSG00000225302.2	0.246571	5.09028	1.04363	0.306978	0.999953	6.79408
RP11-359E10.1	ENSG00000270607.1	-0.653997	2.96336	3.27307	0.0704257	0.999953	6.79112
LINC00294	ENSG00000280798.1	0.108667	5.95732	0.335402	0.562495	0.999953	6.78741
SSSCA1-AS1	ENSG00000260233.3	1.15794	1.72728	4.70884	0.0300078	0.999953	6.7858
SPATA13	ENSG00000182957.15	0.103896	6.24078	0.161458	0.687818	0.999953	6.78068
SLC26A4-AS1	ENSG00000233705.6	0.0962712	6.52226	0.0413021	0.838956	0.999953	6.77559
RGS5	ENSG00000143248.12	-0.069132	6.36092	0.0969968	0.755464	0.999953	6.76549
RP11-976B16.1	ENSG00000274492.1	1.57311	1.64829	4.7501	0.0292965	0.999953	6.74142
RP11-517I3.2	ENSG00000279118.1	-0.306559	4.97914	1.09314	0.295776	0.999953	6.73656
GABPB1-AS1	ENSG00000244879.4	-0.0436225	6.49418	0.0350616	0.851467	0.999953	6.72616
RP3-368A4.5	ENSG00000271430.1	-0.106099	5.8081	0.39132	0.531607	0.999953	6.71967
RP11-196G18.22	ENSG00000261716.1	0.565169	4.01346	2.03755	0.153456	0.999953	6.71756
SVIL-AS1	ENSG00000224597.9	0.096455	5.89379	0.32212	0.570336	0.999953	6.70391
MSC-AS1	ENSG00000235531.9	-0.79631	2.72692	3.43187	0.0639496	0.999953	6.69384
RP11-996F15.2	ENSG00000257176.2	1.01546	1.90044	4.38084	0.036345	0.999953	6.68254
LINC00950	ENSG00000281205.1	0.117467	5.91786	0.280302	0.596503	0.999953	6.66326
LINC00506	ENSG00000281392.1	0.696176	2.77332	3.34183	0.0675395	0.999953	6.66144
RP11-68I18.10	ENSG00000261168.1	1.11891	1.17841	5.20823	0.0224802	0.999953	6.65361
MIR4500HG	ENSG00000228824.6	0.673782	3.76786	2.22854	0.135482	0.999953	6.65169
RP5-1092A3.4	ENSG00000270605.1	-1.22424	1.01285	5.40447	0.0200852	0.999953	6.65057
RP11-235E17.4	ENSG00000261916.1	1.27716	1.06919	5.33026	0.0209583	0.999953	6.64552
LINC00883	ENSG00000243701.5	0.230783	4.96173	1.02344	0.311705	0.999953	6.64347
RP11-345P4.9	ENSG00000272106.1	0.242722	4.5441	1.40281	0.236253	0.999953	6.6257
CTD-2562J17.6	ENSG00000279117.1	-0.0465018	6.30813	0.0621073	0.803196	0.999953	6.6243
LINC00391	ENSG00000238230.1	-0.986276	1.60823	4.65544	0.0309553	0.999953	6.62191
RP11-563J2.2	ENSG00000215244.2	-0.690894	3.23605	2.75657	0.0968559	0.999953	6.60407
RP11-545I5.3	ENSG00000235652.7	-0.451147	3.87236	2.06447	0.150767	0.999953	6.60196
RP11-686G23.2	ENSG00000255178.1	-1.23355	1.19423	5.12257	0.0236167	0.999953	6.59828
AC084219.4	ENSG00000186019.10	0.38733	3.54409	2.4088	0.120655	0.999953	6.59514
RP11-96H19.1	ENSG00000257261.5	-0.927047	1.49466	4.74569	0.0293719	0.999953	6.58409
CMB9-55F22.1	ENSG00000279672.1	0.673283	2.77658	3.24035	0.0718453	0.999953	6.57555
RP1-301L19.1	ENSG00000225683.5	0.91832	3.59459	2.33	0.126902	0.999953	6.57281
TMEM161B-AS1	ENSG00000247828.7	-0.114772	5.62499	0.41632	0.518779	0.999953	6.5718
MIR222HG	ENSG00000270069.1	0.471339	3.57128	2.34913	0.125353	0.999953	6.56721
NR2F1-AS1	ENSG00000237187.8	0.129977	5.87091	0.249023	0.617764	0.999953	6.56578
RP4-555D20.2	ENSG00000261786.1	-0.165197	5.31971	0.643137	0.422577	0.999953	6.56242
LINCR-0001	ENSG00000253641.5	0.457969	3.56782	2.34713	0.125514	0.999953	6.5619
RP11-161M6.2	ENSG00000260807.6	0.136321	5.95219	0.185733	0.666492	0.999953	6.53753
LINC00599	ENSG00000253230.6	-0.0570162	6.22404	0.0610694	0.804814	0.999953	6.53731
CTD-2308L22.1	ENSG00000272944.1	-0.996465	1.5476	4.61514	0.031691	0.999953	6.52738
RP11-145P16.2	ENSG00000280234.1	0.157959	5.34379	0.593689	0.440996	0.999953	6.52496
RP4-769N13.6	ENSG00000271147.7	0.377356	3.66385	2.19473	0.138483	0.999953	6.51606
BDNF-AS	ENSG00000245573.7	-0.530695	3.35094	2.52831	0.11182	0.999953	6.51169
FTX	ENSG00000230590.7	0.0470955	6.13348	0.0845058	0.771282	0.999953	6.50815
GAS5	ENSG00000234741.7	-0.0794931	6.09104	0.0976017	0.754727	0.999953	6.49701
LL22NC03-2H8.5	ENSG00000274422.1	0.460812	3.50179	2.33305	0.126654	0.999953	6.48283
RP11-258C19.7	ENSG00000270189.1	0.342947	3.71657	2.08633	0.148623	0.999953	6.46684
LINC01128	ENSG00000228794.8	0.158129	5.48133	0.442115	0.506103	0.999953	6.46383
LINC01420	ENSG00000204272.10	-0.239266	4.45977	1.31532	0.251434	0.999953	6.45152
ARHGEF26-AS1	ENSG00000243069.7	-0.314031	4.43174	1.33788	0.247409	0.999953	6.44677
TTC28-AS1	ENSG00000235954.6	-0.267749	4.34045	1.42405	0.232737	0.999953	6.44368
RP11-78O7.2	ENSG00000270091.1	0.938483	1.14882	4.96641	0.0258442	0.999953	6.42284
MIR137HG	ENSG00000225206.5	-0.166847	5.555	0.351226	0.55342	0.999953	6.40855
SOS1-IT1	ENSG00000229692.3	0.547599	2.75078	3.07901	0.0793087	0.999953	6.40716
RP11-384F7.2	ENSG00000239268.2	0.201281	4.90658	0.86013	0.353702	0.999953	6.40598
MAN1B1-AS1	ENSG00000268996.3	-0.790438	2.1238	3.74074	0.053101	0.999953	6.35891
OTUD6B-AS1	ENSG00000253738.1	0.0603537	5.89696	0.118538	0.730626	0.999953	6.34976
RP11-67L2.2	ENSG00000273033.2	0.221185	4.75709	0.938379	0.332695	0.999953	6.34482
LRRC75A-AS1	ENSG00000175061.17	-0.024748	6.11027	0.0259482	0.872027	0.999953	6.30782
LINC00936	ENSG00000271614.1	-0.405203	4.17588	1.45029	0.228481	0.999953	6.30573
TRIM52-AS1	ENSG00000248275.1	-0.661451	2.27783	3.5013	0.0613206	0.999953	6.30532
AC004158.3	ENSG00000260664.2	0.139873	5.37861	0.393597	0.530415	0.999953	6.29342
LA16c-380H5.5	ENSG00000272079.2	-0.904555	1.47976	4.41781	0.0355656	0.999953	6.29314
LINC00632	ENSG00000203930.10	0.0487836	5.86153	0.100391	0.75136	0.999953	6.27395
RP11-44F14.6	ENSG00000279722.1	-0.501965	2.86491	2.79404	0.0946151	0.999953	6.2667
RP11-65F13.3	ENSG00000278905.1	1.16901	1.32558	4.55684	0.0327876	0.999953	6.25629
LINC00320	ENSG00000224924.6	0.183358	5.28174	0.435877	0.509119	0.999953	6.25566
GAS6-AS2	ENSG00000272695.1	-0.819265	1.6267	4.17158	0.0411073	0.999953	6.23116
RP11-214K3.20	ENSG00000269938.1	0.532246	2.94956	2.64991	0.103556	0.999953	6.22108
AC140542.2	ENSG00000261325.1	1.51534	1.99298	3.72543	0.0535899	0.999953	6.21487
LINC00299	ENSG00000236790.5	-0.483954	3.58715	1.95435	0.162119	0.999953	6.21203
SBF2-AS1	ENSG00000246273.6	-0.545406	3.19276	2.37036	0.123658	0.999953	6.20833
LINC00899	ENSG00000231711.2	-0.747882	2.53965	3.0832	0.0791047	0.999953	6.19974
ZNF667-AS1	ENSG00000166770.10	0.142886	5.00484	0.600874	0.438245	0.999953	6.19503
RAPGEF4-AS1	ENSG00000228016.1	-0.638669	2.31678	3.32377	0.0682852	0.999953	6.18906
PSMG3-AS1	ENSG00000230487.7	-0.203155	4.63016	0.909653	0.340207	0.999953	6.18568
LINC01114	ENSG00000234177.5	-0.603752	2.88135	2.68269	0.101444	0.999953	6.1826
RP11-210M15.2	ENSG00000259495.2	-0.297144	4.09296	1.40615	0.235696	0.999953	6.17796
RP11-586K2.1	ENSG00000253553.5	-0.700622	2.71061	2.8652	0.0905145	0.999953	6.17632
RP11-9G1.3	ENSG00000250241.5	-0.306467	4.05283	1.43574	0.23083	0.999953	6.16793
LINC00672	ENSG00000263874.1	0.232808	4.6631	0.857755	0.354368	0.999953	6.15978
RP11-286B14.1	ENSG00000228971.2	-0.512894	4.8233	0.717069	0.397107	0.999953	6.1557
RP1-228H13.5	ENSG00000260920.2	0.412892	3.713	1.76526	0.183969	0.999953	6.15546
RP11-713C5.1	ENSG00000265579.1	-0.262552	4.86559	0.677306	0.410516	0.999953	6.15008
BX322557.10	ENSG00000215447.7	0.364887	4.64918	0.859181	0.353968	0.999953	6.14749
CTD-2015H6.3	ENSG00000249042.5	0.354754	3.7665	1.70181	0.192051	0.999953	6.14694
HCG11	ENSG00000228223.2	0.269194	4.2431	1.22722	0.267949	0.999953	6.14307
CTD-2666L21.1	ENSG00000234773.6	-0.441852	2.77432	2.73993	0.0978693	0.999953	6.12732
RP11-759A24.1	ENSG00000279645.1	1.25678	1.63934	4.01316	0.0451464	0.999953	6.10858
LINC00665	ENSG00000232677.6	-0.189207	4.45765	0.991772	0.31931	0.999953	6.10462
TTN-AS1	ENSG00000237298.8	0.0347867	5.86786	0.0363234	0.848849	0.999953	6.10428
SOX9-AS1	ENSG00000234899.9	-0.446382	3.52225	1.90791	0.167195	0.999953	6.10265
RP11-314B1.2	ENSG00000273301.1	0.39552	4.58188	0.859511	0.353876	0.999953	6.08057
RP5-858L17.1	ENSG00000276649.1	-0.343099	3.91694	1.4837	0.223196	0.999953	6.08055
SNHG6	ENSG00000245910.8	0.14785	4.90553	0.587618	0.443342	0.999953	6.07904
TPT1-AS1	ENSG00000170919.15	0.0681829	5.62282	0.117509	0.731752	0.999953	6.07339
KANTR	ENSG00000232593.6	0.219335	4.33227	1.07596	0.299604	0.999953	6.07114
LINC00094	ENSG00000235106.8	0.0241115	5.91182	0.016721	0.897113	0.999953	6.06846
MIRLET7BHG	ENSG00000197182.12	0.187983	4.98317	0.517897	0.47174	0.999953	6.06711
RP11-295M3.4	ENSG00000277639.1	-1.87649	1.16963	4.51713	0.033557	0.999953	6.06687
XXbac-BPGBPG55C20.2	ENSG00000272316.1	0.36906	3.36234	2.03275	0.153942	0.999953	6.06188
CTD-2020K17.1	ENSG00000267121.5	-0.418412	2.92694	2.49182	0.114439	0.999953	6.05428
RP11-386M24.6	ENSG00000260337.3	1.08066	1.6518	3.93122	0.0473977	0.999953	6.05084
RP4-717I23.3	ENSG00000223745.7	0.235251	4.78844	0.65187	0.419445	0.999953	6.04189
AC006538.1	ENSG00000261342.1	0.60153	2.9639	2.43568	0.118602	0.999953	6.03969
RP11-588K22.2	ENSG00000260244.1	-0.177341	5.17337	0.358772	0.549189	0.999953	6.038
LINC01278	ENSG00000235437.7	-0.135525	5.06741	0.432878	0.51058	0.999953	6.0372
RP11-147L13.11	ENSG00000278730.1	0.0209337	5.86031	0.0198668	0.88791	0.999953	6.03182
RASAL2-AS1	ENSG00000224687.1	1.04953	1.00773	4.66675	0.030752	0.999953	6.0309
RP11-370I10.6	ENSG00000257735.1	-1.12962	1.08342	4.5621	0.032687	0.999953	6.01856
RP11-981G7.1	ENSG00000261451.1	0.217242	4.79086	0.628578	0.427878	0.999953	6.01559
RP11-890B15.3	ENSG00000255455.2	0.0949969	5.3248	0.246461	0.619578	0.999953	6.01544
LINC01003	ENSG00000261455.1	-0.516214	2.42692	3.00216	0.0831535	0.999953	6.015
NPTN-IT1	ENSG00000281183.1	0.282368	4.05647	1.27076	0.259625	0.999953	6.00197
HNRNPU-AS1	ENSG00000188206.6	-0.0844574	5.51522	0.121213	0.727723	0.999953	5.97376
CASC2	ENSG00000177640.15	-0.338422	3.90808	1.37643	0.240709	0.999953	5.96271
RP11-687F6.5	ENSG00000274776.1	0.544479	2.6619	2.68068	0.101572	0.999953	5.96132
CTD-3025N20.3	ENSG00000272010.1	-0.792519	1.27452	4.25343	0.0391711	0.999953	5.94859
RP11-436K8.1	ENSG00000231252.1	-0.650947	2.59724	2.73078	0.0984312	0.999953	5.94198
RP11-53O19.3	ENSG00000272335.1	0.174594	4.73157	0.616898	0.432202	0.999953	5.94179
MIR219A2	ENSG00000207955.3	-0.219282	5.0919	0.34687	0.55589	0.999953	5.93903
CTD-2270P14.1	ENSG00000260565.6	-0.0128398	5.83851	0.00658132	0.935342	0.999953	5.93495
ANKRD44-IT1	ENSG00000236977.1	-0.854086	1.53788	3.91236	0.0479321	0.999953	5.92074
PSMA3-AS1	ENSG00000257621.7	-0.00134049	5.90858	7.13414e-05	0.993261	0.999953	5.91833
NUTM2B-AS1	ENSG00000225484.6	-0.125876	5.05875	0.355001	0.551296	0.999953	5.91785
CTB-89H12.4	ENSG00000230551.4	0.0797216	5.41154	0.142604	0.705705	0.999953	5.9144
RP5-1085F17.3	ENSG00000260257.2	0.229642	4.23804	1.01257	0.314289	0.999953	5.90788
GS1-72M22.1	ENSG00000272163.1	0.18157	4.72792	0.570295	0.450142	0.999953	5.87947
RP11-274B21.10	ENSG00000271553.1	0.55995	2.49103	2.77407	0.0958024	0.999953	5.87482
TTTY15	ENSG00000233864.7	0.204224	4.57223	0.689299	0.406403	0.999953	5.87125
PAXIP1-AS2	ENSG00000214106.7	-0.422958	3.14611	2.05946	0.151264	0.999953	5.87097
SNHG20	ENSG00000234912.9	-0.386913	2.95601	2.26079	0.132686	0.999953	5.86992
RP11-983P16.4	ENSG00000257337.6	-0.37126	3.86716	1.32476	0.24974	0.999953	5.86866
AC004076.5	ENSG00000276449.1	0.695774	2.56673	2.66763	0.102409	0.999953	5.85432
RP11-379F4.4	ENSG00000240207.6	0.31273	3.81468	1.32608	0.249504	0.999953	5.81755
CTC-523E23.3	ENSG00000280106.1	0.815865	1.57896	3.73258	0.0533608	0.999953	5.80703
RP11-440L14.1	ENSG00000249592.5	0.408388	3.85663	1.26673	0.260382	0.999953	5.79793
RP3-425C14.4	ENSG00000279453.1	-0.0534179	5.44947	0.0720031	0.788442	0.999953	5.7924
AZIN1-AS1	ENSG00000253320.5	-0.435177	3.18749	1.92257	0.165574	0.999953	5.78194
TRAF3IP2-AS1	ENSG00000231889.7	-0.162984	4.53594	0.640892	0.423388	0.999953	5.77589
RP11-156E6.1	ENSG00000259623.1	0.0234439	5.61111	0.0163679	0.898199	0.999953	5.766
C17orf100	ENSG00000256806.3	0.560802	2.03171	3.16285	0.0753317	0.999953	5.76231
MIR124-2HG	ENSG00000254377.5	-0.0331872	5.63244	0.0110248	0.916377	0.999953	5.75843
RP11-563J2.3	ENSG00000212743.2	-0.919842	2.36106	2.78452	0.095179	0.999953	5.75428
LINC00535	ENSG00000246662.6	0.629216	2.11736	3.054	0.0805384	0.999953	5.75154
GAS6-AS1	ENSG00000233695.2	-1.15408	1.23825	4.0562	0.0440094	0.999953	5.7443
MIR646HG	ENSG00000228340.5	-0.84353	2.1637	2.9815	0.0842211	0.999953	5.73338
RP11-552M11.8	ENSG00000260948.1	0.445229	2.66602	2.42261	0.119595	0.999953	5.72979
RP11-356K23.1	ENSG00000258752.1	-2.14255	1.40385	3.83783	0.0501084	0.999953	5.72265
MIR4697HG	ENSG00000280237.1	0.141256	5.24934	0.120391	0.72861	0.999953	5.70612
RP11-586D19.1	ENSG00000249896.1	0.331265	3.88979	1.14298	0.285024	0.999953	5.70063
SNHG23	ENSG00000225746.8	-0.0206887	5.5918	0.00705324	0.933069	0.999953	5.69175
RP11-389G6.3	ENSG00000261292.2	0.400531	4.08815	0.941777	0.331821	0.999953	5.67967
RP11-138A9.1	ENSG00000271204.1	0.137262	4.86969	0.314651	0.57484	0.999953	5.66845
LINC01007	ENSG00000233123.1	0.954142	3.73905	1.24688	0.264149	0.999953	5.65963
RP11-521O16.2	ENSG00000260163.1	-0.640107	1.90072	3.18802	0.0741799	0.999953	5.65355
RPARP-AS1	ENSG00000269609.5	-0.162188	4.24374	0.76718	0.381091	0.999953	5.63554
RP13-514E23.1	ENSG00000261496.1	-0.0132519	5.57695	0.00221494	0.962463	0.999953	5.63215
RP11-631N16.2	ENSG00000257354.2	-0.500151	2.93881	2.0237	0.154861	0.999953	5.62976
LINC01089	ENSG00000212694.8	0.344147	3.8153	1.1305	0.287668	0.999953	5.61282
COLCA1	ENSG00000196167.9	-0.469059	2.89748	2.04552	0.152655	0.999953	5.60913
LINC01232	ENSG00000280734.2	-0.76343	1.72742	3.33092	0.067989	0.999953	5.60598
RP11-352M15.2	ENSG00000273015.2	0.0600963	5.26943	0.0684767	0.793568	0.999953	5.60301
RP4-561L24.3	ENSG00000260464.1	0.365059	3.44145	1.47971	0.223819	0.999953	5.60104
RP11-340F14.6	ENSG00000274029.1	0.970343	1.25996	3.85929	0.0494713	0.999953	5.59723
OLMALINC	ENSG00000235823.1	-0.290309	4.40924	0.595343	0.440361	0.999953	5.59249
RP11-185J20.1	ENSG00000278975.1	0.487784	3.2302	1.67089	0.196139	0.999953	5.58025
EXOC3-AS1	ENSG00000221990.4	-0.549035	2.33872	2.61473	0.105876	0.999953	5.57828
RP11-768G7.2	ENSG00000241213.1	0.315782	3.74171	1.16047	0.281368	0.999953	5.57117
HECW1-IT1	ENSG00000181211.1	0.585077	2.47331	2.45751	0.116964	0.999953	5.56917
TTTY14	ENSG00000176728.7	0.333174	3.62275	1.27097	0.259585	0.999953	5.56848
CTD-2554C21.3	ENSG00000229481.2	0.412824	3.13029	1.75521	0.185224	0.999953	5.56295
RP3-475N16.1	ENSG00000231113.2	0.311216	3.26604	1.61367	0.203977	0.999953	5.55957
SNAI3-AS1	ENSG00000260630.6	-0.119598	4.84765	0.257805	0.611632	0.999953	5.55691
UBA6-AS1	ENSG00000248049.6	0.148297	4.40182	0.570865	0.449916	0.999953	5.5541
CTD-2619J13.16	ENSG00000268543.1	0.867357	1.12005	3.96736	0.0463904	0.999953	5.55008
RP11-1007O24.2	ENSG00000261187.1	1.07051	1.18805	3.88641	0.0486783	0.999953	5.54863
LINC01422	ENSG00000223704.1	-0.511355	2.61506	2.27438	0.131528	0.999953	5.54162
AP001062.7	ENSG00000184441.4	0.471892	3.14524	1.71332	0.190556	0.999953	5.53696
RP11-529E10.6	ENSG00000261643.1	0.623962	1.85364	3.10616	0.0779965	0.999953	5.53409
LL22NC03-86G7.1	ENSG00000224086.5	-0.558475	2.56679	2.31662	0.127998	0.999953	5.5326
RP11-223I10.1	ENSG00000261829.1	0.661816	1.78068	3.18373	0.0743748	0.999953	5.52972
RP11-45M22.2	ENSG00000278864.1	-0.246099	3.89753	0.96765	0.325267	0.999953	5.51784
RP11-701H24.4	ENSG00000261069.3	-0.0821758	5.22601	0.0510174	0.821302	0.999953	5.51002
CTA-929C8.8	ENSG00000230051.1	1.91688	1.12745	3.9047	0.0481513	0.999953	5.50373
CH17-340M24.3	ENSG00000197180.2	-0.51421	2.12879	2.7637	0.0964252	0.999953	5.50323
MIR600HG	ENSG00000236901.4	0.0124425	5.45574	0.00163988	0.967698	0.999953	5.50311
RP11-77H9.2	ENSG00000260276.2	0.626302	1.92362	2.99245	0.0836533	0.999953	5.50305
RP1-39G22.7	ENSG00000259943.1	-0.315212	3.27114	1.55122	0.212956	0.999953	5.50251
RP11-701H24.7	ENSG00000271347.1	0.125844	4.59572	0.385491	0.534679	0.999953	5.49897
APTR	ENSG00000214293.8	0.308349	3.19555	1.62056	0.203013	0.999953	5.4959
RP11-6O2.3	ENSG00000261616.1	0.686065	2.01198	2.88393	0.0894675	0.999953	5.49448
FAM66C	ENSG00000226711.6	0.117832	4.71146	0.299801	0.584007	0.999953	5.4874
RP11-416I2.1	ENSG00000260328.1	0.30376	4.17735	0.691324	0.405714	0.999953	5.47881
MIR497HG	ENSG00000267532.3	-0.561021	1.84844	3.04878	0.0807977	0.999953	5.47798
TMEM9B-AS1	ENSG00000254860.5	-0.698723	2.06359	2.80786	0.0938031	0.999953	5.47781
LINC00963	ENSG00000204054.11	0.0418009	5.2301	0.0348667	0.851875	0.999953	5.46138
RP11-594N15.3	ENSG00000260398.1	0.269921	3.87966	0.928014	0.33538	0.999953	5.4558
AP001429.1	ENSG00000270116.1	0.690546	1.93013	2.92766	0.0870734	0.999953	5.45176
LINC01484	ENSG00000253686.1	1.35877	1.85692	3.00875	0.0828161	0.999953	5.45086
RP11-543H23.1	ENSG00000279221.1	-0.980711	1.34609	3.58878	0.0581709	0.999953	5.44965
RP11-214K3.23	ENSG00000270130.1	-0.592502	2.25052	2.5693	0.108956	0.999953	5.4487
RP11-2E11.9	ENSG00000270953.1	-0.0976216	4.96603	0.132033	0.716333	0.999953	5.44732
RP11-876N24.3	ENSG00000280153.1	-0.909241	1.55959	3.33915	0.0676497	0.999953	5.44537
RP11-266L9.5	ENSG00000262155.1	-0.395038	2.87973	1.89139	0.169045	0.999953	5.44425
RP11-390P24.1	ENSG00000273576.1	-0.629107	1.65738	3.21179	0.0731093	0.999953	5.43118
RP11-445N20.2	ENSG00000279536.1	1.00505	1.04271	3.91763	0.0477821	0.999953	5.4301
BX255923.3	ENSG00000276462.1	-1.49448	1.68711	3.16889	0.0750536	0.999953	5.42305
RNF219-AS1	ENSG00000234377.7	-0.216642	4.46619	0.423369	0.515261	0.999953	5.42281
RP11-463O12.5	ENSG00000280138.1	-0.0361398	5.18513	0.0316696	0.858755	0.999953	5.40481
LINC00839	ENSG00000185904.11	0.338843	3.68192	1.05987	0.303245	0.999953	5.40337
RP11-282K24.3	ENSG00000253284.2	-0.248756	3.79399	0.955017	0.328446	0.999953	5.40027
MMP24-AS1	ENSG00000126005.15	0.0447112	5.10683	0.0530782	0.817791	0.999953	5.39703
DICER1-AS1	ENSG00000235706.7	-0.289323	3.41503	1.30208	0.253833	0.999953	5.39308
THUMPD3-AS1	ENSG00000206573.8	-0.049981	5.17235	0.0315615	0.858993	0.999953	5.39164
AP000487.5	ENSG00000246889.2	0.741459	1.88118	2.91498	0.0877607	0.999953	5.39146
RP11-283I3.6	ENSG00000261799.1	0.131105	4.41571	0.435164	0.509466	0.999953	5.38866
N4BP2L2-IT2	ENSG00000281026.1	0.0518275	5.12974	0.0429158	0.835884	0.999953	5.38836
USP3-AS1	ENSG00000259248.5	-0.54917	2.40383	2.33575	0.126434	0.999953	5.38737
SEPT7-AS1	ENSG00000228878.7	-0.504347	2.92488	1.78287	0.181798	0.999953	5.38448
RP11-595O22.1	ENSG00000279099.1	0.508406	3.15509	1.547	0.213579	0.999953	5.38225
ZNF883	ENSG00000228623.3	0.167252	4.24143	0.557156	0.455408	0.999953	5.3762
NUP50-AS1	ENSG00000226328.6	-0.152107	4.21816	0.572249	0.449367	0.999953	5.3722
CTA-315H11.2	ENSG00000274080.1	0.811019	1.97635	2.78728	0.0950153	0.999953	5.37204
CTC-525D6.1	ENSG00000264515.5	0.638128	2.71794	1.98392	0.158978	0.999953	5.37104
RP11-570L14.2	ENSG00000282164.1	0.0128059	5.31235	0.00218226	0.962741	0.999953	5.36713
EPHA5-AS1	ENSG00000250846.6	-1.01809	1.24771	3.59247	0.058042	0.999953	5.35447
RP11-244O19.1	ENSG00000261534.1	0.184043	4.44769	0.379566	0.537836	0.999953	5.34245
RP11-212P7.2	ENSG00000273270.1	-0.283253	3.69021	0.995132	0.318491	0.999953	5.34089
CTC-1337H24.3	ENSG00000274251.1	0.843931	1.20827	3.61566	0.0572379	0.999953	5.33516
AC003973.3	ENSG00000279377.1	0.506526	2.70214	1.94792	0.162811	0.999953	5.32087
RP11-15H20.6	ENSG00000213971.7	0.0992384	4.82172	0.139937	0.708343	0.999953	5.31919
RP11-416N2.4	ENSG00000273108.1	0.773823	1.71453	3.01399	0.0825486	0.999953	5.31314
RP11-29G8.3	ENSG00000261553.5	0.320567	3.66687	0.985108	0.320941	0.999953	5.30649
CTD-2368P22.1	ENSG00000176593.7	-0.0184068	5.20628	0.00635219	0.936475	0.999953	5.30097
RP11-247L20.4	ENSG00000259071.1	0.764124	2.37965	2.26785	0.132083	0.999953	5.30013
RP11-531A24.5	ENSG00000253636.1	0.342406	3.06499	1.55205	0.212833	0.999953	5.2972
RP11-819C21.1	ENSG00000261098.1	0.146742	4.34059	0.421571	0.516154	0.999953	5.29471
JPX	ENSG00000225470.6	0.0673836	4.8326	0.120783	0.728187	0.999953	5.29022
LINC01551	ENSG00000186960.10	0.238638	3.83647	0.818243	0.365695	0.999953	5.28776
RP11-395I6.3	ENSG00000260296.1	0.620734	2.04217	2.6152	0.105844	0.999953	5.28215
RP1-283E3.8	ENSG00000268575.1	-0.446981	3.37859	1.22615	0.268158	0.999953	5.27744
RP11-615I2.6	ENSG00000275383.1	0.474513	2.71352	1.88604	0.16965	0.999953	5.27288
RP11-384O8.1	ENSG00000267034.1	0.309358	3.73692	0.888942	0.345764	0.999953	5.26906
RP11-333I13.1	ENSG00000260977.1	0.634077	2.32118	2.2936	0.129909	0.999953	5.26562
RP11-356J5.12	ENSG00000250303.3	0.252865	4.16833	0.515861	0.472613	0.999953	5.2496
CTD-2334D19.1	ENSG00000248927.1	1.02251	1.56182	3.1132	0.0776603	0.999953	5.2485
AL133243.2	ENSG00000276517.1	-0.333822	2.95352	1.61019	0.204465	0.999953	5.2436
RP11-115C21.2	ENSG00000246089.3	0.579498	2.00429	2.61033	0.10617	0.999953	5.23985
SNHG5	ENSG00000203875.10	-0.000620514	5.23494	8.79247e-06	0.997634	0.999953	5.23836
RP11-267M23.1	ENSG00000280123.1	-0.406334	2.57072	1.99857	0.157447	0.999953	5.23778
RP11-305E6.4	ENSG00000259994.1	0.325425	3.33814	1.22552	0.26828	0.999953	5.23633
LINC01532	ENSG00000267014.5	-1.23484	1.288	3.401	0.065157	0.999953	5.22793
TMEM108-AS1	ENSG00000251011.5	1.22428	3.64559	0.931477	0.334479	0.999953	5.2256
AC005618.6	ENSG00000272070.1	0.609926	2.65656	1.89467	0.168676	0.999953	5.22423
DLEU2L	ENSG00000116652.6	0.335504	3.00739	1.52985	0.216134	0.999953	5.21739
LINC01088	ENSG00000249307.5	-0.785298	3.23984	1.29768	0.254638	0.999953	5.21332
PAXIP1-AS1	ENSG00000273344.1	0.257718	3.50756	1.04166	0.307436	0.999953	5.2092
CTD-2228K2.7	ENSG00000225138.7	-0.150967	4.50784	0.252712	0.615172	0.999953	5.20878
RP11-266K4.14	ENSG00000275367.1	0.111562	4.55825	0.220612	0.638574	0.999953	5.20532
RP11-437J2.3	ENSG00000280660.1	-0.00229618	5.18892	0.000112085	0.991553	0.999953	5.20116
RP11-115H15.2	ENSG00000258337.1	0.846344	1.14416	3.53028	0.0602577	0.999953	5.19687
RP11-1099M24.6	ENSG00000280046.1	0.274268	3.50233	1.03277	0.309509	0.999953	5.19428
LINC00639	ENSG00000259070.5	0.165818	4.67521	0.149734	0.69879	0.999953	5.19228
LINC00865	ENSG00000232229.5	-0.484577	3.38804	1.13398	0.286929	0.999953	5.18928
RP11-121L10.2	ENSG00000280367.1	1.29522	2.179	2.35875	0.124582	0.999953	5.18383
RP11-288C18.1	ENSG00000279519.1	0.254366	3.31045	1.20176	0.272971	0.999953	5.18363
PSMD6-AS2	ENSG00000239653.1	0.571031	1.86534	2.70014	0.100339	0.999953	5.18238
LINC00654	ENSG00000205181.5	-0.217721	3.86573	0.703195	0.401712	0.999953	5.1815
CTC-351M12.1	ENSG00000280187.1	-0.391249	3.01968	1.47802	0.224084	0.999953	5.17757
LINC00630	ENSG00000223546.6	0.179281	3.97465	0.608125	0.435495	0.999953	5.17393
RP11-769N19.2	ENSG00000257880.1	0.770069	2.16795	2.3537	0.124986	0.999953	5.16811
SNHG1	ENSG00000255717.6	0.112503	4.40399	0.291786	0.589079	0.999953	5.16746
RNF139-AS1	ENSG00000245149.3	0.321013	3.35575	1.13767	0.286144	0.999953	5.16094
RP11-71L14.3	ENSG00000279693.1	0.726914	1.60218	2.96913	0.0848674	0.999953	5.16083
LINC00844	ENSG00000237949.1	-0.173188	4.46532	0.247474	0.61886	0.999953	5.15763
DPP10-AS1	ENSG00000235026.5	0.794287	2.83481	1.63817	0.200576	0.999953	5.15259
NR2F2-AS1	ENSG00000247809.7	0.38334	3.52969	0.957415	0.327839	0.999953	5.13863
AC007246.3	ENSG00000231312.6	-0.0428971	4.89867	0.0343748	0.852912	0.999953	5.1282
CTC-360G5.9	ENSG00000269486.2	0.991902	1.06971	3.53076	0.0602401	0.999953	5.12284
LY86-AS1	ENSG00000216863.9	-0.46364	4.08204	0.483393	0.486889	0.999953	5.12037
LINC00909	ENSG00000264247.1	0.153231	4.05242	0.504083	0.477712	0.999953	5.1182
RP11-438B23.2	ENSG00000260412.1	0.0423605	5.00227	0.00928005	0.923256	0.999953	5.11747
MEG8	ENSG00000258399.6	0.0716255	4.77483	0.0714851	0.789187	0.999953	5.11639
AC092066.1	ENSG00000279095.1	0.309629	3.05932	1.36756	0.242231	0.999953	5.10486
DHRS4-AS1	ENSG00000215256.3	-0.184619	3.84788	0.654221	0.418608	0.999953	5.10421
RP11-29A19.2	ENSG00000282390.1	0.741398	1.75317	2.73677	0.098063	0.999953	5.10331
RP11-539G18.3	ENSG00000255458.5	-0.908102	1.42791	3.09755	0.0784103	0.999953	5.10072
TP73-AS1	ENSG00000227372.10	0.0874811	4.61401	0.132057	0.716309	0.999953	5.09535
LINC00957	ENSG00000235314.1	-0.122656	4.30428	0.302572	0.582275	0.999953	5.0845
DNAJC3-AS1	ENSG00000247400.3	0.381275	3.07163	1.33296	0.248279	0.999953	5.08159
RP11-624C23.1	ENSG00000253535.5	0.689995	1.70421	2.76345	0.0964399	0.999953	5.07844
CTD-2378E12.1	ENSG00000273674.4	0.751619	1.421	3.07648	0.0794321	0.999953	5.07513
RP11-333E1.1	ENSG00000261879.5	0.25353	3.4593	0.951718	0.329282	0.999953	5.0619
PGM5P2	ENSG00000277778.1	-0.783205	1.39638	3.07693	0.0794105	0.999953	5.05091
BSN-AS2	ENSG00000226913.1	-0.773447	1.11958	3.39051	0.0655727	0.999953	5.05034
AC034220.3	ENSG00000233006.6	-0.125691	4.1924	0.353944	0.551889	0.999953	5.04995
RP11-177H2.1	ENSG00000280294.1	0.316431	3.21273	1.16672	0.280076	0.999953	5.04884
RP3-406A7.7	ENSG00000260418.1	0.686975	2.23575	2.15177	0.142405	0.999953	5.04768
RP11-566K19.6	ENSG00000274253.4	-0.288747	3.58346	0.825267	0.363645	0.999953	5.04286
RP11-305L7.7	ENSG00000273381.1	0.677099	2.00438	2.36967	0.123713	0.999953	5.0193
GS1-124K5.11	ENSG00000229180.5	0.0497596	4.76961	0.039624	0.842217	0.999953	5.01734
RP4-665J23.1	ENSG00000233593.6	0.268496	3.73935	0.670222	0.412974	0.999953	5.01523
SLC25A25-AS1	ENSG00000234771.3	0.390549	3.51059	0.861133	0.353422	0.999953	5.01112
ZSCAN16-AS1	ENSG00000269293.2	-0.250909	3.30949	1.0391	0.30803	0.999953	5.00835
RP11-107E5.3	ENSG00000279166.1	-0.168288	4.18628	0.327414	0.567186	0.999953	5.00438
ERVK3-1	ENSG00000142396.10	0.168204	3.70959	0.685132	0.407825	0.999953	5.00357
LINC00205	ENSG00000223768.1	0.296094	4.03096	0.434861	0.509613	0.999953	5.00349
AC004893.11	ENSG00000242687.2	0.360631	3.43531	0.917906	0.338025	0.999953	5.00011
DKFZp434J0226	ENSG00000268460.1	0.459447	2.68903	1.62641	0.202201	0.999953	4.99517
RP11-159D12.2	ENSG00000264112.1	0.0898909	4.39461	0.184772	0.667304	0.999953	4.97819
LINC01125	ENSG00000228486.9	-0.316448	3.40869	0.918038	0.337991	0.999953	4.97363
KLF3-AS1	ENSG00000231160.9	-0.205646	4.10933	0.357515	0.549889	0.999953	4.97212
RP11-179A16.1	ENSG00000245832.6	-1.04034	1.80985	2.52697	0.111915	0.999953	4.96937
AC009506.1	ENSG00000224152.1	-0.564328	2.01783	2.29654	0.129663	0.999953	4.965
LINC00499	ENSG00000251372.5	-0.655404	2.73754	1.54722	0.213547	0.999953	4.96491
CTD-3099C6.9	ENSG00000269825.1	0.513313	2.81091	1.47225	0.224992	0.999953	4.96296
AC009120.6	ENSG00000259972.2	-0.153691	4.06266	0.381975	0.536548	0.999953	4.96088
TMEM72-AS1	ENSG00000224812.2	-0.443908	2.60292	1.6782	0.195163	0.999953	4.96016
SATB1-AS1	ENSG00000228956.8	-0.430056	3.22927	1.0627	0.302599	0.999953	4.95379
RP11-400K9.4	ENSG00000237807.3	-0.533407	2.00578	2.29119	0.13011	0.999953	4.94798
RP11-400F19.6	ENSG00000266962.2	-0.132207	4.05117	0.371411	0.542236	0.999953	4.93418
CD27-AS1	ENSG00000215039.6	-0.0650665	4.62568	0.0591437	0.807854	0.999953	4.93351
ZNF213-AS1	ENSG00000263072.5	-0.189479	3.69063	0.643217	0.422548	0.999953	4.93344
RP11-121C2.2	ENSG00000259959.1	0.191309	3.60383	0.713891	0.398155	0.999953	4.93243
RP5-1112D6.7	ENSG00000271789.1	0.591899	2.27865	1.98401	0.158968	0.999953	4.93184
RP11-158K1.3	ENSG00000253106.1	0.450598	2.52302	1.71508	0.190328	0.999953	4.91646
RP11-182L21.6	ENSG00000272447.1	-0.564392	1.79627	2.4822	0.115141	0.999953	4.91479
ACAP2-IT1	ENSG00000229325.1	-0.376621	2.78655	1.44522	0.229296	0.999953	4.91127
BACE1-AS	ENSG00000278768.1	0.354802	2.61281	1.61814	0.203352	0.999953	4.91076
CTBP1-AS2	ENSG00000196810.4	-0.0182393	4.79157	0.00941159	0.922716	0.999953	4.90761
RP11-170K4.2	ENSG00000279311.1	0.619831	2.24143	1.99757	0.157552	0.999953	4.90753
RP11-434B12.1	ENSG00000260837.1	-0.131886	4.17942	0.269461	0.603694	0.999953	4.90753
FAM66D	ENSG00000255052.4	0.461394	2.54877	1.67956	0.194982	0.999953	4.90736
RP11-274B21.9	ENSG00000271344.1	0.504296	2.25993	1.96915	0.160538	0.999953	4.89894
RP11-242D8.1	ENSG00000267002.1	-0.338748	2.92615	1.28592	0.256802	0.999953	4.88743
CTD-2277K2.1	ENSG00000258882.1	0.324488	3.31475	0.908167	0.340601	0.999953	4.86859
MEF2C-AS1	ENSG00000248309.5	0.202715	3.74216	0.549144	0.458668	0.999953	4.86664
CTA-941F9.10	ENSG00000280383.1	0.139729	4.02359	0.343891	0.557592	0.999953	4.86631
RP11-705C15.3	ENSG00000257027.1	0.47156	2.28843	1.90352	0.167685	0.999953	4.86461
RP1-111D6.3	ENSG00000228408.5	-0.379062	3.54434	0.704823	0.401168	0.999953	4.86207
RP11-981G7.6	ENSG00000272505.1	0.121063	4.46688	0.0917179	0.762004	0.999953	4.85901
RP5-968J1.1	ENSG00000230839.1	-0.542859	1.74373	2.46219	0.116616	0.999953	4.84389
RP11-734K2.4	ENSG00000270344.2	-0.128519	4.12569	0.261542	0.609062	0.999953	4.84103
AC000123.2	ENSG00000280347.1	0.142598	3.96187	0.367018	0.544634	0.999953	4.83851
ADAMTS9-AS2	ENSG00000241684.5	0.357293	3.07893	1.09498	0.295371	0.999953	4.83834
RP11-210K20.5	ENSG00000276282.1	0.752736	1.31514	2.91257	0.0878915	0.999953	4.82327
RP11-426D19.1	ENSG00000279555.1	-0.469661	2.86731	1.27788	0.258294	0.999953	4.82022
CTC-425O23.5	ENSG00000279759.1	0.09455	4.35894	0.120812	0.728155	0.999953	4.81662
PSMD5-AS1	ENSG00000226752.7	0.032444	4.71456	0.0072847	0.931983	0.999953	4.81618
RP11-13K12.2	ENSG00000267665.1	0.726687	2.01554	2.13594	0.143882	0.999953	4.81258
CTC-463A16.1	ENSG00000280047.1	0.250655	3.44156	0.749107	0.386759	0.999953	4.81206
RP5-907C10.3	ENSG00000279419.1	-0.366441	3.56962	0.635431	0.42537	0.999953	4.80283
RP11-66B24.4	ENSG00000259583.2	-0.0713524	4.63712	0.0186	0.891519	0.999953	4.80279
LINC00836	ENSG00000280809.2	-1.2449	2.03982	2.09793	0.147498	0.999953	4.80105
AP000648.5	ENSG00000280385.1	-0.743645	1.48191	2.69426	0.10071	0.999953	4.79363
RP11-624L4.1	ENSG00000259345.5	0.939697	1.12817	3.0891	0.0788185	0.999953	4.79349
RP11-817O13.9	ENSG00000275645.1	0.789422	1.46878	2.7012	0.100273	0.999953	4.78678
RP11-488C13.5	ENSG00000258301.3	0.256296	3.12024	1.00947	0.31503	0.999953	4.78668
RP11-226M10.3	ENSG00000279281.1	-0.623137	2.32206	1.7854	0.181487	0.999953	4.78412
TUNAR	ENSG00000250366.2	0.0229122	4.72914	0.00198327	0.964479	0.999953	4.78131
RP11-113E21.2	ENSG00000279910.1	0.850055	1.39912	2.77197	0.095928	0.999953	4.78102
ADGRA1-AS1	ENSG00000256925.2	-0.43568	2.92708	1.18117	0.277118	0.999953	4.77851
LINC00476	ENSG00000175611.11	0.180056	3.75058	0.473507	0.491378	0.999953	4.77568
RP4-565E6.1	ENSG00000227733.8	-0.799847	1.96936	2.14013	0.14349	0.999953	4.77034
AC007191.4	ENSG00000279407.1	0.52585	2.02739	2.07191	0.150033	0.999953	4.76404
MIR7-3HG	ENSG00000176840.11	0.397467	3.31175	0.8173	0.365971	0.999953	4.76195
RP11-679B19.1	ENSG00000277954.1	0.3384	3.18112	0.931644	0.334436	0.999953	4.76132
RP4-798P15.3	ENSG00000254154.8	0.694933	1.48826	2.65065	0.103508	0.999953	4.76045
LINC01018	ENSG00000250056.5	0.350058	3.18254	0.928513	0.33525	0.999953	4.75924
SEC24B-AS1	ENSG00000247950.6	-0.460357	2.16896	1.9165	0.166243	0.999953	4.7576
FGF14-AS2	ENSG00000272143.1	-0.731248	1.71955	2.38991	0.122121	0.999953	4.75317
CTD-2017D11.1	ENSG00000268362.5	-0.270579	3.33445	0.782522	0.376371	0.999953	4.74423
RP11-119F19.5	ENSG00000280355.1	0.155845	3.71475	0.472696	0.491749	0.999953	4.73876
RP11-117L5.3	ENSG00000279146.1	-0.654448	1.80032	2.28274	0.130821	0.999953	4.73466
RP11-439E19.10	ENSG00000260855.1	0.21105	3.59525	0.554543	0.456467	0.999953	4.72667
CPB2-AS1	ENSG00000235903.7	0.239661	3.82001	0.385474	0.534688	0.999953	4.72324
LINC01252	ENSG00000247157.6	0.298039	3.42349	0.687185	0.407123	0.999953	4.71995
FALEC	ENSG00000228126.1	-0.692738	1.1812	2.93956	0.0864344	0.999953	4.71345
SH3BP5-AS1	ENSG00000224660.1	0.15451	3.84417	0.36184	0.547486	0.999953	4.71328
RP11-196G18.24	ENSG00000272993.1	0.957441	1.50689	2.57746	0.108395	0.999953	4.71252
RP11-334C17.3	ENSG00000279259.1	0.704774	1.2894	2.81732	0.0932517	0.999953	4.71213
RP11-263K19.4	ENSG00000231064.5	-0.279392	3.50985	0.605078	0.436647	0.999953	4.70531
RAMP2-AS1	ENSG00000197291.8	0.53557	2.60524	1.42079	0.233274	0.999953	4.70515
RP11-320H14.1	ENSG00000260878.1	0.0626514	4.47352	0.0330933	0.855649	0.999953	4.69843
RP11-104N10.2	ENSG00000274627.1	0.0522498	4.43609	0.0438533	0.834127	0.999953	4.69775
RP11-61K9.3	ENSG00000275964.1	-0.615523	1.55992	2.50129	0.113753	0.999953	4.69594
RP11-490G2.2	ENSG00000259946.1	0.268425	3.39339	0.691934	0.405507	0.999953	4.69559
RP11-285F7.2	ENSG00000242861.1	-0.868363	1.43819	2.63035	0.104839	0.999953	4.69195
UMAD1	ENSG00000219545.9	-0.0572143	4.31832	0.0817294	0.774967	0.999953	4.68611
RP11-379H18.1	ENSG00000271122.1	-0.0990909	4.0448	0.215963	0.642133	0.999953	4.68386
RP11-139H14.5	ENSG00000278937.1	0.246583	3.9061	0.299255	0.58435	0.999953	4.6812
RP5-1007F24.1	ENSG00000280255.1	0.348036	3.23367	0.814938	0.366664	0.999953	4.68114
RP11-6N17.4	ENSG00000264920.1	-0.407089	2.47502	1.51621	0.218195	0.999953	4.67133
RP11-159D12.8	ENSG00000279207.1	0.043067	4.53106	0.0131825	0.908592	0.999953	4.66936
RP11-2B6.2	ENSG00000269929.1	-0.457265	2.33116	1.65747	0.197945	0.999953	4.66799
USP46-AS1	ENSG00000248866.1	-0.43826	2.27129	1.71048	0.190923	0.999953	4.66023
AC009948.5	ENSG00000223960.6	-0.225277	3.49581	0.578062	0.447073	0.999953	4.65723
LINC00342	ENSG00000232931.5	-0.114519	3.99388	0.227443	0.633427	0.999953	4.65263
TMEM147-AS1	ENSG00000236144.6	-0.213692	3.53429	0.543946	0.460802	0.999953	4.65207
TTLL7-IT1	ENSG00000233061.1	-0.112796	4.16664	0.131558	0.716822	0.999953	4.64696
CTA-390C10.10	ENSG00000272977.1	0.378884	2.99733	0.99049	0.319623	0.999953	4.64289
RP11-257O5.2	ENSG00000279059.1	0.11219	3.85641	0.306309	0.579954	0.999953	4.6424
LIFR-AS1	ENSG00000244968.6	-0.202222	3.58259	0.494941	0.481731	0.999953	4.63629
FAM66B	ENSG00000215374.5	-0.250303	3.22672	0.782192	0.376472	0.999953	4.63611
LINC01234	ENSG00000249550.6	-0.578729	2.76985	1.19234	0.274858	0.999953	4.63309
RP11-9E17.1	ENSG00000277534.1	-0.222235	3.33974	0.68365	0.408333	0.999953	4.63192
RP4-591C20.9	ENSG00000268858.2	-0.3193	2.95635	1.01739	0.31314	0.999953	4.63147
RP11-182N22.9	ENSG00000279608.1	0.0945348	4.14208	0.132673	0.715676	0.999953	4.6247
WDFY3-AS2	ENSG00000180769.8	-0.00988778	4.57228	0.00178892	0.966263	0.999953	4.62179
RP11-156P1.3	ENSG00000262879.5	0.0357733	4.41597	0.0266494	0.870324	0.999953	4.61635
LPP-AS2	ENSG00000270959.1	0.60069	1.94539	1.9966	0.157652	0.999953	4.61058
RP11-1055B8.4	ENSG00000262877.4	-0.291677	3.3718	0.639562	0.423869	0.999953	4.61011
RP3-402G11.26	ENSG00000273253.2	-0.379505	2.61702	1.31595	0.251321	0.999953	4.60941
LINC00467	ENSG00000153363.12	-0.489708	2.23712	1.68598	0.194131	0.999953	4.60201
RP11-159G9.5	ENSG00000229729.6	-0.102184	3.90623	0.242954	0.622081	0.999953	4.59106
AL450992.2	ENSG00000234614.1	0.433483	2.91271	1.01978	0.31257	0.999953	4.59046
RP11-1114A5.4	ENSG00000232611.1	0.103418	3.98943	0.19101	0.662077	0.999953	4.58435
AC062028.1	ENSG00000145063.14	-0.62876	2.65187	1.25093	0.263376	0.999953	4.57668
SLC16A1-AS1	ENSG00000226419.6	-0.00551837	4.54124	0.000847504	0.976775	0.999953	4.57514
RP5-864K19.4	ENSG00000228436.2	0.337576	2.86103	1.05246	0.304941	0.999953	4.57443
RP11-412D9.4	ENSG00000260329.1	0.585452	1.70208	2.20892	0.137214	0.999953	4.56758
RP11-13J10.1	ENSG00000269707.1	0.508713	2.27973	1.60611	0.20504	0.999953	4.56575
MCPH1-AS1	ENSG00000249898.7	-0.324177	2.69318	1.1979	0.273742	0.999953	4.56229
RP11-815I9.4	ENSG00000264885.1	0.512056	1.61725	2.29411	0.129865	0.999953	4.56216
CH17-437K3.1	ENSG00000227082.1	0.335893	3.24342	0.705427	0.400966	0.999953	4.56187
RP11-706O15.1	ENSG00000205664.10	0.434818	2.73742	1.15545	0.28241	0.999953	4.56155
RP11-73E17.2	ENSG00000258738.1	-0.701625	1.21954	2.72574	0.0987426	0.999953	4.55972
RP5-1119A7.17	ENSG00000261675.1	-0.0788607	4.21825	0.0711301	0.789698	0.999953	4.55888
RP11-46H11.11	ENSG00000278949.1	0.25682	2.90493	0.997208	0.317987	0.999953	4.55789
VLDLR-AS1	ENSG00000236404.8	0.275865	2.91244	0.987184	0.320432	0.999953	4.55435
AC016747.3	ENSG00000212978.6	-0.194957	3.43443	0.545088	0.460332	0.999953	4.55369
RP11-135F9.3	ENSG00000280088.1	-0.255045	3.19701	0.733373	0.391792	0.999953	4.54885
LINC00511	ENSG00000227036.6	0.20136	3.6401	0.388844	0.532908	0.999953	4.54814
PP7080	ENSG00000188242.4	0.148175	3.49426	0.494701	0.481838	0.999953	4.54764
THRB-IT1	ENSG00000224822.1	0.422624	2.55589	1.30775	0.252803	0.999953	4.5398
CTD-3247F14.2	ENSG00000261026.1	1.13351	1.02597	2.91802	0.0875953	0.999953	4.53897
AC093388.3	ENSG00000233654.1	0.856285	1.28676	2.62706	0.105056	0.999953	4.53752
RP11-793H13.11	ENSG00000270175.1	0.880632	1.00533	2.93928	0.086449	0.999953	4.53734
MIR4435-2HG	ENSG00000172965.14	0.215733	3.87065	0.231545	0.63038	0.999953	4.53635
LINC00882	ENSG00000242759.6	-0.0268094	4.38202	0.0162148	0.898673	0.999953	4.53615
RP13-204A15.5	ENSG00000280375.1	0.550127	2.16099	1.69567	0.192855	0.999953	4.5354
RP11-373N22.3	ENSG00000247199.3	-0.495983	2.27655	1.57724	0.209158	0.999953	4.53389
LINC00609	ENSG00000257585.1	-0.709925	2.49172	1.3628	0.243053	0.999953	4.53237
CTB-36H16.2	ENSG00000260686.1	-0.286817	2.84083	1.03136	0.309839	0.999953	4.53123
THAP7-AS1	ENSG00000230513.1	0.783687	1.41579	2.47852	0.115411	0.999953	4.53095
RP11-147L13.15	ENSG00000274712.1	0.12214	3.97391	0.169874	0.680224	0.999953	4.52983
CPEB2-AS1	ENSG00000247624.6	0.437942	2.07072	1.78149	0.181967	0.999953	4.52898
LINC01322	ENSG00000244128.5	0.398231	3.02533	0.863156	0.352857	0.999953	4.52818
SLC2A1-AS1	ENSG00000227533.5	-0.366334	2.63914	1.21653	0.270043	0.999953	4.52788
RP11-209D14.2	ENSG00000261033.1	0.712072	1.15493	2.75966	0.0966687	0.999953	4.52574
RP11-174G6.5	ENSG00000261324.2	0.361228	2.46006	1.37966	0.240159	0.999953	4.51799
RP11-448A19.1	ENSG00000273329.1	-0.052634	4.27342	0.0375516	0.846346	0.999953	4.5141
CTC-471J1.11	ENSG00000275055.1	-0.846412	1.08746	2.80869	0.0937549	0.999953	4.50243
RP11-342K2.1	ENSG00000279133.1	-0.167015	3.44016	0.501123	0.479007	0.999953	4.50204
STXBP5-AS1	ENSG00000233452.6	0.155789	3.83235	0.233055	0.629268	0.999953	4.5006
RP11-214K3.21	ENSG00000269997.1	0.350373	2.53984	1.28431	0.257099	0.999953	4.49944
RP11-967K21.1	ENSG00000247934.4	-0.694573	1.63585	2.20219	0.137815	0.999953	4.49505
RP11-131M11.3	ENSG00000279179.1	0.922721	1.10774	2.77687	0.0956347	0.999953	4.49406
RP1-40E16.9	ENSG00000230269.6	0.773978	1.2467	2.61723	0.105709	0.999953	4.48853
LINC01355	ENSG00000261326.2	-0.0485129	4.28043	0.0284966	0.865947	0.999953	4.48808
ILF3-AS1	ENSG00000267100.1	0.0486887	4.23843	0.0389508	0.843546	0.999953	4.48389
MIR181A1HG	ENSG00000229989.3	-0.208555	3.58049	0.382622	0.536203	0.999953	4.47964
LMCD1-AS1	ENSG00000227110.6	-0.238068	3.41614	0.500717	0.479185	0.999953	4.47748
AC008269.2	ENSG00000229321.1	0.360383	2.47367	1.3267	0.249393	0.999953	4.47718
CTC-429P9.3	ENSG00000269044.2	-0.146153	3.64516	0.336453	0.561884	0.999953	4.47682
TPTEP1	ENSG00000100181.21	-0.0666169	4.29108	0.0225878	0.880534	0.999953	4.47463
RP11-348F1.2	ENSG00000226530.1	0.695662	1.17151	2.68275	0.10144	0.999953	4.47281
CTC-552D5.1	ENSG00000251293.1	0.892425	1.21155	2.63047	0.104831	0.999953	4.46542
PABPC5-AS1	ENSG00000234161.1	0.750469	1.07528	2.77986	0.0954565	0.999953	4.4643
RP11-395G23.3	ENSG00000254615.2	0.205301	3.75142	0.259212	0.610662	0.999953	4.46298
PRKAG2-AS1	ENSG00000239911.2	0.162873	3.76258	0.245467	0.620285	0.999953	4.45158
FAM13A-AS1	ENSG00000248019.2	-0.169329	3.71123	0.274652	0.600228	0.999953	4.44765
RP11-342K6.1	ENSG00000270696.1	0.0762679	4.04478	0.0955769	0.757203	0.999953	4.44603
CTA-384D8.36	ENSG00000272821.1	0.263572	2.92787	0.8692	0.351177	0.999953	4.4376
KIF9-AS1	ENSG00000227398.3	0.160985	3.59986	0.339972	0.559845	0.999953	4.43676
RP3-414A15.10	ENSG00000258603.3	-0.465356	1.76487	2.00232	0.157058	0.999953	4.4355
AF131215.9	ENSG00000269918.1	0.208003	3.10465	0.713127	0.398408	0.999953	4.43234
ANKRD10-IT1	ENSG00000229152.2	0.132313	3.60416	0.33231	0.564302	0.999953	4.42962
AC068282.3	ENSG00000236682.1	0.501989	2.09369	1.65599	0.198146	0.999953	4.42906
RP11-692D12.1	ENSG00000250220.1	-0.642892	1.50966	2.26518	0.132311	0.999953	4.42766
ACTA2-AS1	ENSG00000180139.11	0.254727	3.26646	0.576134	0.447832	0.999953	4.42543
FLJ38576	ENSG00000279943.1	-0.84816	1.02086	2.79384	0.0946272	0.999953	4.42247
AC009166.7	ENSG00000280344.1	-0.505844	2.32599	1.41709	0.233883	0.999953	4.42213
RP11-296O14.3	ENSG00000203739.3	-0.318614	2.7555	1.0092	0.315095	0.999953	4.42165
CCDC183-AS1	ENSG00000228544.1	-0.419674	2.16964	1.56912	0.210334	0.999953	4.41888
RNF144A-AS1	ENSG00000228203.6	0.0927905	4.20206	0.030432	0.861514	0.999953	4.41712
RAB11B-AS1	ENSG00000269386.5	0.647976	1.8406	1.9013	0.167933	0.999953	4.41464
KCNK15-AS1	ENSG00000244558.5	0.530948	1.82569	1.91631	0.166264	0.999953	4.41415
CTD-2341M24.1	ENSG00000258733.5	-0.70366	1.42757	2.33533	0.126468	0.999953	4.41072
CA3-AS1	ENSG00000253549.5	0.715451	1.52056	2.23026	0.135331	0.999953	4.406
INHBA-AS1	ENSG00000224116.6	0.016599	4.36388	0.00128703	0.971382	0.999953	4.40577
AGPAT4-IT1	ENSG00000279355.1	-0.217652	3.30796	0.527597	0.467619	0.999953	4.40455
PPP2R2B-IT1	ENSG00000249553.1	-0.605345	1.85296	1.86992	0.171485	0.999953	4.39681
RP11-1275H24.3	ENSG00000273084.1	0.525151	1.96722	1.75021	0.18585	0.999953	4.39501
KB-1742H10.3	ENSG00000279138.1	-0.282413	3.15733	0.638105	0.424398	0.999953	4.39384
RP11-171I2.1	ENSG00000267784.1	0.240352	3.05203	0.72278	0.395233	0.999953	4.39126
RP11-584P21.2	ENSG00000250075.5	0.732629	1.47626	2.25609	0.13309	0.999953	4.38579
NRAV	ENSG00000248008.2	-0.0399856	4.18229	0.0266782	0.870255	0.999953	4.38278
FGF14-IT1	ENSG00000243319.7	0.0487592	4.1145	0.0436463	0.834513	0.999953	4.3755
LINC00894	ENSG00000235703.5	-0.0659964	4.08641	0.0527016	0.818427	0.999953	4.37549
RP11-766N7.3	ENSG00000255693.1	0.263772	3.47651	0.377676	0.53885	0.999953	4.36856
NUTM2A-AS1	ENSG00000223482.7	-0.0255412	4.24511	0.0103885	0.918817	0.999953	4.36726
RP11-359B12.2	ENSG00000250132.6	0.192853	3.26529	0.530706	0.46631	0.999953	4.36593
RP11-215H22.1	ENSG00000261340.1	-0.15775	3.79825	0.174899	0.675794	0.999953	4.36359
RP11-120J1.1	ENSG00000225472.1	0.547372	2.08529	1.59663	0.206382	0.999953	4.3619
LLNLR-268E12.1	ENSG00000276445.1	1.00832	1.22059	2.50601	0.113413	0.999953	4.36093
RP11-700J17.2	ENSG00000272936.1	0.670759	1.4881	2.21396	0.136767	0.999953	4.35831
EIF3J-AS1	ENSG00000179523.4	-0.0099787	4.30945	0.0016238	0.967857	0.999953	4.35658
CAHM	ENSG00000270419.1	0.366263	2.99893	0.730392	0.392756	0.999953	4.34722
RP1-101A2.1	ENSG00000273893.1	0.492522	1.77918	1.89461	0.168683	0.999953	4.34679
FLJ16779	ENSG00000275620.1	-0.242232	3.3888	0.423834	0.51503	0.999953	4.34607
RP11-86H7.7	ENSG00000235565.1	0.712134	1.56852	2.09893	0.147402	0.999953	4.33068
ZEB1-AS1	ENSG00000237036.4	-0.281913	2.58156	1.08168	0.298323	0.999953	4.32661
RP5-844F9.1	ENSG00000279853.1	0.761043	1.46206	2.20517	0.137549	0.999953	4.32404
AC002429.5	ENSG00000236197.2	-0.523194	2.28283	1.36138	0.243298	0.999953	4.32203
C5orf64	ENSG00000178722.12	-0.489374	2.62142	1.03941	0.30796	0.999953	4.3206
CTD-2574D22.2	ENSG00000247735.2	-0.785328	1.52136	2.13641	0.143838	0.999953	4.31884
AC004951.6	ENSG00000228434.1	0.704343	1.65218	1.99738	0.157572	0.999953	4.3181
RP11-88E10.4	ENSG00000277159.1	0.359462	2.82474	0.852939	0.355722	0.999953	4.31591
RP11-33A14.1	ENSG00000223930.5	-0.853696	1.91877	1.71209	0.190714	0.999953	4.30929
AF131216.5	ENSG00000255020.1	-0.795	1.42863	2.22488	0.135803	0.999953	4.30904
RP4-758J18.2	ENSG00000224870.6	-0.107112	3.69199	0.202073	0.653053	0.999953	4.30672
RP11-310E22.4	ENSG00000234026.1	0.857345	1.1574	2.51316	0.112899	0.999953	4.30429
CTC-459F4.3	ENSG00000267575.6	-0.0155348	4.22438	0.00444303	0.946856	0.999953	4.30317
RP5-1014D13.2	ENSG00000279738.1	0.119652	3.72787	0.177828	0.673247	0.999953	4.29866
RP11-441F2.2	ENSG00000260198.1	0.332924	2.88055	0.789611	0.374218	0.999953	4.2986
RP11-761E20.1	ENSG00000235244.3	0.0566661	4.00044	0.0542018	0.815907	0.999953	4.29396
AP001372.2	ENSG00000254837.2	0.0394337	4.07287	0.032035	0.857951	0.999953	4.2939
RP11-627G23.1	ENSG00000255545.7	-0.380566	2.97394	0.705111	0.401072	0.999953	4.29201
CTA-204B4.2	ENSG00000259891.1	0.127132	3.83834	0.118532	0.730632	0.999953	4.29113
RP11-230F18.5	ENSG00000276248.1	0.268942	2.73008	0.906225	0.341118	0.999953	4.28174
RP11-884K10.7	ENSG00000271976.1	0.168641	3.40907	0.363443	0.5466	0.999953	4.28052
RP11-13K12.1	ENSG00000267506.5	0.0847762	4.02905	0.0399805	0.841519	0.999953	4.27798
USP2-AS1	ENSG00000245248.7	-0.648623	1.63405	1.97392	0.160032	0.999953	4.27762
RP11-331F4.5	ENSG00000280152.1	0.335057	3.12981	0.559073	0.454634	0.999953	4.26703
RP11-488L18.10	ENSG00000259865.1	-0.546714	1.68961	1.90251	0.167798	0.999953	4.26482
RP11-299H21.1	ENSG00000272902.2	-0.692936	1.11466	2.51621	0.112681	0.999953	4.26434
ZFAS1	ENSG00000177410.12	-0.0540013	3.92849	0.0683315	0.793782	0.999953	4.26168
AL133243.4	ENSG00000279544.1	0.213344	2.99584	0.661978	0.415863	0.999953	4.26166
RP11-958J22.1	ENSG00000254746.5	0.520585	2.77361	0.847659	0.357215	0.999953	4.25875
ATP6V0E2-AS1	ENSG00000204934.10	-0.139955	3.43776	0.327858	0.566923	0.999953	4.25654
RP11-461O7.1	ENSG00000246379.6	0.242993	2.89931	0.733803	0.391653	0.999953	4.25166
CTB-152G17.6	ENSG00000272918.1	0.107668	3.62663	0.206091	0.649848	0.999953	4.24846
RP11-701H24.8	ENSG00000270246.3	0.36097	2.48003	1.10124	0.293994	0.999953	4.24617
ENTPD1-AS1	ENSG00000226688.6	-0.0644223	3.8492	0.093411	0.759885	0.999953	4.24535
RP11-116N8.1	ENSG00000258342.1	-0.669008	2.37872	1.19416	0.274493	0.999953	4.24388
ZNF638-IT1	ENSG00000281195.1	-0.015203	4.16128	0.00408877	0.949015	0.999953	4.23678
HEIH	ENSG00000278970.1	-0.0440068	3.95851	0.0482161	0.826197	0.999953	4.23396
LINC00926	ENSG00000247982.6	0.521829	2.00249	1.54104	0.214463	0.999953	4.22369
RP11-196G11.4	ENSG00000262766.1	0.912578	1.18305	2.39747	0.121532	0.999953	4.22365
MKLN1-AS	ENSG00000236753.5	0.33264	2.44309	1.11461	0.291081	0.999953	4.22359
RP11-177G23.2	ENSG00000272137.1	0.393684	1.99066	1.55231	0.212795	0.999953	4.22312
CTA-228A9.3	ENSG00000272720.1	0.300664	3.12543	0.526994	0.467873	0.999953	4.22124
ALG1L9P	ENSG00000248671.7	0.282637	2.6768	0.899064	0.343033	0.999953	4.22038
XXyac-YR38GF2.1	ENSG00000281969.1	-0.088078	4.00064	0.0315618	0.858993	0.999953	4.21992
RP11-83A24.2	ENSG00000273247.5	-0.0259428	4.06668	0.0156001	0.900603	0.999953	4.21772
RP11-379B18.5	ENSG00000241288.7	-0.209535	3.13093	0.519477	0.471065	0.999953	4.21693
AC002117.1	ENSG00000224505.2	-0.566826	2.05808	1.47854	0.224003	0.999953	4.21649
FLJ20021	ENSG00000254531.1	0.202043	3.18587	0.475316	0.490552	0.999953	4.21339
RP11-1E4.1	ENSG00000260093.1	0.517209	1.81274	1.72195	0.189442	0.999953	4.21292
MAPKAPK5-AS1	ENSG00000234608.7	-0.0318177	4.04487	0.0190994	0.890082	0.999953	4.21286
RP1-69D17.4	ENSG00000226149.5	0.632042	2.0079	1.52434	0.216964	0.999953	4.21237
LINC01004	ENSG00000228393.3	0.539324	1.8815	1.65109	0.19881	0.999953	4.21204
SP2-AS1	ENSG00000234494.7	-0.450496	1.89059	1.64186	0.200071	0.999953	4.21201
CTD-2269F5.1	ENSG00000250320.5	0.422871	2.15497	1.37853	0.240352	0.999953	4.21175
RP5-1142A6.9	ENSG00000260121.1	0.715983	1.46045	2.08398	0.148852	0.999953	4.20851
RP11-10L7.1	ENSG00000246375.2	-1.11587	1.19812	2.36273	0.124265	0.999953	4.20664
RP11-1134I14.8	ENSG00000255366.1	-0.0234737	4.09235	0.00874548	0.925493	0.999953	4.20405
LINC01006	ENSG00000182648.11	-0.0645506	3.84333	0.0783197	0.779588	0.999953	4.20255
RP11-727A23.5	ENSG00000247137.8	0.141088	3.46975	0.266819	0.605474	0.999953	4.19361
RP11-710C12.1	ENSG00000271474.1	0.13649	3.54452	0.221495	0.637903	0.999953	4.19312
RP4-773N10.4	ENSG00000258634.3	0.174239	3.24792	0.414066	0.519913	0.999953	4.19158
RP6-191P20.4	ENSG00000236064.1	0.809444	1.62792	1.88757	0.169476	0.999953	4.18877
MBNL1-AS1	ENSG00000229619.3	0.349489	2.66366	0.881337	0.347836	0.999953	4.18718
MFI2-AS1	ENSG00000228109.1	-0.404054	2.35002	1.1677	0.279874	0.999953	4.18717
RP11-92A5.2	ENSG00000250538.5	-0.469862	2.88216	0.692728	0.405238	0.999953	4.18532
RP11-526I2.5	ENSG00000270127.2	-0.706105	1.53733	1.97646	0.159764	0.999953	4.18332
RP11-549B18.1	ENSG00000259985.1	-0.719599	1.73756	1.7676	0.183679	0.999953	4.1823
AC007405.6	ENSG00000239467.5	0.288352	2.73345	0.815388	0.366532	0.999953	4.18143
RP11-321E2.3	ENSG00000248455.5	-1.23955	1.44422	2.07151	0.150073	0.999953	4.18049
[truncated: 1,578 more rows]
