# Supplementary material for: A lncRNA survey finds increases in neuroprotective LINC‐PINT in Parkinson’s disease substantia nigra
Source: Aging Cell. 2020 Feb 20;19(3):e13115. doi: 10.1111/acel.13115 (PMC7059180; doi:10.1111/acel.13115)
Supplement: Supplementary file 5 [file ACEL-19-e13115-s005.xlsx]

## Sheet: Table s5
Ensemble	gene_name	logFC	logCPM	LR	PValue	FDR
ENSG00000232803.1	SLCO4A1-AS1	4.7088	1.16394	37.8398	7.68e-10	8.14e-06
ENSG00000245532.5	NEAT1	1.12033	11.5203	17.4055	3.02e-05	0.00294838
ENSG00000255794.6	RMST	-2.58775	3.31113	31.0807	2.48e-08	7.49e-05
ENSG00000235823.1	OLMALINC	1.15425	5.34404	25.2473	5.04e-07	0.000356246
ENSG00000260918.1	RP11-731J8.2	-1.8921	6.1343	19.0803	1.25e-05	0.00185422
ENSG00000272468.1	RP1-86C11.7	4.62194	1.14955	24.0046	9.61e-07	0.000522248
ENSG00000275830.1	RP11-403A3.3	2.19197	3.94289	21.7897	3.04e-06	0.00084836
ENSG00000225465.8	RFPL1S	-1.85909	5.13513	18.3079	1.88e-05	0.00226291
ENSG00000272511.1	RP11-180N14.1	-3.60227	2.5174	19.0388	1.28e-05	0.00185422
ENSG00000273321.1	RP11-621L6.3	4.18909	1.3099	20.2193	6.91e-06	0.00134259
ENSG00000100181.21	TPTEP1	1.24855	5.65843	16.0503	6.17e-05	0.00448958
ENSG00000272941.1	RP11-134L10.1	1.84171	3.32933	20.156	7.14e-06	0.00135063
ENSG00000234292.3	RP11-213H15.1	4.07612	1.68051	18.3344	1.85e-05	0.00224435
ENSG00000276166.1	CTD-2600O9.2	3.95376	1.12875	19.7891	8.65e-06	0.00148772
ENSG00000205056.8	RP11-693J15.5	4.12511	1.17139	18.5123	1.69e-05	0.00211695
ENSG00000269821.1	KCNQ1OT1	0.785483	8.16702	10.1646	0.00143167	0.0278983
ENSG00000231721.6	LINC-PINT	0.808145	6.53382	13.0408	0.000304772	0.0111748
ENSG00000260604.2	RP1-140K8.5	4.01924	1.48837	17.037	3.67e-05	0.00333436
ENSG00000204282.4	TNRC6C-AS1	1.18001	5.27526	14.8468	0.000116607	0.0065033
ENSG00000274956.2	UG0898H09	-1.09961	5.9978	13.021	0.000308013	0.0112353
ENSG00000245060.6	LINC00847	1.00403	5.12522	14.9834	0.000108459	0.00622917
ENSG00000245526.8	LINC00461	-0.990611	5.57831	13.8066	0.000202623	0.00868813
ENSG00000260032.1	LINC00657	-0.357591	9.41822	5.95148	0.0147049	0.104491
ENSG00000268670.1	CTD-2622I13.3	2.03993	2.26824	18.1717	2.02e-05	0.00237661
ENSG00000279495.1	RP11-521B24.4	1.29769	5.12792	13.2022	0.000279627	0.010617
ENSG00000269549.2	RP3-461P17.10	2.52973	2.37247	16.6406	4.52e-05	0.00386655
ENSG00000224189.6	HAGLR	1.21357	5.59071	12.1962	0.000478869	0.0148467
ENSG00000279117.1	CTD-2562J17.6	-1.07779	5.83749	11.4181	0.000727331	0.0189392
ENSG00000251562.7	MALAT1	0.152141	11.9786	0.440998	0.506641	0.753174
ENSG00000259974.2	LINC00261	-4.67518	3.5772	8.1	0.00442652	0.0527623
ENSG00000273599.1	RP11-59C5.3	2.49235	1.88199	16.6705	4.45e-05	0.00386226
ENSG00000268205.1	CTC-444N24.11	0.669139	6.58456	10.0908	0.00149015	0.0284825
ENSG00000233639.5	LINC01158	1.20187	3.84846	14.9915	0.000107995	0.00621941
ENSG00000224078.12	SNHG14	-0.510858	9.18035	4.68661	0.0303986	0.159663
ENSG00000225683.5	RP1-301L19.1	1.54554	4.99818	11.2701	0.000787641	0.0197078
ENSG00000250948.1	RP11-1079K10.2	3.67708	1.38682	14.4698	0.000142428	0.0071698
ENSG00000232044.6	LINC01105	0.47305	7.52506	7.77786	0.00528903	0.0585023
ENSG00000225978.3	HAR1A	-2.26901	2.33813	14.7873	0.000120345	0.00666347
ENSG00000257151.1	PWAR6	-0.865474	7.58007	6.21519	0.0126659	0.0953337
ENSG00000214548.14	MEG3	-1.10838	7.38954	6.07569	0.0137054	0.0998142
ENSG00000227695.5	DNMBP-AS1	-2.09117	1.73146	16.5534	4.73e-05	0.00393656
ENSG00000261616.1	RP11-6O2.3	1.77679	2.97174	14.1855	0.000165646	0.00780119
ENSG00000225783.6	MIAT	-1.24252	6.82174	6.85072	0.00886055	0.0780148
ENSG00000261534.1	RP11-244O19.1	0.781845	5.0626	11.6669	0.000636229	0.0174885
ENSG00000274272.1	RP11-44M6.7	2.55004	2.13157	14.1624	0.000167687	0.00784503
ENSG00000226950.6	DANCR	1.00197	4.51153	12.3416	0.000442974	0.013991
ENSG00000231890.7	DARS-AS1	2.56277	1.54608	15.3642	8.87e-05	0.00550964
ENSG00000248550.3	OTX2-AS1	-2.47207	1.74447	14.744	0.000123137	0.00670857
ENSG00000280234.1	RP11-145P16.2	-1.73655	4.35622	10.4663	0.00121573	0.0253302
ENSG00000260949.1	KB-1836B5.1	3.58856	1.19407	13.2967	0.000265874	0.0102823
ENSG00000231312.6	AC007246.3	-1.12644	3.53346	13.5588	0.000231204	0.00952457
ENSG00000259291.2	RP11-617F23.1	-0.958846	6.09074	8.18343	0.00422747	0.0513309
ENSG00000241345.1	RP4-630C24.3	1.62794	3.7707	11.8444	0.00057836	0.0165414
ENSG00000251410.1	AC007106.1	2.94902	1.89292	12.9587	0.000318446	0.0113046
ENSG00000259153.1	RP6-65G23.3	-2.80367	1.63291	13.8714	0.000195757	0.00853975
ENSG00000248714.6	RP11-1079K10.3	2.27518	2.75381	12.5931	0.00038718	0.0129221
ENSG00000273156.1	RP11-127B20.2	-1.84753	1.95113	15.2898	9.22e-05	0.0056645
ENSG00000261675.1	RP5-1119A7.17	-1.92647	3.36478	11.7915	0.000595023	0.0167914
ENSG00000249592.5	RP11-440L14.1	0.995241	4.12053	12.151	0.000490623	0.0149608
ENSG00000278291.1	RP11-172H24.4	0.7342	5.37712	9.86763	0.00168212	0.030171
ENSG00000259891.1	CTA-204B4.2	1.02058	4.58492	11.0361	0.00089355	0.0214053
ENSG00000278937.1	RP11-139H14.5	1.0614	4.78652	10.3188	0.00131685	0.0265791
ENSG00000273615.1	RP11-1136G4.2	3.09704	1.85439	12.2326	0.000469606	0.0146143
ENSG00000260439.1	LMF1-AS1	2.37236	2.17621	12.9911	0.000312968	0.0112596
ENSG00000279254.1	RP11-536C12.1	2.8966	1.25462	13.8275	0.000200382	0.00865581
ENSG00000251322.7	SHANK3	0.491793	6.35845	7.83969	0.00511115	0.0571914
ENSG00000280809.2	LINC00836	1.22919	3.8068	11.797	0.000593274	0.0167751
ENSG00000261526.2	CTB-31O20.2	1.70733	2.65294	13.1395	0.000289141	0.0107316
ENSG00000260804.3	PKI55	-0.934859	5.15058	9.26	0.00234213	0.0362576
ENSG00000273253.2	RP3-402G11.26	-1.64889	2.33306	13.8706	0.000195835	0.00853975
ENSG00000254377.5	MIR124-2HG	-1.62848	3.98697	10.2444	0.00137099	0.0272308
ENSG00000246889.2	AP000487.5	1.6734	2.02499	14.4421	0.000144531	0.00722418
ENSG00000259417.2	LINC01314	-1.02843	4.94882	9.34582	0.00223495	0.0353449
ENSG00000247556.6	OIP5-AS1	-0.330335	8.31582	3.68172	0.0550122	0.226164
ENSG00000260807.6	RP11-161M6.2	0.700472	6.17193	7.36272	0.00665899	0.0667362
ENSG00000273723.1	RP11-93H24.3	2.93993	1.20723	13.2803	0.000268208	0.0103536
ENSG00000237919.5	RP11-181B18.1	-3.24967	1.47072	12.0448	0.000519383	0.0155251
ENSG00000273301.1	RP11-314B1.2	-2.54632	3.52392	8.99432	0.00270821	0.039573
ENSG00000267801.1	RP11-552F3.9	2.32215	1.9044	13.0358	0.000305593	0.0111856
ENSG00000231419.6	LINC00689	2.7849	1.43778	12.8883	0.000330636	0.0115789
ENSG00000260274.1	RP11-817O13.8	2.6886	1.45312	13.0793	0.000298575	0.0110071
ENSG00000271860.5	RP11-436D23.1	-1.75143	2.11079	13.6346	0.000222054	0.00926377
ENSG00000269439.5	CTD-3131K8.2	1.36018	2.99083	12.5487	0.000396475	0.0130857
ENSG00000236423.5	LINC01134	3.35523	1.20696	12.0397	0.000520803	0.0155456
ENSG00000279192.1	PWAR5	-0.614133	7.38287	4.45093	0.0348823	0.173088
ENSG00000229512.1	AC068580.5	2.27622	1.77719	12.8976	0.000329006	0.0115441
ENSG00000233452.6	STXBP5-AS1	-1.17021	3.81048	10.9158	0.000953493	0.0220604
ENSG00000214353.7	VAC14-AS1	-1.51362	3.43614	10.8145	0.00100707	0.022974
ENSG00000260788.5	RP11-298D21.1	1.04281	4.74887	8.59549	0.00336997	0.0444515
ENSG00000281508.1	CDR1-AS	0.0804931	10.0576	0.0712425	0.789536	0.913513
ENSG00000274292.1	RP11-347I19.7	2.44313	1.41627	12.7661	0.000352956	0.0120624
ENSG00000260093.1	RP11-1E4.1	1.74912	2.19382	12.6184	0.000381975	0.0127886
ENSG00000261663.1	RP11-304L19.11	2.66588	1.12781	12.8619	0.000335343	0.0116507
ENSG00000233461.5	RP11-295G20.2	1.70744	2.11677	12.7605	0.000354024	0.0120624
ENSG00000235106.8	LINC00094	-0.690118	5.19912	8.22295	0.0041364	0.0506135
ENSG00000269958.1	RP11-73M18.8	0.866544	4.12819	10.2146	0.00139335	0.0274436
ENSG00000279759.1	CTC-425O23.5	0.837362	4.41753	9.49748	0.00205754	0.0336202
ENSG00000260233.3	SSSCA1-AS1	1.83948	2.19545	12.251	0.000465007	0.0145138
ENSG00000229807.9	XIST	0.348028	8.93262	1.16987	0.279428	0.56132
ENSG00000230223.6	ATXN8OS	-3.04626	2.83019	8.04491	0.00456317	0.0535775
ENSG00000245105.2	A2M-AS1	1.18179	3.0799	11.6177	0.000653288	0.0177502
ENSG00000225746.8	SNHG23	-1.01873	5.07101	7.54198	0.00602777	0.0631814
ENSG00000282418.1	RP11-496N12.9	3.34396	1.03763	11.2792	0.000783816	0.0197078
ENSG00000265702.1	RP11-156L14.1	1.74858	2.76961	10.938	0.000942106	0.0219951
ENSG00000280088.1	RP11-135F9.3	-1.09918	3.10815	11.61	0.000655973	0.0177986
ENSG00000225342.2	AC079630.4	-2.85073	1.2712	11.7088	0.000622043	0.0172714
ENSG00000235609.7	AF127936.9	1.51621	2.70584	11.4849	0.000701652	0.0185413
ENSG00000245498.6	RP11-677M14.7	1.3942	3.18144	10.684	0.00108068	0.0237336
ENSG00000275672.1	GATM-AS1	2.24243	2.03746	11.2189	0.000809697	0.0200893
ENSG00000242808.7	SOX2-OT	0.217493	8.89554	1.06178	0.30281	0.58283
ENSG00000213468.3	FIRRE	1.20114	2.8273	11.668	0.000635846	0.0174885
ENSG00000261622.1	RP11-484P15.1	-3.1677	1.47684	10.1979	0.00140597	0.0275896
ENSG00000248323.5	LUCAT1	3.82323	2.4711	6.51962	0.0106691	0.086726
ENSG00000240875.5	LINC00886	-2.05406	2.61989	10.1033	0.00148006	0.0283864
ENSG00000279674.1	RP11-1086I4.2	-3.75619	1.30345	9.15472	0.00248077	0.0374999
ENSG00000279811.1	RP11-862L9.2	0.484295	7.29755	3.402	0.0651175	0.24978
ENSG00000272568.5	CTB-113D17.1	-1.32872	3.07171	10.6471	0.00110246	0.0240072
ENSG00000250159.6	RP11-381K20.2	0.895783	3.88256	9.72115	0.00182159	0.0315143
ENSG00000255389.1	C6orf3	1.24755	3.71595	9.21227	0.00240399	0.0367726
ENSG00000279419.1	RP5-907C10.3	0.769177	5.35049	6.65362	0.00989547	0.0830198
ENSG00000260838.3	RP11-531A24.3	-3.10563	2.02398	8.79812	0.00301542	0.0420709
ENSG00000188206.6	HNRNPU-AS1	0.691942	5.69801	6.04907	0.0139136	0.100845
ENSG00000279283.1	RP11-417L19.5	1.52704	2.65823	10.9463	0.000937918	0.0219882
ENSG00000203709.9	C1orf132	0.376753	7.1985	3.49308	0.0616258	0.241322
ENSG00000259834.1	RP11-284N8.3	-2.03558	3.54789	7.65783	0.00565265	0.0607331
ENSG00000259668.5	RP11-707P17.2	2.18173	2.4845	9.62876	0.00191554	0.0323456
ENSG00000276269.1	RP11-403A3.2	2.31202	2.50946	9.27733	0.00232007	0.0360215
ENSG00000177234.7	LINC01561	1.44649	3.35802	9.24576	0.00236042	0.0363909
ENSG00000271533.1	RP3-368A4.6	0.559862	5.35627	6.82027	0.00901291	0.0787022
ENSG00000229180.5	GS1-124K5.11	0.569188	4.76393	7.99696	0.00468558	0.054382
ENSG00000263753.6	LINC00667	0.472264	6.1441	5.20241	0.0225557	0.13382
ENSG00000273243.1	CTA-217C2.2	1.91295	1.57794	12.0255	0.000524779	0.0156104
ENSG00000248810.1	RP11-362F19.1	2.92266	2.17563	8.26865	0.00403354	0.049584
ENSG00000224597.9	SVIL-AS1	0.465178	5.91428	5.45345	0.0195297	0.122853
ENSG00000225206.5	MIR137HG	-2.47497	2.85552	7.70859	0.00549586	0.0597831
ENSG00000234377.7	RNF219-AS1	-0.814097	5.13508	6.25864	0.0123589	0.0944884
ENSG00000223855.1	FLJ44511	1.35761	2.68427	10.4356	0.00123606	0.0254227
ENSG00000203930.10	LINC00632	-0.742337	5.08472	6.4253	0.0112506	0.0895359
ENSG00000259678.1	RP11-707P17.1	2.4089	2.13287	9.19237	0.00243026	0.0370004
ENSG00000246898.1	LINC00920	-2.30855	1.76358	10.2747	0.00134867	0.0269899
ENSG00000224388.1	BACE2-IT1	3.02143	1.18434	9.92861	0.00162729	0.0296537
ENSG00000258891.1	RP5-1021I20.5	2.66244	1.25065	10.5542	0.00115926	0.0246861
ENSG00000258548.5	LINC00645	-3.17531	1.64733	8.47353	0.00360351	0.046425
ENSG00000260196.1	RP1-239B22.5	-2.24184	1.77033	10.2947	0.00133416	0.0267248
ENSG00000249550.6	LINC01234	-2.11568	1.97092	9.99967	0.00156568	0.0292096
ENSG00000179818.13	PCBP1-AS1	0.429854	6.44236	3.99761	0.0455649	0.20272
ENSG00000279050.1	PWAR1	-1.17692	3.65587	8.27944	0.00400965	0.0494337
ENSG00000279491.1	RP11-810P12.7	2.13753	2.04221	9.72642	0.00181638	0.0314498
ENSG00000231528.2	FAM225A	2.45152	1.44306	10.3739	0.00127812	0.0259954
ENSG00000279348.1	RP11-566E18.1	-0.784759	4.79518	6.61288	0.0101244	0.083913
ENSG00000260664.2	AC004158.3	-0.560154	5.57437	5.42037	0.0199031	0.124005
ENSG00000280351.2	CTD-2561B21.8	1.97456	2.01266	10.1168	0.00146921	0.0283322
ENSG00000245970.2	KB-1208A12.3	3.48557	1.13229	8.61286	0.00333797	0.0441583
ENSG00000224116.6	INHBA-AS1	-2.21731	2.05019	9.39797	0.00217225	0.0348015
ENSG00000230825.1	AC005532.5	2.14208	2.00861	9.62536	0.00191909	0.0323558
ENSG00000248587.6	GDNF-AS1	-1.72898	1.74933	11.1742	0.000829445	0.020369
ENSG00000237560.5	LINC01497	-2.96797	1.12397	9.73029	0.00181256	0.0314351
ENSG00000230590.7	FTX	0.43041	5.89939	4.89656	0.0269102	0.148711
ENSG00000257086.1	RP11-783K16.13	2.12243	1.51817	10.7998	0.00101511	0.0230581
ENSG00000227372.10	TP73-AS1	0.687964	5.08094	6.03877	0.013995	0.101232
ENSG00000204054.11	LINC00963	0.514415	5.85959	4.76266	0.0290835	0.155295
ENSG00000197182.12	MIRLET7BHG	0.467018	5.72089	5.13853	0.0234005	0.136674
ENSG00000278948.1	RP5-1039K5.12	0.830811	4.51885	6.88816	0.00867684	0.0771245
ENSG00000232934.7	RP11-324O2.3	3.33555	1.15373	8.7029	0.00317704	0.0433584
ENSG00000273036.2	FAM95C	1.34267	3.89171	7.06979	0.00783945	0.0732958
ENSG00000267786.1	AF038458.3	2.89563	1.09424	9.78032	0.00176389	0.0309737
ENSG00000255910.1	RP11-405A12.2	-3.11969	1.13818	9.16599	0.00246555	0.0374032
ENSG00000245293.2	RP11-286E11.1	0.936692	4.36642	6.85306	0.00884897	0.0779776
ENSG00000267199.1	RP11-861E21.2	1.12484	3.35145	8.62862	0.00330922	0.0440966
ENSG00000261716.1	RP11-196G18.22	1.26295	3.86467	7.17543	0.00739087	0.0707918
ENSG00000203721.5	LINC00862	1.82954	2.15258	9.64468	0.00189901	0.0321965
ENSG00000232485.2	AC098820.3	2.29591	1.32239	10.4951	0.0011969	0.0252061
ENSG00000254635.5	WAC-AS1	-0.558281	4.76174	6.67961	0.00975218	0.0824404
ENSG00000225733.5	FGD5-AS1	0.173785	7.77222	1.38102	0.239928	0.517588
ENSG00000249825.5	CTD-2201I18.1	2.14555	1.67898	9.91087	0.00164306	0.0297562
ENSG00000279207.1	RP11-159D12.8	0.720505	5.34073	5.01235	0.0251671	0.142765
ENSG00000273117.1	AC144652.1	1.08393	3.37857	8.36099	0.00383362	0.0479917
ENSG00000227051.5	C14orf132	-0.199058	7.80266	1.16684	0.280051	0.561826
ENSG00000254363.6	CTB-131B5.5	-2.43369	1.72717	9.01252	0.00268137	0.0393258
ENSG00000237399.7	PITRM1-AS1	2.46498	1.24541	9.97018	0.00159096	0.0293889
ENSG00000230551.4	CTB-89H12.4	0.506007	5.61813	4.71018	0.0299845	0.158491
ENSG00000234072.1	AC074117.10	1.42751	2.57116	9.24528	0.00236104	0.0363909
ENSG00000281344.1	HELLPAR	-1.74399	1.92672	9.94986	0.00160862	0.0294537
ENSG00000267432.5	DNAH17-AS1	1.76781	4.12701	5.10413	0.023869	0.138023
ENSG00000279803.1	RP11-407G23.5	1.25699	3.31998	7.89899	0.00494625	0.0560266
ENSG00000280010.1	AP001350.4	2.26731	2.28805	7.89928	0.00494544	0.0560266
ENSG00000258441.1	LINC00641	-0.275462	7.02222	2.25258	0.133392	0.37523
ENSG00000232748.3	RP11-196G11.6	2.46795	1.62841	8.90091	0.00285029	0.0408426
ENSG00000261087.1	KB-1460A1.5	0.603881	5.22416	5.15421	0.0231901	0.135971
ENSG00000207955.3	MIR219A2	-0.431362	6.73287	2.49055	0.114531	0.343615
ENSG00000196295.11	AC005154.6	0.303965	6.70297	2.79617	0.0944897	0.30846
ENSG00000235652.7	RP11-545I5.3	-0.967896	3.82364	7.37543	0.00661211	0.0665562
ENSG00000273329.1	RP11-448A19.1	0.668054	4.56697	6.3889	0.0114836	0.0907765
ENSG00000270419.1	CAHM	0.85274	3.87815	7.47467	0.00625732	0.0644556
ENSG00000274712.1	RP11-147L13.15	0.716646	4.38011	6.57346	0.010351	0.0851125
ENSG00000249859.7	PVT1	1.49058	2.30956	9.39636	0.00217417	0.0348015
ENSG00000260231.1	JHDM1D-AS1	1.51706	2.17815	9.47381	0.00208427	0.0339261
ENSG00000259807.1	RP11-426C22.4	1.80308	1.9934	9.23907	0.00236905	0.0364878
ENSG00000273487.1	RP4-621B10.8	1.36951	2.58308	8.90632	0.00284186	0.0408303
ENSG00000232903.2	LINC01166	-2.64793	1.73515	7.94569	0.0048202	0.0551814
ENSG00000241990.5	PRR34-AS1	1.06513	3.27311	8.04678	0.00455846	0.0535518
ENSG00000270953.1	RP11-2E11.9	-1.84169	3.90345	5.01828	0.0250811	0.14246
ENSG00000275367.1	RP11-266K4.14	-0.842099	4.02896	6.83252	0.00895129	0.0784228
ENSG00000280385.1	AP000648.5	-1.95906	1.80625	9.21127	0.0024053	0.0367726
ENSG00000267100.1	ILF3-AS1	0.65423	4.68492	5.77136	0.0162894	0.110577
ENSG00000272888.5	LINC01578	0.342359	6.22838	3.27858	0.0701895	0.260176
ENSG00000272159.1	RP11-350N15.6	2.35922	1.13671	9.78508	0.00175933	0.0309737
ENSG00000260193.1	RP11-83N9.5	2.74276	1.02415	9.14835	0.00248943	0.0375322
ENSG00000266903.1	CTB-171A8.1	2.41481	1.0304	9.82202	0.00172435	0.0305553
ENSG00000236714.1	AC005592.1	-2.7202	1.08098	9.02501	0.00266311	0.0392053
ENSG00000259462.2	CPEB1-AS1	1.03614	3.92181	6.4636	0.0110106	0.0882592
ENSG00000277147.4	LINC00869	-0.873839	3.34046	8.06329	0.00451712	0.0533852
ENSG00000232229.5	LINC00865	-1.60656	2.65097	7.81862	0.00517108	0.0576186
ENSG00000279253.1	RP4-614O4.13	1.8091	2.07658	8.57533	0.00340748	0.0447102
ENSG00000235475.1	LINC01372	1.7416	1.80921	9.32446	0.00226115	0.035523
ENSG00000260992.1	DOCK9-AS2	-2.28372	1.29007	9.23586	0.00237321	0.0365169
ENSG00000271746.1	RP1-202O8.3	2.51347	1.07587	9.18706	0.00243732	0.0370547
ENSG00000267640.5	CTD-2554C21.2	-1.35463	2.45073	8.6563	0.00325933	0.0438118
ENSG00000233885.7	YEATS2-AS1	1.39072	2.82804	7.76893	0.00531526	0.0586158
ENSG00000257702.3	LBX2-AS1	2.6321	1.08963	8.79826	0.00301518	0.0420709
ENSG00000258240.5	RP1-46F2.3	-3.09164	1.23313	7.4988	0.00617402	0.0640147
ENSG00000273230.1	RP11-1246C19.1	1.26537	2.71734	8.17506	0.00424702	0.0514327
ENSG00000280287.1	RP13-554M15.7	0.832187	3.93258	6.43609	0.0111824	0.0891607
ENSG00000260599.1	CTC-457E21.1	-3.01107	1.00325	8.07084	0.00449832	0.0532822
ENSG00000233117.2	LINC00702	2.7918	1.21639	8.04328	0.00456727	0.0535958
ENSG00000279536.1	RP11-445N20.2	1.77577	1.62434	9.33946	0.00224272	0.0353908
ENSG00000257556.1	RP11-44N21.1	-2.59274	1.02459	8.81396	0.00298934	0.0419225
ENSG00000251141.5	RP11-53O19.1	-0.896671	3.15081	7.86076	0.00505192	0.0567985
ENSG00000273033.2	RP11-67L2.2	-0.669655	4.02471	6.43718	0.0111756	0.0891396
ENSG00000224429.7	LINC00539	2.07652	1.8997	7.97856	0.00473347	0.0545798
ENSG00000272701.2	MESTIT1	-1.76544	1.5181	9.44697	0.00211498	0.0342682
ENSG00000234456.7	MAGI2-AS3	0.183298	7.25088	0.942081	0.331743	0.609452
ENSG00000274797.1	RP11-407N8.5	2.52733	1.1159	8.61375	0.00333636	0.0441583
ENSG00000253647.1	CTD-2270F17.1	2.03729	1.44793	8.98465	0.00272257	0.0396566
ENSG00000242125.3	SNHG3	0.95538	4.1063	5.54438	0.0185401	0.118995
ENSG00000258297.1	RP11-658F2.8	-1.04573	3.26216	7.17511	0.00739217	0.0707918
ENSG00000236953.1	ZDHHC20-IT1	2.1267	1.58649	8.43235	0.00368603	0.046946
ENSG00000243701.5	LINC00883	0.495345	4.96066	4.71042	0.0299803	0.158491
ENSG00000267260.1	CTD-2162K18.4	-1.65892	1.99178	8.53686	0.00348025	0.0454085
ENSG00000261496.1	RP13-514E23.1	-0.756983	4.53736	5.02062	0.0250472	0.14246
ENSG00000271553.1	RP11-274B21.10	1.20302	2.65274	8.08096	0.00447327	0.0530807
ENSG00000280123.1	RP11-267M23.1	-1.22003	2.88987	7.51838	0.00610726	0.0636651
ENSG00000271858.5	CYB561D2	2.42998	1.11616	8.66365	0.0032462	0.043736
ENSG00000265750.1	RP11-799B12.4	1.61125	1.85141	8.85717	0.00291941	0.0413576
ENSG00000279010.1	RP5-1039K5.19	-0.134022	7.64498	0.22028	0.638827	0.838026
ENSG00000271430.1	RP3-368A4.5	0.44228	5.47095	3.59503	0.0579526	0.232612
ENSG00000224789.1	AC012363.4	2.94845	1.00408	7.69872	0.00552601	0.0599042
ENSG00000268895.5	A1BG-AS1	1.05515	2.88806	7.69976	0.00552282	0.0599042
ENSG00000279159.1	RP3-394A18.1	-1.49048	2.07088	8.49817	0.00355504	0.0461001
ENSG00000261520.5	DLGAP1-AS5	-2.78397	1.42638	7.09566	0.0077271	0.0728726
ENSG00000234546.2	RP3-510D11.2	3.40172	1.02575	6.5724	0.0103572	0.0851125
ENSG00000266289.1	RP11-1C8.6	2.36351	1.41946	7.97853	0.00473353	0.0545798
ENSG00000228793.1	RP1-223B1.1	1.66258	3.33804	5.3518	0.0207009	0.1272
ENSG00000280187.1	CTC-351M12.1	-1.37283	2.33861	8.12738	0.00436016	0.0522062
ENSG00000250208.6	FZD10-AS1	1.15013	3.27964	6.5225	0.0106518	0.086673
ENSG00000225194.2	LINC00092	-0.979843	3.04887	7.3241	0.00680359	0.0675692
ENSG00000263327.6	TAPT1-AS1	0.723152	4.14206	5.50191	0.0189958	0.120749
ENSG00000224924.6	LINC00320	0.506974	5.65149	2.85445	0.0911212	0.302212
ENSG00000243836.5	WDR86-AS1	2.39144	1.45146	7.65769	0.00565309	0.0607331
ENSG00000272338.2	RP11-722E23.2	-2.02441	1.56644	8.189	0.00421453	0.0512821
ENSG00000278041.1	RP5-984P4.6	0.690078	4.61191	4.49983	0.0338983	0.169917
ENSG00000278730.1	RP11-147L13.11	0.299192	6.19016	2.15581	0.142032	0.387597
ENSG00000197322.3	C17orf102	-2.24273	1.68555	7.4097	0.00648733	0.0658535
ENSG00000261040.6	WFDC21P	3.70052	1.03073	5.62273	0.017729	0.115989
ENSG00000271204.1	RP11-138A9.1	0.734877	4.54589	4.50203	0.0338547	0.169818
ENSG00000278873.1	PRO1804	-2.00115	1.83574	7.56157	0.00596262	0.0628655
ENSG00000233016.6	SNHG7	0.527644	4.53629	4.89229	0.0269769	0.148844
ENSG00000268170.2	RP11-556I13.2	1.28412	2.75696	7.0443	0.0079518	0.0739088
ENSG00000213062.4	RP1-206D15.6	-1.49986	2.09587	8.00309	0.00466975	0.0543074
ENSG00000176593.7	CTD-2368P22.1	0.428768	5.24575	3.63213	0.0566742	0.229699
ENSG00000281026.1	N4BP2L2-IT2	0.513292	5.31077	3.3372	0.06773	0.255092
ENSG00000279425.1	CTD-2017D11.2	0.89312	3.35879	6.54454	0.0105207	0.0860335
ENSG00000233223.2	AC113189.5	0.941508	3.03054	7.1362	0.00755431	0.0718253
ENSG00000260114.2	CTD-2574D22.4	0.756006	3.77462	5.90242	0.0151201	0.106082
ENSG00000261292.2	RP11-389G6.3	-2.27209	2.08505	6.27053	0.0122762	0.0940941
ENSG00000236859.6	NIFK-AS1	0.773485	3.99433	5.38006	0.0203682	0.125832
ENSG00000230699.2	RP11-54O7.1	2.34944	1.12731	8.13173	0.00434973	0.0521388
ENSG00000262410.1	RP11-388C12.8	1.83301	1.80139	7.72867	0.00543507	0.059374
ENSG00000229321.1	AC008269.2	-1.35721	2.43687	7.38764	0.00656737	0.0663405
ENSG00000279099.1	RP11-595O22.1	-2.40306	1.16286	7.87023	0.00502553	0.0566823
ENSG00000260563.3	RP13-516M14.1	1.07398	2.74514	7.31725	0.00682959	0.0676986
ENSG00000227036.6	LINC00511	0.656339	3.78442	5.90151	0.0151279	0.106091
ENSG00000277020.4	RP11-476H16.1	1.85637	2.0016	7.17171	0.00740619	0.0708941
ENSG00000260337.3	RP11-386M24.6	2.7003	1.13754	7.21865	0.00721498	0.0700431
ENSG00000234741.7	GAS5	0.115123	7.25842	0.265388	0.606442	0.81664
ENSG00000224223.1	VSTM2A-OT1	-1.9461	1.75317	7.49053	0.00620243	0.0641837
ENSG00000237485.5	SGOL1-AS1	2.50213	1.33042	7.19309	0.00731847	0.0705643
ENSG00000206573.8	THUMPD3-AS1	0.594782	5.01021	3.49603	0.0615162	0.241249
ENSG00000196810.4	CTBP1-AS2	0.424384	4.77674	4.29161	0.0383009	0.182776
ENSG00000269982.1	RP11-1020A11.2	1.2727	2.80168	6.62297	0.0100672	0.0837709
ENSG00000280237.1	MIR4697HG	-0.675529	3.94358	5.45997	0.019457	0.122681
ENSG00000273066.5	RP11-216L13.19	1.2263	2.64928	7.0588	0.00788769	0.0735432
ENSG00000267749.1	CTC-265F19.1	1.08039	2.86437	6.85631	0.00883286	0.077868
ENSG00000235529.1	AGAP1-IT1	1.65579	1.74056	8.03252	0.00459448	0.0537961
ENSG00000235423.8	RP11-282O18.3	1.55055	2.39831	6.79971	0.00911726	0.0791692
ENSG00000215244.2	RP11-563J2.2	-0.938822	4.06682	4.57696	0.0324046	0.165606
ENSG00000246560.2	RP11-10L12.4	1.30269	2.68651	6.67998	0.00975016	0.0824404
ENSG00000182310.12	SPACA6P	0.702311	4.04304	5.07234	0.0243106	0.139797
ENSG00000257621.7	PSMA3-AS1	0.27723	5.95379	2.12648	0.144773	0.391698
ENSG00000253352.8	TUG1	0.117978	7.00623	0.509294	0.475445	0.729148
ENSG00000277232.2	GTSE1-AS1	1.97696	1.4602	7.8584	0.00505852	0.0568426
ENSG00000226496.2	LINC00323	1.36525	3.49923	4.78517	0.0287058	0.154289
ENSG00000228058.1	RP11-552D4.1	1.03628	3.50321	5.43956	0.0196856	0.123289
ENSG00000235903.7	CPB2-AS1	0.629439	4.85514	3.52822	0.0603324	0.238327
ENSG00000242686.4	RP11-1191J2.2	-1.56728	1.90356	7.74304	0.005392	0.0591075
ENSG00000250284.1	CTB-1I21.1	-2.45284	1.27391	7.1832	0.00735892	0.0707148
ENSG00000274627.1	RP11-104N10.2	0.551664	4.2383	4.86974	0.0273317	0.149636
ENSG00000264920.1	RP11-6N17.4	-0.98011	2.87039	6.83475	0.00894011	0.0783738
ENSG00000261187.1	RP11-1007O24.2	1.48796	2.22463	7.11892	0.00762748	0.0721648
ENSG00000249604.1	RP11-286E11.2	1.25294	2.54722	6.85886	0.0088203	0.0778221
ENSG00000234161.1	PABPC5-AS1	-2.26899	1.11854	7.75243	0.00536402	0.0589166
ENSG00000255864.5	RP11-444D3.1	-0.983922	2.70385	7.06872	0.00784415	0.0732985
ENSG00000253230.6	LINC00599	-0.777291	4.62411	3.49749	0.0614618	0.241125
ENSG00000273108.1	RP11-416N2.4	-2.28942	1.10675	7.65738	0.00565405	0.0607331
ENSG00000279656.1	RP11-298I3.6	2.28959	1.51073	6.75964	0.00932424	0.0804268
ENSG00000260469.2	C15orf59-AS1	-2.56418	1.18731	6.86076	0.0088109	0.0777715
ENSG00000270069.1	MIR222HG	1.81424	1.89247	6.96596	0.00830748	0.0754976
ENSG00000223396.2	RP11-134G8.5	1.0361	2.86299	6.52812	0.0106182	0.0864509
ENSG00000267053.6	CTD-3162L10.1	1.88381	1.27637	8.14293	0.00432294	0.0518777
ENSG00000244055.1	AC007566.10	0.684498	4.18853	4.46825	0.0345304	0.171865
ENSG00000279801.1	RP11-75C10.6	1.60352	1.75384	7.67298	0.0056054	0.0603327
ENSG00000260367.2	RP11-264B17.4	2.84567	1.03373	6.50504	0.0107569	0.0871782
ENSG00000272905.1	RP11-265E18.1	2.41729	1.01377	7.49967	0.00617102	0.0640147
ENSG00000232542.1	DPYD-IT1	2.35934	1.1436	7.31271	0.00684688	0.0678065
ENSG00000278949.1	RP11-46H11.11	0.883612	2.86897	6.74417	0.00940545	0.0808312
ENSG00000280152.1	RP11-331F4.5	0.963027	3.57382	5.07249	0.0243085	0.139797
ENSG00000260966.1	RP11-690D19.3	-0.407375	5.06441	3.19725	0.0737624	0.2679
ENSG00000279432.1	RP11-135N5.3	0.878924	3.68083	5.00776	0.0252339	0.142962
ENSG00000272870.1	RP11-798M19.6	0.887788	3.23507	5.90555	0.0150933	0.105953
ENSG00000276931.1	RP11-161M6.6	1.68748	1.61599	7.67768	0.00559078	0.0602673
ENSG00000223745.7	RP4-717I23.3	0.433753	5.32264	2.53976	0.111012	0.337639
ENSG00000213742.6	ZNF337-AS1	-0.835266	3.08588	6.19843	0.0127863	0.0958764
ENSG00000213971.7	RP11-15H20.6	0.602136	4.17831	4.42973	0.0353181	0.174312
ENSG00000276097.1	AC006538.8	1.57293	2.19347	6.53061	0.0106033	0.0864121
ENSG00000250156.3	CTC-498M16.2	-1.67686	1.55685	7.68556	0.00556645	0.0600661
ENSG00000271917.1	RP11-506O24.2	-2.12789	1.38116	7.09423	0.00773324	0.0728726
ENSG00000260822.1	GS1-358P8.4	-0.398631	5.632	1.9456	0.163062	0.418667
ENSG00000281404.1	LINC01176	1.38654	2.09958	7.11774	0.0076325	0.0721801
ENSG00000260766.1	RP11-226L15.5	0.896463	3.2441	5.66357	0.0173209	0.114117
ENSG00000235026.5	DPP10-AS1	-2.31229	1.69023	5.95188	0.0147016	0.104491
ENSG00000269352.1	PTOV1-AS2	1.26992	2.11648	7.29687	0.00690747	0.0682153
ENSG00000244879.4	GABPB1-AS1	0.128814	6.82475	0.270222	0.603183	0.814272
ENSG00000232034.1	AC092168.2	1.50375	1.89994	7.23588	0.00714607	0.0696627
ENSG00000170919.15	TPT1-AS1	0.253287	5.66044	2.08038	0.149203	0.397644
ENSG00000279289.1	RP3-331H24.6	0.855701	3.83384	4.48875	0.0341186	0.170657
ENSG00000268460.1	DKFZp434J0226	0.913342	3.15845	5.74967	0.0164918	0.111238
ENSG00000230415.1	RP5-902P8.10	1.54819	1.60964	7.73121	0.00542744	0.0593518
ENSG00000270673.1	YTHDF3-AS1	1.85936	1.30427	7.69769	0.00552916	0.0599077
ENSG00000241684.5	ADAMTS9-AS2	0.915051	3.85021	4.2855	0.0384389	0.183187
ENSG00000279400.1	CTD-2353F22.2	-0.581466	4.18584	4.22583	0.0398132	0.187106
ENSG00000280099.1	RP11-33E12.2	1.80167	1.41895	7.49231	0.0061963	0.0641607
ENSG00000260392.5	RP11-1129I3.1	2.12585	1.24512	7.12621	0.00759653	0.0720866
ENSG00000242282.6	AC108488.4	-2.40119	1.09269	6.82372	0.00899548	0.0786798
ENSG00000279821.1	RP11-1334A24.5	2.36981	1.07583	6.91344	0.00855503	0.0764685
ENSG00000281195.1	ZNF638-IT1	0.545179	4.27055	4.07761	0.043455	0.197839
ENSG00000224795.1	C11orf39	0.799955	3.72629	4.6451	0.0311424	0.161963
ENSG00000234810.1	RP11-466L17.1	2.11082	1.45216	6.64317	0.00995369	0.0833459
ENSG00000254484.1	CTA-797E19.1	2.17403	1.36974	6.66558	0.00982924	0.0827206
ENSG00000240888.1	RP13-635I23.3	2.48645	1.2081	6.33873	0.0118129	0.0919395
ENSG00000259623.1	RP11-156E6.1	-0.361621	5.17378	2.61085	0.106135	0.329692
ENSG00000255248.6	RP11-166D19.1	0.115956	6.55913	0.504268	0.477631	0.731178
ENSG00000231427.5	LINC01445	1.08414	2.73562	6.0311	0.014056	0.10146
ENSG00000254860.5	TMEM9B-AS1	1.06032	3.00336	5.5156	0.0188476	0.120276
ENSG00000279022.1	RP11-250B2.4	1.79846	1.72946	6.63832	0.00998082	0.0834245
ENSG00000258913.1	RP11-260M19.2	-2.61467	1.07931	6.28448	0.01218	0.0937052
ENSG00000228065.10	LINC01515	-1.40079	3.15757	4.48566	0.0341804	0.17085
ENSG00000235994.4	RP3-470B24.5	2.82448	1.44436	5.03526	0.0248363	0.141608
ENSG00000225138.7	CTD-2228K2.7	0.554661	4.38503	3.68435	0.0549255	0.225895
ENSG00000271335.5	RP11-324I22.4	0.916524	2.83712	6.06694	0.0137735	0.100216
ENSG00000257067.5	AP000797.4	-2.1923	1.05328	7.17527	0.00739155	0.0707918
ENSG00000226380.7	AC058791.1	0.455286	5.39128	1.85275	0.173463	0.433413
ENSG00000269825.1	CTD-3099C6.9	0.976477	3.25423	5.01813	0.0250832	0.14246
ENSG00000274093.1	RP11-140H17.2	-1.56419	1.58	7.3388	0.00674817	0.0671743
ENSG00000232018.4	AL132709.8	-1.44924	2.89638	4.77751	0.0288338	0.154507
ENSG00000244738.1	RP11-373E16.3	1.26062	2.35717	6.29367	0.012117	0.0934142
ENSG00000269890.1	RP5-1139B12.2	-1.80713	1.31669	7.38832	0.00656489	0.0663405
ENSG00000224086.5	LL22NC03-86G7.1	-1.53543	2.29393	5.82576	0.0157931	0.108552
ENSG00000246731.2	MGC16275	-0.600307	4.38316	3.47086	0.0624587	0.243345
ENSG00000272645.2	RP11-504P24.8	0.947861	2.93216	5.66534	0.0173033	0.114111
ENSG00000228486.9	LINC01125	0.670018	4.04527	3.95578	0.0467107	0.205169
ENSG00000166770.10	ZNF667-AS1	-0.388266	4.9609	2.69979	0.100361	0.319316
ENSG00000279233.1	RP11-158L12.4	1.04955	2.44481	6.45063	0.0110913	0.0887347
ENSG00000215039.6	CD27-AS1	0.374627	5.16959	2.30275	0.129145	0.36817
ENSG00000236778.7	INTS6-AS1	0.845926	3.21521	5.24188	0.0220495	0.132041
ENSG00000279453.1	RP3-425C14.4	-0.426454	5.09895	2.32538	0.127279	0.365245
ENSG00000235597.1	LINC01102	0.769746	3.57263	4.66014	0.0308708	0.161223
ENSG00000203875.10	SNHG5	0.279892	5.56177	1.71705	0.190073	0.456351
ENSG00000238197.5	PAXBP1-AS1	-0.667681	3.78322	4.4253	0.0354099	0.174562
ENSG00000254473.1	RP11-522I20.3	1.04077	2.50813	6.27426	0.0122504	0.093982
ENSG00000233542.1	RP11-547D24.1	2.70823	1.01768	5.89656	0.0151705	0.106294
ENSG00000271122.1	RP11-379H18.1	0.471574	4.38358	3.57709	0.0585816	0.234011
ENSG00000251194.2	RP1-68D18.2	1.84763	1.68682	6.26494	0.0123151	0.0943234
ENSG00000224870.6	RP4-758J18.2	0.576127	4.07566	3.95304	0.0467867	0.205333
ENSG00000235072.2	AC012074.2	-1.46867	1.75045	6.93365	0.00845887	0.0762051
ENSG00000248019.2	FAM13A-AS1	0.552116	4.33979	3.46911	0.0625249	0.243506
ENSG00000272145.1	NFYC-AS1	0.959223	2.88656	5.55617	0.0184156	0.118483
ENSG00000270059.1	RP11-88H12.2	-1.36551	2.14117	6.28443	0.0121803	0.0937052
ENSG00000236790.5	LINC00299	-0.67212	3.74955	4.3628	0.0367318	0.178306
ENSG00000280347.1	AC000123.2	0.572443	4.24561	3.5277	0.0603513	0.238357
ENSG00000250131.1	RP11-130F10.1	1.25849	2.23305	6.21167	0.0126911	0.0953764
ENSG00000226029.1	RP4-798A10.2	1.12303	2.10722	6.77552	0.00924163	0.0798768
ENSG00000260293.2	RP11-715J22.6	-0.94268	3.09365	5.06554	0.0244061	0.140059
ENSG00000263874.1	LINC00672	-0.614952	4.25511	3.40308	0.0650748	0.249733
ENSG00000229891.1	LINC01315	1.08443	3.33037	4.29977	0.0381176	0.182196
ENSG00000277511.1	CTD-2095E4.5	2.0702	1.14341	6.78189	0.00920872	0.0796573
ENSG00000244219.6	GS1-259H13.2	-2.02339	1.1639	6.82017	0.0090134	0.0787022
ENSG00000261659.2	LA16c-313D11.12	1.6016	2.16071	5.57279	0.0182417	0.117968
ENSG00000230269.6	RP1-40E16.9	-1.45465	1.78717	6.62218	0.0100716	0.0837709
ENSG00000260852.1	FBXL19-AS1	1.21818	2.7304	5.12996	0.0235163	0.136918
ENSG00000275481.1	RP11-474P2.6	-1.20176	2.21664	6.21858	0.0126416	0.0952751
ENSG00000228063.1	LYPLAL1-AS1	-1.68642	1.43676	6.86387	0.00879557	0.0777239
ENSG00000224699.8	LAMTOR5-AS1	0.778794	3.34379	4.73484	0.0295575	0.157081
ENSG00000189223.13	PAX8-AS1	1.17001	3.41458	3.79957	0.0512656	0.217306
ENSG00000271811.1	RP1-79C4.4	1.08006	2.70764	5.31854	0.0210996	0.128689
ENSG00000280439.1	RP4-568B10.1	2.50103	1.02352	5.85599	0.0155241	0.107705
ENSG00000254040.1	RP11-421P23.2	2.30965	1.0774	6.08103	0.0136641	0.0996914
ENSG00000243069.7	ARHGEF26-AS1	-0.499537	4.36594	3.08722	0.0789097	0.27812
ENSG00000215386.10	MIR99AHG	-0.209561	5.72974	1.04651	0.306311	0.585931
ENSG00000255717.6	SNHG1	0.270145	5.56348	1.2507	0.263419	0.545553
ENSG00000262877.4	RP11-1055B8.4	-0.66073	4.10582	3.27527	0.0703316	0.260539
ENSG00000267270.5	PARD6G-AS1	1.24972	2.88148	4.53272	0.0332528	0.168078
ENSG00000279696.1	RP11-178H8.7	1.04424	2.63018	5.46457	0.0194059	0.122535
ENSG00000258646.1	RP11-950C14.3	1.80074	1.29414	6.68737	0.00970982	0.0822792
ENSG00000279822.1	RP11-541M12.6	1.30506	2.29038	5.61263	0.0178315	0.116473
ENSG00000233602.1	ERI3-IT1	1.39344	2.01276	6.00898	0.0142332	0.102355
ENSG00000236333.3	TRHDE-AS1	-1.64008	1.90954	5.69286	0.017034	0.113086
ENSG00000247137.8	RP11-727A23.5	0.723699	3.36597	4.59683	0.0320312	0.164447
ENSG00000260723.1	RP11-165M1.2	2.12742	1.0571	6.47362	0.0109487	0.0879592
ENSG00000260806.1	RP11-872J21.3	2.13016	1.10944	6.36573	0.0116345	0.0913902
ENSG00000279738.1	RP5-1014D13.2	0.665303	3.65163	4.13947	0.0418944	0.193292
ENSG00000266904.5	CTC-559E9.1	0.663812	3.31223	4.80602	0.0283605	0.153172
ENSG00000237248.4	LINC00987	0.686591	3.74903	3.87916	0.048889	0.211278
ENSG00000228512.2	RP11-281A20.2	1.74065	1.71543	5.82649	0.0157866	0.108552
ENSG00000273214.1	RP5-1039K5.18	-2.6034	1.40469	4.6949	0.0302523	0.159205
ENSG00000226746.2	SMCR5	-1.87677	1.2908	6.43939	0.0111617	0.089128
ENSG00000279360.1	RP11-946P6.4	1.09204	2.4088	5.70776	0.0168901	0.11267
ENSG00000258056.2	RP11-644F5.11	0.567701	3.78304	3.98857	0.0458099	0.203277
ENSG00000237737.5	DCTN1-AS1	-1.16233	3.09046	4.18296	0.0408324	0.190128
ENSG00000274317.1	RP11-93G5.1	2.93283	1.24038	4.31178	0.0378493	0.181558
ENSG00000226752.7	PSMD5-AS1	0.421808	5.00731	1.84893	0.173908	0.433961
ENSG00000234771.3	SLC25A25-AS1	0.767066	3.7102	3.68874	0.0547811	0.225699
ENSG00000276182.1	RP11-872J21.5	0.972232	2.75453	5.19208	0.02269	0.134197
ENSG00000260426.1	RP5-912I13.1	1.11566	3.09091	4.21235	0.0401308	0.188017
ENSG00000259070.5	LINC00639	0.245384	5.84455	0.606279	0.436192	0.696783
ENSG00000270571.2	RP11-355F16.1	1.97261	1.2224	6.27493	0.0122458	0.093982
ENSG00000273106.1	RP11-559M23.1	2.30432	1.08302	5.85688	0.0155163	0.107705
ENSG00000229152.2	ANKRD10-IT1	0.623296	3.94711	3.45794	0.0629487	0.244604
ENSG00000280798.1	LINC00294	-0.243903	5.72141	0.794833	0.372643	0.644529
ENSG00000232442.1	CTD-3184A7.4	0.92763	3.10842	4.49903	0.033914	0.169955
ENSG00000224812.2	TMEM72-AS1	-1.292	2.13625	5.73651	0.0166158	0.11163
ENSG00000235453.7	TOPORS-AS1	-0.886584	2.71841	5.35552	0.0206568	0.126966
ENSG00000272264.1	RP11-92K15.3	2.15398	1.00455	6.29958	0.0120766	0.0932726
ENSG00000269688.1	AC008982.2	2.20053	1.01191	6.14578	0.0131726	0.0974737
ENSG00000228382.1	ITPKB-IT1	0.815917	3.11662	4.65488	0.0309655	0.161481
ENSG00000175061.17	LRRC75A-AS1	-0.0402158	6.38495	0.0763136	0.782357	0.910803
ENSG00000203993.4	ARRDC1-AS1	0.517834	3.81216	3.84496	0.0498956	0.213758
ENSG00000270022.3	RNU12	2.19484	1.19298	5.71179	0.0168513	0.112588
ENSG00000229955.1	RP1-5O6.4	2.07511	1.01379	6.35112	0.0117307	0.0917227
ENSG00000279020.1	C18orf15	-1.09337	2.0366	6.25073	0.0124142	0.0946295
ENSG00000212694.8	LINC01089	0.528194	4.25298	2.8981	0.0886838	0.29752
ENSG00000233175.2	CTD-2020K17.3	-1.86267	1.86535	4.97089	0.0257774	0.144709
ENSG00000205562.2	RP11-497E19.1	-2.2756	1.29737	5.2844	0.0215173	0.130216
ENSG00000236901.4	MIR600HG	-0.453448	4.47854	2.55681	0.10982	0.335701
ENSG00000227392.1	HPN-AS1	0.741073	3.68914	3.53031	0.0602564	0.238234
ENSG00000247572.7	CKMT2-AS1	0.655892	3.53569	3.99633	0.0455994	0.20272
ENSG00000247240.7	UBL7-AS1	1.26252	2.10015	5.65729	0.017383	0.114339
ENSG00000233621.1	LINC01137	1.05114	2.47063	5.34177	0.0208203	0.127712
ENSG00000255318.1	RP11-655M14.13	2.1468	1.1326	5.84197	0.0156483	0.108024
ENSG00000261069.3	RP11-701H24.4	-0.396492	5.47493	0.756512	0.384422	0.653989
ENSG00000241014.1	RP11-244H3.1	-1.07545	2.26499	5.68554	0.0171053	0.113391
ENSG00000272808.2	RP11-66B24.7	1.04616	2.80387	4.64829	0.0310844	0.16183
ENSG00000261428.2	RP11-16P6.1	-1.34605	2.18355	5.29264	0.0214158	0.129837
ENSG00000237517.8	DGCR5	-0.693421	4.57808	1.843	0.174599	0.434663
ENSG00000280543.1	ASAP1-IT2	1.09316	2.25702	5.63654	0.0175899	0.115234
ENSG00000248100.2	RP11-709A23.1	2.10542	1.48209	5.13626	0.0234311	0.136722
ENSG00000251442.5	LINC01094	0.018306	6.40972	0.00310413	0.955569	0.985373
ENSG00000258768.2	CTD-2292M16.8	-1.38826	2.1053	5.30819	0.0212254	0.12915
ENSG00000273151.1	RP11-449P15.2	0.668408	3.67131	3.59883	0.0578202	0.232344
ENSG00000275857.1	AC009133.21	2.05244	1.03021	6.15663	0.013092	0.0972388
ENSG00000179066.7	CTD-2527I21.15	1.53743	1.62705	5.98013	0.014468	0.103478
ENSG00000174403.15	C20orf166-AS1	-1.51375	2.02039	5.19673	0.0226294	0.133962
ENSG00000272610.1	MAGI1-IT1	1.32822	1.80347	6.02774	0.0140827	0.101584
ENSG00000245910.8	SNHG6	0.170844	5.62585	0.785943	0.37533	0.646276
ENSG00000213963.6	AC074286.1	-0.756465	3.32247	4.05242	0.0441081	0.199272
ENSG00000250903.8	GMDS-AS1	-0.398169	4.50509	2.41805	0.119944	0.353052
ENSG00000248092.7	NNT-AS1	-0.155664	5.65722	0.723255	0.395078	0.663304
ENSG00000261342.1	AC006538.1	1.11836	2.82095	4.32075	0.0376502	0.181139
ENSG00000262468.5	LINC01569	1.30722	1.75066	6.10402	0.0134874	0.0988701
ENSG00000260368.1	RP11-521I2.3	1.68216	1.75558	5.30632	0.0212481	0.129201
ENSG00000260418.1	RP3-406A7.7	1.0245	2.87677	4.36268	0.0367346	0.178306
ENSG00000281358.1	RASSF1-AS1	2.06123	1.0556	5.96723	0.0145742	0.103892
ENSG00000280294.1	RP11-177H2.1	-1.24408	2.14103	5.38516	0.0203087	0.125806
ENSG00000237949.1	LINC00844	0.156099	5.82946	0.402641	0.525729	0.765442
ENSG00000225470.6	JPX	0.334693	4.95642	1.586	0.207899	0.478446
ENSG00000259336.1	RP11-323I15.5	-1.47593	1.48239	6.21935	0.0126361	0.0952676
ENSG00000257337.6	RP11-983P16.4	0.454911	4.7695	1.69964	0.192334	0.459044
ENSG00000258057.5	BCDIN3D-AS1	-1.10686	2.35978	5.15853	0.0231325	0.135802
ENSG00000228242.6	AC093495.4	1.98513	1.42487	5.27129	0.02168	0.130715
ENSG00000233429.9	HOTAIRM1	2.29293	1.03356	5.42013	0.0199058	0.124005
ENSG00000273002.1	RP11-336K24.12	1.56085	1.6664	5.61079	0.0178503	0.116477
ENSG00000215256.3	DHRS4-AS1	-0.361065	4.47744	2.3751	0.123283	0.358647
ENSG00000259976.1	RP11-553L6.5	0.102073	5.90818	0.278377	0.597767	0.81072
ENSG00000258399.6	MEG8	-1.05705	3.4896	2.92817	0.0870463	0.294502
ENSG00000269051.5	CTD-2245F17.3	-1.17516	2.21219	5.24337	0.0220306	0.131965
ENSG00000240050.5	RP1-93H18.1	2.05447	1.18776	5.53218	0.0186698	0.11961
ENSG00000224318.5	CHL1-AS2	-1.33425	1.83689	5.66168	0.0173395	0.114158
ENSG00000279996.1	CTB-139P11.2	1.19819	2.40628	4.78299	0.0287421	0.154367
ENSG00000258461.5	RP11-164J13.1	1.08653	2.39624	5.02133	0.0250369	0.14246
ENSG00000275088.1	RP11-442O1.3	-1.98629	1.35079	5.29988	0.0213269	0.129447
ENSG00000228223.2	HCG11	-0.559199	3.78095	3.287	0.0698307	0.25965
ENSG00000279311.1	RP11-170K4.2	1.12835	2.60854	4.47993	0.0342951	0.171177
ENSG00000254842.6	RP11-890B15.2	-1.79594	1.16	6.07995	0.0136724	0.0996914
ENSG00000275580.1	RP11-295H24.4	1.22366	1.9105	5.70342	0.0169319	0.112807
ENSG00000228624.7	RP3-399L15.3	0.429646	4.1225	2.85889	0.0908704	0.301758
ENSG00000249307.5	LINC01088	0.138628	5.76907	0.376514	0.539475	0.773446
ENSG00000259895.1	RP11-715J22.2	1.8486	1.34981	5.55164	0.0184634	0.118665
ENSG00000267412.1	CTC-265F19.2	1.17477	2.27124	5.03779	0.0248001	0.141479
ENSG00000226149.5	RP1-69D17.4	-1.91045	1.39712	5.31978	0.0210846	0.128663
ENSG00000255455.2	RP11-890B15.3	-0.331695	4.84548	1.61594	0.203659	0.473263
ENSG00000261801.5	LOXL1-AS1	-1.59618	1.36899	6.0065	0.0142533	0.102396
ENSG00000275966.1	RP11-1055B8.9	2.52481	1.0762	4.69667	0.0302212	0.159205
ENSG00000273139.1	XXbac-B444P24.14	1.68478	1.31915	5.92025	0.0149678	0.105386
ENSG00000279243.1	CMB9-22P13.2	2.14784	1.19948	5.19968	0.0225911	0.13382
ENSG00000205696.4	ADARB2-AS1	1.4843	2.66153	3.59165	0.0580704	0.232908
ENSG00000269814.1	CTC-273B12.10	1.89797	1.21848	5.66339	0.0173226	0.114117
ENSG00000273015.2	RP11-352M15.2	0.193746	5.47392	0.701348	0.402331	0.670024
ENSG00000260565.6	CTD-2270P14.1	0.15056	5.53834	0.662179	0.415792	0.681178
ENSG00000226476.2	RP11-776H12.1	-1.00238	2.61457	4.64264	0.0311869	0.162125
ENSG00000258342.1	RP11-116N8.1	0.681106	3.8343	2.83744	0.0920906	0.304047
ENSG00000281649.1	EBLN3	-0.0238259	6.13594	0.0261725	0.87148	0.951492
ENSG00000233723.7	LINC01122	-1.08885	2.32601	5.0179	0.0250866	0.14246
ENSG00000253320.5	AZIN1-AS1	-0.681167	3.4283	3.59573	0.0579282	0.232597
ENSG00000240086.5	RP11-657O9.1	-2.49654	1.21025	4.39358	0.0360745	0.176653
ENSG00000228798.1	AP000473.5	-1.17412	2.28537	4.88752	0.0270515	0.148906
ENSG00000277954.1	RP11-679B19.1	-1.04566	2.35417	4.99247	0.0254579	0.143645
ENSG00000229921.6	KIF25-AS1	1.78193	2.08372	4.06147	0.0438724	0.19875
ENSG00000254561.3	RP11-196E1.3	-1.79976	1.20183	5.78835	0.0161327	0.109936
ENSG00000183250.11	LINC01547	-1.28276	2.01009	5.1848	0.0227854	0.134622
ENSG00000272871.1	RP11-408A13.4	-1.30711	1.89323	5.36797	0.0205098	0.126503
ENSG00000257585.1	LINC00609	0.725402	3.69125	2.9195	0.0875149	0.295306
ENSG00000227082.1	CH17-437K3.1	-0.815334	3.21776	3.67227	0.0553249	0.227006
ENSG00000184068.2	RP5-821D11.7	1.80245	1.50678	5.10287	0.0238863	0.138086
ENSG00000204860.4	FAM201A	0.545951	3.98661	2.6649	0.102584	0.323129
ENSG00000272417.1	CTD-2199O4.6	1.95537	1.15121	5.5035	0.0189784	0.120716
ENSG00000177406.4	RP11-218M22.1	0.770249	3.08397	3.99727	0.0455739	0.20272
ENSG00000280378.1	RP4-758J24.6	1.05316	2.28234	5.01804	0.0250846	0.14246
ENSG00000196741.5	LINC01560	-1.36882	1.62593	5.66567	0.0173001	0.114111
ENSG00000272851.1	RP11-801F7.1	2.03156	1.02817	5.53732	0.0186151	0.119404
ENSG00000272630.1	RP11-344N10.5	0.820435	2.69637	4.59966	0.0319782	0.164334
ENSG00000272977.1	CTA-390C10.10	0.836084	3.13574	3.69265	0.0546527	0.225473
ENSG00000245248.7	USP2-AS1	-1.40596	1.56	5.696	0.0170036	0.112965
ENSG00000228109.1	MFI2-AS1	-0.862407	2.62133	4.63256	0.0313707	0.162507
ENSG00000272079.2	LA16c-380H5.5	1.28715	2.06664	4.8611	0.0274688	0.150042
ENSG00000270607.1	RP11-359E10.1	-0.913807	2.85261	4.01868	0.0449988	0.201876
ENSG00000261326.2	LINC01355	0.416948	4.33356	2.06087	0.151124	0.400368
ENSG00000246695.7	RASSF8-AS1	-0.356257	4.42988	1.97898	0.159498	0.413335
ENSG00000251022.6	THAP9-AS1	-0.406312	4.49663	1.76079	0.184525	0.448528
ENSG00000277531.1	LLNLF-187D8.1	-0.990016	2.64183	4.23425	0.0396162	0.186533
ENSG00000273247.5	RP11-83A24.2	0.450551	4.25926	2.10463	0.146854	0.394857
ENSG00000261971.6	MMP25-AS1	-0.864545	2.83778	4.09038	0.043128	0.196858
ENSG00000264885.1	RP11-815I9.4	-1.13438	2.02275	5.16161	0.0230915	0.135674
ENSG00000260495.1	RP11-55K13.1	0.67077	3.04429	4.04347	0.0443425	0.199947
ENSG00000272168.5	CASC15	-0.266174	4.90495	1.23023	0.267363	0.549371
ENSG00000274341.1	RP11-227G15.10	1.27272	1.7122	5.50064	0.0190095	0.120783
ENSG00000225408.1	RP11-207C16.4	1.87043	1.35897	4.9989	0.0253634	0.14334
ENSG00000228408.5	RP1-111D6.3	-0.849388	3.84139	2.07858	0.14938	0.397964
ENSG00000223403.3	MEG9	-1.70056	1.59983	4.81853	0.0281553	0.15253
ENSG00000276255.2	RP5-881P19.7	1.17557	2.12449	4.81526	0.0282088	0.152702
ENSG00000235513.1	RP4-756G23.5	0.641806	3.27012	3.58031	0.0584683	0.233796
ENSG00000248801.6	C8orf34-AS1	1.30057	1.70406	5.39428	0.0202029	0.125303
ENSG00000272447.1	RP11-182L21.6	-1.07143	2.19885	4.85061	0.0276364	0.150643
ENSG00000257475.2	RP11-983P16.2	1.37354	1.57853	5.49908	0.0190265	0.120836
ENSG00000277476.1	RP11-147L13.13	0.456111	4.00646	2.48508	0.114931	0.344419
ENSG00000237187.8	NR2F1-AS1	-0.238106	4.97442	1.07458	0.299914	0.580269
ENSG00000224032.6	EPB41L4A-AS1	0.223372	5.01405	1.01554	0.313579	0.592937
ENSG00000261799.1	RP11-283I3.6	0.333038	4.26357	2.20223	0.137811	0.380905
ENSG00000279118.1	RP11-517I3.2	-0.125186	5.55656	0.283332	0.594525	0.80875
ENSG00000275092.1	LA16c-329F2.2	1.66683	1.26689	5.50425	0.0189703	0.120716
ENSG00000236744.2	RP11-168O22.1	-2.25607	1.03265	4.78127	0.0287709	0.154404
ENSG00000248429.5	RP11-597D13.9	-0.567739	3.79544	2.64028	0.104185	0.326599
ENSG00000235560.3	AC002310.12	1.03358	2.24967	4.76534	0.0290383	0.15521
ENSG00000261334.1	RP11-65J3.14	2.30287	1.0416	4.6451	0.0311422	0.161963
ENSG00000239569.3	KMT2E-AS1	1.37153	1.94023	4.70435	0.0300864	0.15877
ENSG00000228794.8	LINC01128	-0.341244	4.28856	2.08715	0.148543	0.396692
ENSG00000253877.5	LINC01608	-0.692104	2.96766	3.99668	0.0455899	0.20272
ENSG00000264107.1	RP11-848P1.5	-1.75295	1.14603	5.49826	0.0190355	0.120856
ENSG00000278611.1	CTC-543D15.8	-1.79278	1.71938	4.25277	0.0391865	0.185499
ENSG00000179743.4	FLJ37453	0.567323	3.62038	2.89502	0.0888538	0.297736
ENSG00000279885.1	RP11-637N19.1	0.855894	2.8797	3.79217	0.051493	0.218036
ENSG00000270640.1	RP11-373D23.2	2.27503	1.08748	4.52052	0.0334907	0.168752
ENSG00000188185.11	LINC00265	-0.674327	2.92488	4.05648	0.044002	0.198962
ENSG00000236404.8	VLDLR-AS1	0.704627	3.01779	3.79221	0.0514916	0.218036
ENSG00000230876.6	LINC00486	-1.73929	1.55675	4.63475	0.0313308	0.162479
ENSG00000268362.5	CTD-2017D11.1	0.565656	3.51288	3.06009	0.0802374	0.280144
ENSG00000273507.4	RP11-50D16.4	-1.10044	2.28519	4.44169	0.0350714	0.173618
ENSG00000236352.1	AC005220.3	-1.95559	1.02288	5.26075	0.0218116	0.131072
ENSG00000271347.1	RP11-701H24.7	-0.412075	4.12655	2.14502	0.143033	0.388916
ENSG00000255031.5	RP11-802E16.3	2.00652	1.1667	4.83642	0.0278646	0.151575
ENSG00000126005.15	MMP24-AS1	-0.249741	4.92305	0.946556	0.330598	0.608454
ENSG00000239653.1	PSMD6-AS2	0.989468	2.30991	4.55594	0.0328048	0.166802
ENSG00000271417.2	SNHG24	-0.978897	3.31334	2.58317	0.108005	0.332612
ENSG00000257935.2	LHX5-AS1	-2.47578	1.07222	4.05777	0.0439686	0.198938
ENSG00000267701.2	RP11-28F1.2	1.04079	2.05836	4.9477	0.0261253	0.145857
ENSG00000278768.1	BACE1-AS	-0.724007	2.70886	4.27049	0.0387798	0.184108
ENSG00000232884.7	AF127936.3	1.97653	1.34427	4.48539	0.0341857	0.17085
ENSG00000185904.11	LINC00839	-1.3113	2.71461	3.0689	0.0798033	0.2797
ENSG00000232160.6	RAP2C-AS1	-0.877644	2.75714	3.8467	0.0498441	0.213662
ENSG00000242759.6	LINC00882	-0.402609	4.20065	1.9437	0.163267	0.418952
ENSG00000266402.3	SNHG25	0.651109	3.21177	3.3662	0.0665471	0.252476
ENSG00000272129.1	RP11-250B2.6	-0.897557	2.33839	4.61365	0.0317185	0.163595
ENSG00000250056.5	LINC01018	-0.976547	2.50928	4.11374	0.0425361	0.195149
ENSG00000260257.2	RP5-1085F17.3	-0.269196	4.79759	1.04851	0.30585	0.585551
ENSG00000270704.3	RP11-701H24.5	-0.580328	3.91554	2.10285	0.147025	0.395017
ENSG00000279789.1	CTD-2574D22.3	0.54599	3.59475	2.79007	0.09485	0.309064
ENSG00000231795.1	ITCH-IT1	1.60473	1.57538	4.69388	0.0302703	0.159205
ENSG00000268352.1	AC007228.5	-2.04265	1.08383	4.76303	0.0290774	0.155295
ENSG00000279948.1	CTD-2233K9.1	0.635262	3.35452	3.03423	0.0815251	0.282684
ENSG00000253106.1	RP11-158K1.3	0.839649	2.57254	4.19102	0.0406387	0.189662
ENSG00000272983.1	RP11-508N22.12	-0.493237	3.81797	2.40082	0.121272	0.355004
ENSG00000262663.1	RP11-497H17.1	1.72648	1.39433	4.75338	0.0292407	0.155899
ENSG00000271714.1	CTD-2377O17.1	-1.08985	2.33155	4.15244	0.0415745	0.192281
ENSG00000253738.1	OTUD6B-AS1	0.0165514	5.74148	0.00896416	0.92457	0.972379
ENSG00000261353.1	CTA-14H9.5	-1.42448	1.5017	5.13478	0.023451	0.136726
ENSG00000235257.8	ITGA9-AS1	-0.467965	3.52759	2.99329	0.0836099	0.286955
ENSG00000260219.2	RP11-347C12.10	1.8077	1.15072	5.0663	0.0243954	0.140059
ENSG00000232855.6	AF131217.1	0.942701	3.3423	2.43218	0.118867	0.351493
ENSG00000260267.1	RP11-452L6.5	0.372932	4.25208	1.77354	0.182945	0.446213
ENSG00000259366.1	CTD-2647L4.4	-0.328558	4.29545	1.77303	0.183008	0.446232
ENSG00000226137.5	BAIAP2-AS1	-0.210186	4.8419	0.971084	0.32441	0.602297
ENSG00000250608.1	RP11-933H2.4	-0.863673	2.72487	3.77861	0.0519117	0.218985
ENSG00000251136.8	RP11-37B2.1	0.149107	5.17721	0.503049	0.478164	0.73143
ENSG00000257681.1	RP11-341G23.4	1.81443	1.15999	4.98318	0.0255949	0.144149
ENSG00000218510.5	LINC00339	0.68077	3.02188	3.51937	0.0606555	0.239101
ENSG00000271824.1	AC009014.3	-2.06377	1.26116	4.26624	0.0388768	0.184487
ENSG00000259799.1	RP11-554A11.9	-1.6617	1.39171	4.80751	0.028336	0.153081
ENSG00000269202.1	RP4-614O4.12	1.89025	1.34416	4.44131	0.0350792	0.173618
ENSG00000260917.1	RP11-57H14.4	-0.270782	4.7221	1.0336	0.309314	0.588341
ENSG00000261502.3	RP11-96H17.1	-2.15921	1.19638	4.19763	0.0404804	0.189132
ENSG00000227136.2	LINC00595	-1.31697	1.89137	4.48265	0.0342406	0.171026
ENSG00000255916.1	RP13-895J2.7	-1.58751	1.45383	4.80922	0.0283079	0.153081
ENSG00000213057.5	C1orf220	-1.08801	1.90803	4.88128	0.0271494	0.149062
ENSG00000228126.1	FALEC	1.52504	1.46808	4.88368	0.0271117	0.14897
ENSG00000224911.1	AC015936.3	-0.709165	3.04861	3.34529	0.0673975	0.254291
ENSG00000244968.6	LIFR-AS1	-0.460855	3.93156	2.09438	0.147842	0.396159
ENSG00000250802.6	ZBED3-AS1	0.402375	4.34447	1.42685	0.232279	0.509367
ENSG00000262580.5	RP11-334C17.5	0.6925	2.98077	3.47876	0.0621612	0.24257
ENSG00000263531.1	RP13-753N3.1	1.88762	1.05775	4.91729	0.0265891	0.14736
ENSG00000228251.1	AC012442.6	1.41193	1.41049	5.14914	0.0232579	0.136199
ENSG00000231889.7	TRAF3IP2-AS1	0.334381	4.31156	1.56108	0.211508	0.483652
ENSG00000240401.8	AC012358.8	-1.97635	1.15068	4.51345	0.0336294	0.169169
ENSG00000247828.7	TMEM161B-AS1	-0.0805747	5.38592	0.169864	0.680233	0.858719
ENSG00000259605.3	AC074212.5	-1.59301	1.24117	5.0896	0.0240698	0.138801
ENSG00000204758.7	CTC-308K20.1	-1.26087	1.59239	5.05344	0.0245772	0.14066
ENSG00000280138.1	RP11-463O12.5	0.249048	4.76333	0.863	0.3529	0.628436
ENSG00000234494.7	SP2-AS1	-0.811142	2.59895	3.92614	0.047541	0.207483
ENSG00000242539.2	AC007620.3	1.34065	1.9265	4.20659	0.0402673	0.188385
ENSG00000237438.6	CECR7	0.502446	3.90941	1.95321	0.162241	0.417482
ENSG00000224536.1	RP11-134G8.7	1.19462	1.88968	4.56238	0.0326816	0.16654
ENSG00000279675.1	RP11-454H19.2	-0.692611	3.56694	2.24535	0.134016	0.376132
ENSG00000270959.1	LPP-AS2	-0.777523	2.73077	3.70279	0.0543215	0.22485
ENSG00000234129.7	RP11-120D5.1	-1.94483	1.00891	4.79976	0.0284636	0.153533
ENSG00000262039.1	RP11-81K2.1	1.87973	1.68426	3.56572	0.0589843	0.234884
ENSG00000231025.1	RP11-175O19.4	0.470334	3.68333	2.41472	0.120199	0.353525
ENSG00000245849.6	RAD51-AS1	0.481245	3.70508	2.34785	0.125456	0.361756
ENSG00000225140.1	RP11-809C18.3	0.364507	4.50583	1.04097	0.307597	0.586971
ENSG00000256050.2	RP11-982M15.6	0.978952	2.80149	3.11563	0.0775446	0.276109
ENSG00000267339.5	LINC00906	0.960544	2.47447	3.77846	0.0519163	0.218985
ENSG00000229729.6	RP11-159G9.5	0.360583	4.00745	1.9458	0.16304	0.418667
ENSG00000175773.12	RP11-121M22.1	-1.50365	1.33861	4.95331	0.0260408	0.1455
ENSG00000228340.5	MIR646HG	-0.870338	2.52129	3.85725	0.0495314	0.213011
ENSG00000260461.1	RP11-541N10.3	0.860712	2.46589	3.97804	0.0460971	0.204109
ENSG00000256742.1	RP13-941N14.1	1.2219	1.85864	4.43473	0.0352149	0.174087
ENSG00000176912.3	TYMSOS	-0.649895	3.22917	2.84726	0.0915296	0.302855
ENSG00000267080.5	ASB16-AS1	0.592037	3.16936	3.07188	0.0796574	0.279361
ENSG00000215067.9	ALOX12-AS1	0.38719	4.10547	1.6636	0.197118	0.464272
ENSG00000242242.5	PVRL3-AS1	-1.53221	1.41875	4.68438	0.030438	0.159725
ENSG00000225446.1	RP4-665J23.2	2.02009	1.28813	3.96026	0.0465865	0.204855
ENSG00000229043.2	AC091729.9	0.683694	3.03993	3.13964	0.0764108	0.274284
ENSG00000273125.1	RP11-115H18.1	-1.92022	1.19261	4.33691	0.0372946	0.180124
ENSG00000248866.1	USP46-AS1	-0.86788	2.35707	4.12078	0.0423596	0.194693
ENSG00000258498.6	DIO3OS	-1.45678	1.3414	4.96614	0.0258483	0.14496
ENSG00000254777.5	AC022182.1	-1.38938	1.50324	4.76747	0.0290025	0.155137
ENSG00000272688.1	RP13-270P17.3	1.11744	2.1665	3.97561	0.0461638	0.20412
ENSG00000259905.5	PWRN1	-0.814532	3.64108	1.69242	0.193282	0.460328
ENSG00000246662.6	LINC00535	-1.16659	1.6856	4.83359	0.0279105	0.151708
ENSG00000244151.1	RP11-148K1.12	1.88791	1.13818	4.47696	0.0343548	0.171275
ENSG00000250742.1	RP11-834C11.4	1.00677	2.68499	3.15925	0.0754979	0.27216
ENSG00000255650.5	FAM222A-AS1	-2.02219	1.1087	4.24817	0.0392927	0.185711
ENSG00000263126.1	CTC-479C5.10	1.76784	1.13572	4.70233	0.0301218	0.158878
ENSG00000215196.4	AC091878.1	-1.00296	2.01904	4.45171	0.0348663	0.173088
ENSG00000270504.1	RP11-420L9.5	1.04148	2.21967	3.97119	0.046285	0.204486
ENSG00000228214.6	LINC00693	-0.633471	3.16805	2.89838	0.0886687	0.29752
ENSG00000234423.1	LINC01250	-1.79491	1.13035	4.63843	0.0312637	0.162379
ENSG00000265801.1	RP11-720N19.2	1.93415	1.11132	4.3934	0.0360784	0.176653
ENSG00000170846.15	AC093323.3	-0.305687	4.23983	1.47345	0.224802	0.500135
ENSG00000280245.1	RP11-466A19.4	2.04562	1.18824	4.01267	0.0451596	0.202083
ENSG00000247735.2	CTD-2574D22.2	1.08998	2.07487	4.145	0.0417576	0.192848
ENSG00000250786.1	SNHG18	0.769075	2.81536	3.29586	0.0694548	0.258737
ENSG00000232995.7	RGS5	0.936278	2.3246	3.93389	0.0473222	0.20704
ENSG00000260630.6	SNAI3-AS1	0.506784	3.74749	1.98369	0.159002	0.412542
ENSG00000177410.12	ZFAS1	0.211547	4.70332	0.754436	0.385075	0.654579
ENSG00000245937.7	LINC01184	0.078203	5.23943	0.144935	0.703423	0.871142
ENSG00000277351.1	RP11-325L12.6	-1.14402	2.31246	3.50986	0.0610046	0.239865
ENSG00000238217.5	AC093590.1	0.77497	3.24565	2.40228	0.121158	0.354946
ENSG00000226711.6	FAM66C	-0.286684	4.32794	1.29344	0.255415	0.535942
ENSG00000223482.7	NUTM2A-AS1	0.306916	4.54907	0.830456	0.362141	0.636987
ENSG00000228541.1	AC093159.1	2.71979	1.0475	2.8752	0.089954	0.299872
ENSG00000271993.1	RP11-285J16.1	1.29404	1.63695	4.52902	0.0333247	0.168275
ENSG00000196756.11	SNHG17	0.418078	3.81434	1.96676	0.160792	0.414937
ENSG00000253716.5	LINC01604	0.906148	2.71169	3.16478	0.0752425	0.271516
ENSG00000281692.1	PACRG-AS1	0.846483	2.98248	2.72336	0.0988895	0.316705
ENSG00000279059.1	RP11-257O5.2	-0.400617	3.75404	2.08188	0.149056	0.397529
ENSG00000223774.5	RP11-307B6.3	-0.905113	2.37618	3.80202	0.0511909	0.217108
ENSG00000274029.1	RP11-340F14.6	-1.0377	1.96953	4.34363	0.0371477	0.179695
ENSG00000269893.6	SNHG8	0.289893	4.23599	1.39721	0.237191	0.514988
ENSG00000274105.1	RP11-278C7.3	1.59036	1.31668	4.53563	0.0331962	0.167987
ENSG00000234418.1	RP11-560I19.1	-1.96394	1.09704	4.22808	0.0397603	0.186955
ENSG00000253430.1	RP11-14I17.2	2.16517	1.31756	3.38479	0.0658007	0.25113
ENSG00000233061.1	TTLL7-IT1	0.252956	4.5282	0.890832	0.345252	0.622505
ENSG00000269967.1	RP11-84A19.4	1.48	1.75982	3.82839	0.0503914	0.215095
ENSG00000232611.1	RP11-1114A5.4	0.378915	4.06007	1.50472	0.219947	0.494309
ENSG00000223797.5	ENTPD3-AS1	0.480405	3.5595	2.25333	0.133328	0.375148
ENSG00000223546.6	LINC00630	-0.520096	3.52816	2.22722	0.135597	0.377971
ENSG00000234690.6	AC073283.4	0.941761	2.90058	2.6215	0.105425	0.328618
ENSG00000279673.1	RP11-185E8.2	1.76137	1.27067	4.21775	0.0400031	0.18761
ENSG00000278627.1	RP11-506H21.5	-1.47687	1.31876	4.68464	0.0304334	0.159725
ENSG00000272054.1	RP11-423P10.2	0.734559	2.74668	3.30206	0.0691932	0.258216
ENSG00000232474.1	NCKAP5-IT1	1.15385	2.04758	3.86148	0.0494069	0.212735
ENSG00000271590.1	RP11-181E10.3	-2.01056	1.05001	4.13989	0.041884	0.193292
ENSG00000228506.1	RP11-98I9.4	0.713543	2.6953	3.44101	0.0635969	0.246175
ENSG00000272335.1	RP11-53O19.3	0.286861	4.28091	1.22497	0.268388	0.550305
ENSG00000250241.5	RP11-9G1.3	-0.187268	4.77912	0.499515	0.479713	0.732462
ENSG00000267121.5	CTD-2020K17.1	-0.889465	2.52671	3.39667	0.0653282	0.250181
ENSG00000242094.1	FOXP1-IT1	0.764877	2.53964	3.60473	0.0576155	0.231884
ENSG00000246985.7	SOCS2-AS1	-1.12138	1.88097	4.21074	0.0401689	0.188132
ENSG00000259888.1	CTD-2540M10.1	0.935525	2.20155	3.93862	0.0471895	0.206587
ENSG00000237298.8	TTN-AS1	0.0818632	5.14516	0.120962	0.727994	0.884655
ENSG00000267313.6	KC6	1.96279	1.21996	3.82516	0.0504885	0.215292
ENSG00000259583.2	RP11-66B24.4	-1.45726	1.46653	4.33018	0.0374423	0.18059
ENSG00000227195.8	MIR663AHG	0.0987902	5.11866	0.118667	0.730484	0.885506
ENSG00000269553.1	U62631.5	0.710299	3.25954	2.26176	0.132603	0.374162
ENSG00000277200.1	RP11-74E22.8	-0.860578	2.86581	2.72977	0.0984937	0.316126
ENSG00000230910.2	RP3-525N10.2	0.015641	5.34169	0.00501099	0.943566	0.980103
ENSG00000230751.1	AC007036.4	0.953807	2.23933	3.78034	0.0518582	0.218931
ENSG00000230325.1	RP11-385F5.4	1.63988	1.13773	4.59765	0.0320158	0.164447
ENSG00000261786.1	RP4-555D20.2	0.216562	4.72623	0.47681	0.489871	0.740529
ENSG00000224243.1	LINC00403	-1.38001	1.38942	4.60254	0.0319245	0.164179
ENSG00000235437.7	LINC01278	0.112334	4.97986	0.248075	0.618434	0.824203
ENSG00000218672.1	AC008060.7	0.778926	3.34846	1.91881	0.165988	0.423421
ENSG00000277007.1	RP11-392O17.2	1.15778	2.3864	3.03196	0.0816391	0.282847
ENSG00000254362.1	RP11-14I17.3	1.55707	1.5838	3.84196	0.049985	0.213963
ENSG00000230461.8	PROX1-AS1	-0.756545	2.68742	3.23525	0.0720695	0.264708
ENSG00000244567.1	AC096772.6	-0.2903	4.33243	0.975584	0.323291	0.60159
ENSG00000231272.1	RP4-799P18.4	1.89723	1.29576	3.71993	0.0537666	0.223383
ENSG00000280087.1	CTB-129P6.7	-0.975189	2.07619	4.0047	0.0453736	0.202571
ENSG00000227543.4	SPAG5-AS1	-1.46517	1.31242	4.5426	0.0330613	0.167584
ENSG00000248360.7	LINC00504	-1.94383	1.06986	4.08215	0.0433384	0.197398
ENSG00000260081.1	RP11-66N11.8	-1.25071	1.86283	3.86278	0.0493686	0.212656
ENSG00000231663.1	RP5-827C21.4	-1.21632	1.65354	4.3433	0.0371549	0.179695
ENSG00000281969.1	XXyac-YR38GF2.1	0.0639257	5.18813	0.0427884	0.836124	0.93715
ENSG00000223891.5	OSER1-AS1	0.375722	3.99617	1.4229	0.232926	0.510162
ENSG00000279836.1	RP11-648O15.2	1.76049	1.06591	4.41719	0.0355785	0.17519
ENSG00000234899.9	SOX9-AS1	0.316586	4.09347	1.34138	0.24679	0.525281
ENSG00000259071.1	RP11-247L20.4	1.5264	1.71414	3.58293	0.0583762	0.233604
ENSG00000279221.1	RP11-543H23.1	-2.1241	1.00822	3.80583	0.0510744	0.216899
ENSG00000274251.1	CTC-1337H24.3	1.79678	1.25226	3.95863	0.0466318	0.204973
ENSG00000239665.8	RP11-295P9.3	-0.00192815	5.32802	8.58e-05	0.992611	0.997742
ENSG00000273691.1	RP11-617F23.2	1.03191	2.32633	3.32411	0.0682708	0.255946
ENSG00000267040.6	RP11-35G9.3	1.22052	1.76215	4.08211	0.0433396	0.197398
ENSG00000235703.5	LINC00894	0.240189	4.45162	0.789016	0.374398	0.645668
ENSG00000269609.5	RPARP-AS1	0.400887	3.72667	1.82734	0.176442	0.437246
ENSG00000254281.1	KB-1507C5.4	-1.16669	1.89031	3.91186	0.0479465	0.208437
ENSG00000273113.1	RP11-367H1.1	2.13636	1.2122	3.32568	0.0682058	0.255828
ENSG00000261770.1	CTC-459F4.1	0.716818	2.67735	3.2409	0.0718214	0.264164
ENSG00000266498.1	RP11-45M22.5	1.42839	1.69884	3.7594	0.0525115	0.220328
ENSG00000177640.15	CASC2	-0.321488	3.96785	1.50731	0.219549	0.493585
ENSG00000212743.2	RP11-563J2.3	-0.823533	3.09954	2.1873	0.139153	0.382996
ENSG00000267666.2	AC004156.3	1.58352	1.25629	4.31683	0.0377371	0.181294
ENSG00000226864.1	ATE1-AS1	1.05436	2.61063	2.6682	0.102372	0.322949
ENSG00000263412.1	RP5-890E16.2	0.739339	2.45928	3.57566	0.0586321	0.234054
ENSG00000234449.2	RP11-706O15.3	-2.16481	1.20855	3.23918	0.0718965	0.264311
ENSG00000240731.1	RP5-890O3.9	0.807811	2.67945	3.00211	0.0831563	0.286035
ENSG00000240032.1	RP11-274H2.3	1.51173	1.80597	3.32865	0.0680829	0.255629
ENSG00000259687.1	LINC01220	1.80448	1.08495	4.17934	0.0409196	0.190344
ENSG00000260088.1	RP11-92G12.3	-1.56051	1.25375	4.32227	0.0376168	0.181102
ENSG00000273381.1	RP11-305L7.7	1.08607	2.14501	3.48709	0.0618493	0.241875
ENSG00000228889.6	UBAC2-AS1	1.22502	1.88306	3.73553	0.0532668	0.222182
ENSG00000228623.3	ZNF883	-0.402661	3.89784	1.43495	0.230958	0.507959
ENSG00000260412.1	RP11-438B23.2	-1.08303	2.79159	2.21579	0.136605	0.379154
ENSG00000279794.1	CTD-2621I17.3	1.38524	1.53424	4.1068	0.0427111	0.195714
ENSG00000230606.10	AC159540.1	-1.80312	1.19914	3.92413	0.0475979	0.20756
ENSG00000177337.7	DLGAP1-AS1	-0.578999	2.98359	2.80595	0.0939153	0.307234
ENSG00000264895.1	RP11-421E14.2	0.720909	2.57379	3.3359	0.0677832	0.255194
ENSG00000279989.1	RP11-158H5.2	1.59777	1.39625	3.92693	0.0475187	0.207454
ENSG00000239922.1	RP11-71N10.1	0.414003	3.77627	1.59801	0.206186	0.47623
ENSG00000274184.1	RP11-158H5.8	1.42424	1.89144	3.28293	0.0700037	0.259914
ENSG00000224167.1	RP3-522D1.1	-1.69184	1.33432	3.85814	0.0495052	0.212985
ENSG00000272744.1	RP11-367N14.3	1.53902	1.48509	3.85326	0.0496493	0.213205
ENSG00000279162.1	CTD-3126B10.2	1.22792	1.77747	3.88957	0.0485868	0.210487
ENSG00000280255.1	RP5-1007F24.1	-0.899182	2.75691	2.59893	0.106936	0.331088
ENSG00000224660.1	SH3BP5-AS1	0.233678	4.24229	1.05001	0.305504	0.585433
ENSG00000269959.1	SPACA6P-AS	1.06041	2.68729	2.41465	0.120205	0.353525
ENSG00000254211.5	LINC01485	-2.08641	1.11742	3.47842	0.0621741	0.24257
ENSG00000229481.2	CTD-2554C21.3	-0.662847	2.94711	2.67353	0.102029	0.322401
ENSG00000227544.8	AC018647.3	0.0493013	5.14041	0.0131517	0.908698	0.965509
ENSG00000272425.1	RP11-363E6.4	1.01527	2.08568	3.6607	0.0557102	0.227846
ENSG00000248441.6	LINC01197	-1.3144	1.86202	3.49883	0.0614124	0.241021
ENSG00000233237.6	LINC00472	0.342983	4.02101	1.23051	0.267307	0.549371
ENSG00000279302.1	RP11-16P20.4	0.504512	3.25252	2.34843	0.125409	0.361704
ENSG00000212978.6	AC016747.3	0.332247	3.94617	1.36637	0.242437	0.519702
ENSG00000269834.5	ZNF528-AS1	0.589368	3.07752	2.52002	0.112409	0.34023
ENSG00000260947.1	RP11-384P7.7	-0.582463	3.27844	2.14076	0.14343	0.389458
ENSG00000219545.9	UMAD1	0.166395	4.55453	0.5683	0.450935	0.709531
ENSG00000228106.5	RP11-452F19.3	0.992327	1.87713	4.09411	0.043033	0.196644
ENSG00000231768.1	LINC01354	0.515458	3.62635	1.60206	0.205612	0.475299
ENSG00000280660.1	RP11-437J2.3	0.151268	4.75842	0.279219	0.597213	0.810617
ENSG00000272106.1	RP11-345P4.9	-0.270524	4.26911	0.85784	0.354344	0.629807
ENSG00000281332.1	LINC00997	0.55852	3.19033	2.32285	0.127486	0.365407
ENSG00000232352.1	SEMA3B-AS1	0.931232	2.14676	3.63034	0.0567351	0.229858
ENSG00000226200.6	SGMS1-AS1	-0.606676	3.44399	1.71532	0.190297	0.456631
ENSG00000242687.2	AC004893.11	0.499163	3.56637	1.67927	0.195021	0.462054
ENSG00000225339.3	RP11-513I15.6	-0.833174	2.56402	2.95625	0.0855464	0.291102
ENSG00000227640.2	SOX21-AS1	-0.487662	3.49555	1.82269	0.176994	0.437913
ENSG00000259326.1	RP11-102L12.2	-0.933915	2.03505	3.80063	0.0512333	0.217244
ENSG00000269940.1	RP11-73M18.7	0.475075	3.51824	1.79693	0.180084	0.441981
ENSG00000280650.1	KCNIP4-IT1	-0.378899	3.99892	1.08548	0.297476	0.577749
ENSG00000264546.1	RP11-464D20.6	1.20337	1.99989	3.31732	0.0685536	0.256312
ENSG00000282024.1	RP3-467D16.3	-1.08666	2.25798	3.03284	0.0815949	0.282787
ENSG00000248049.6	UBA6-AS1	0.218861	4.33329	0.760594	0.383143	0.653128
ENSG00000235033.7	RP11-61I13.3	1.64456	1.0924	4.25064	0.0392356	0.185618
ENSG00000235954.6	TTC28-AS1	-0.16275	4.61747	0.403891	0.525087	0.765179
ENSG00000270344.2	RP11-734K2.4	0.24547	4.36463	0.666699	0.414205	0.680149
ENSG00000247092.6	SNHG10	0.621676	2.91268	2.66295	0.10271	0.323341
ENSG00000246067.7	RAB30-AS1	0.220171	4.40492	0.627803	0.428163	0.691409
ENSG00000279670.1	RP11-70L8.5	1.19178	1.83233	3.64894	0.0561049	0.228486
ENSG00000279932.1	RP11-349F21.2	1.933	1.04269	3.73732	0.0532097	0.222122
ENSG00000249984.1	CTC-529L17.2	-1.77583	1.37271	3.39362	0.0654492	0.250418
ENSG00000272906.1	RP11-533E19.7	1.2295	1.93539	3.35298	0.0670836	0.25374
ENSG00000180769.8	WDFY3-AS2	-0.0266731	5.05641	0.0172579	0.895483	0.960404
ENSG00000269707.1	RP11-13J10.1	0.70381	2.53134	3.1998	0.0736472	0.267727
ENSG00000237310.1	GS1-124K5.4	-0.701958	2.53626	3.18419	0.0743538	0.269272
ENSG00000268654.1	MIMT1	-1.75505	1.04457	4.06005	0.0439092	0.198839
ENSG00000254837.2	AP001372.2	0.264486	4.04948	1.13115	0.28753	0.569125
ENSG00000260198.1	RP11-441F2.2	0.553979	3.20026	2.15809	0.141821	0.387371
ENSG00000233393.1	AP000688.29	0.607567	3.29205	1.8855	0.16971	0.42848
ENSG00000267858.5	MZF1-AS1	0.941482	2.04865	3.65311	0.0559646	0.228241
ENSG00000272993.1	RP11-196G18.24	1.15243	1.86185	3.59919	0.0578077	0.232338
ENSG00000257735.1	RP11-370I10.6	1.17145	1.80147	3.68464	0.0549158	0.225895
ENSG00000258696.1	CTD-2058B24.3	1.59493	1.38573	3.66666	0.0555113	0.227314
ENSG00000152931.7	PART1	-1.38499	2.22583	2.42742	0.119229	0.351942
ENSG00000236532.5	AL035610.2	1.3613	1.45124	4.00126	0.0454663	0.20262
ENSG00000231365.5	RP11-418J17.1	0.418704	3.67368	1.51411	0.218512	0.492233
ENSG00000279437.1	RP3-326L13.2	-1.77945	1.04385	3.96158	0.04655	0.204845
ENSG00000259953.1	RP11-4O1.2	-0.755976	2.92656	2.27565	0.13142	0.372103
ENSG00000249700.8	SRD5A3-AS1	1.14636	1.56657	4.18728	0.0407283	0.190026
ENSG00000279587.1	RP1-278D1.2	-2.20958	1.11897	2.95111	0.0858184	0.291653
ENSG00000231154.1	MORF4L2-AS1	1.1664	1.83826	3.58976	0.0581367	0.233086
ENSG00000273064.1	RP11-474G23.3	1.55663	1.41426	3.65675	0.0558425	0.228017
ENSG00000278869.1	CITF22-49E9.3	1.85589	1.02626	3.82921	0.0503668	0.215076
ENSG00000267690.1	LDLRAD4-AS1	1.19778	1.58072	4.0317	0.0446528	0.200876
ENSG00000279659.1	RP11-177G23.1	0.907095	2.55341	2.6647	0.102597	0.323129
ENSG00000261685.2	RP11-401P9.4	0.308391	3.9782	1.10666	0.29281	0.573969
ENSG00000267263.1	RP11-75C10.7	-1.71436	1.22705	3.68324	0.0549621	0.226001
ENSG00000262188.1	RP11-353N14.4	0.614313	3.08004	2.19752	0.138233	0.381654
ENSG00000261269.1	RP11-389C8.2	0.874107	2.21247	3.38282	0.0658792	0.25113
ENSG00000280383.1	CTA-941F9.10	0.383129	3.82743	1.23356	0.266716	0.548948
ENSG00000236548.1	RNF217-AS1	-1.28092	1.90011	3.18565	0.0742876	0.269123
ENSG00000251209.7	LINC00923	-1.60402	1.41808	3.49418	0.0615849	0.241322
ENSG00000186235.10	AC016757.3	0.558147	3.21003	2.02731	0.154494	0.405572
ENSG00000280173.1	RP11-447D11.3	-0.791881	2.33617	3.2777	0.0702273	0.260243
ENSG00000232415.1	CTB-51J22.1	1.89761	1.00942	3.71573	0.0539022	0.223771
ENSG00000234432.4	RP11-1275H24.1	1.04002	1.98019	3.47813	0.0621848	0.24257
ENSG00000186615.10	KTN1-AS1	-0.751255	2.43732	3.15337	0.0757705	0.272727
ENSG00000225484.6	NUTM2B-AS1	0.0542723	4.89316	0.0509399	0.821436	0.92897
ENSG00000246339.5	EXTL3-AS1	-0.803016	2.36615	3.16677	0.0751509	0.271278
ENSG00000225706.1	PTPRD-AS1	0.440398	3.57535	1.53908	0.214755	0.487999
ENSG00000269473.1	CTD-2619J13.19	0.975464	2.43663	2.68201	0.101488	0.321307
ENSG00000267750.5	RUNDC3A-AS1	-0.959337	2.0192	3.50315	0.0612522	0.24066
ENSG00000229989.3	MIR181A1HG	0.230737	4.22984	0.692593	0.405284	0.672659
ENSG00000233396.7	RP11-458D21.1	-1.05087	1.88219	3.57867	0.0585261	0.233939
ENSG00000270067.1	CTC-487M23.5	0.869873	2.37333	2.95938	0.0853808	0.290726
ENSG00000254862.5	RP11-159H22.2	-1.81866	1.08041	3.63343	0.05663	0.229564
ENSG00000260912.1	RP11-363E7.4	1.17247	2.30804	2.49309	0.114347	0.343536
ENSG00000259969.1	RP11-999E24.3	-0.574521	3.52096	1.33664	0.247628	0.526166
ENSG00000241316.6	SUCLG2-AS1	0.521504	2.9441	2.51829	0.112533	0.34033
ENSG00000179523.4	EIF3J-AS1	-0.142034	4.53878	0.328946	0.566281	0.791896
ENSG00000261270.1	RP11-325K4.3	1.49494	1.43252	3.55824	0.0592507	0.235635
ENSG00000163597.14	SNHG16	-0.0730797	4.74985	0.124982	0.723693	0.882413
ENSG00000203706.8	SERTAD4-AS1	0.54266	3.30103	1.75709	0.184988	0.449181
ENSG00000260244.1	RP11-588K22.2	-0.462293	3.77075	1.03	0.310159	0.58913
ENSG00000279434.1	RP11-85K15.3	0.899116	2.37029	2.85641	0.0910105	0.302128
ENSG00000250616.2	RP11-455F5.3	0.756965	2.39962	3.0688	0.0798082	0.2797
ENSG00000249669.7	MIR143HG	-0.395309	3.72459	1.25036	0.263483	0.545632
ENSG00000226067.6	LINC00623	-1.1519	1.68961	3.6967	0.0545202	0.225152
ENSG00000227359.1	AC017074.2	1.88814	1.05642	3.48734	0.06184	0.241875
ENSG00000245213.6	RP11-10K16.1	0.557244	3.17868	1.94117	0.163541	0.419408
ENSG00000240661.1	RP11-174O3.3	3.00645	1.02778	1.3862	0.239047	0.516988
ENSG00000228791.7	THRB-AS1	1.3312	1.35232	3.99371	0.0456704	0.202785
ENSG00000231607.8	DLEU2	-0.190386	4.44714	0.341528	0.558948	0.786887
ENSG00000237548.1	TTLL11-IT1	1.06329	1.91813	3.40314	0.0650725	0.249733
ENSG00000214725.7	CDIPT-AS1	-1.34904	1.30239	4.06117	0.0438802	0.19875
ENSG00000278897.1	AC020951.1	0.545382	3.21896	1.87639	0.170745	0.430274
ENSG00000228436.2	RP5-864K19.4	0.615302	3.12901	1.90499	0.167521	0.425273
ENSG00000273759.1	RP4-563E14.1	1.22431	1.67976	3.53011	0.0602638	0.238234
ENSG00000233878.1	AC073133.1	-1.83352	1.32303	3.01807	0.0823412	0.284026
ENSG00000259456.3	ADNP-AS1	-1.33414	1.29824	4.07414	0.0435445	0.198094
ENSG00000260261.1	RP11-480A16.1	0.518478	3.24006	1.85506	0.173196	0.43306
ENSG00000225905.1	RP4-758J18.7	-1.46504	1.26233	3.86417	0.0493277	0.212567
ENSG00000197813.5	CTC-301O7.4	1.58606	1.24104	3.65555	0.0558827	0.228017
ENSG00000093100.13	XXbac-B461K10.4	0.888183	2.06753	3.40088	0.0651616	0.249808
ENSG00000279377.1	AC003973.3	-0.503481	3.03532	2.25716	0.132998	0.374631
ENSG00000235049.1	LINC00940	0.924222	2.78482	1.92911	0.164856	0.4217
ENSG00000260743.1	RP11-255C15.3	1.59777	1.41239	3.28197	0.0700449	0.259965
ENSG00000280304.1	CTD-2536I1.2	-1.58629	1.20767	3.7148	0.053932	0.223807
ENSG00000236255.1	AC009404.2	0.692575	2.57008	2.77968	0.0954671	0.310169
ENSG00000232082.1	RPS6KA2-IT1	1.24706	1.75064	3.29187	0.0696237	0.259275
ENSG00000261409.1	RP6-24A23.7	-1.05883	2.49503	2.19865	0.138131	0.381518
ENSG00000267106.5	ZNF561-AS1	-0.451155	3.36285	1.71183	0.190748	0.4573
ENSG00000230084.5	RP4-613B23.1	-0.802784	2.91181	1.89457	0.168687	0.426915
ENSG00000254896.1	OPCML-IT1	-1.52994	1.13177	3.9472	0.0469494	0.205802
ENSG00000255693.1	RP11-766N7.3	-1.19604	2.37133	2.16948	0.140774	0.385704
ENSG00000204929.11	AC074391.1	1.02615	1.78397	3.64611	0.0562003	0.228752
ENSG00000273238.1	RP11-1263C18.1	-1.3825	1.32813	3.84709	0.0498324	0.213655
ENSG00000229832.1	RP11-384C4.2	1.61687	1.19088	3.64545	0.0562226	0.228787
ENSG00000278576.1	RP11-507K2.6	0.417779	3.35339	1.76861	0.183554	0.447288
ENSG00000261598.1	RP11-107D24.2	-1.38475	1.41363	3.65627	0.0558584	0.228017
ENSG00000172250.14	SERHL	1.55813	1.27619	3.58125	0.0584352	0.233796
ENSG00000231252.1	RP11-436K8.1	-0.463145	3.33267	1.70722	0.191346	0.457964
ENSG00000203808.10	BVES-AS1	0.92973	2.23885	2.90862	0.088107	0.29651
ENSG00000232677.6	LINC00665	0.185911	4.25263	0.550106	0.458274	0.715185
ENSG00000279161.1	CTB-12A17.2	1.05937	2.23326	2.64945	0.103586	0.325347
ENSG00000268583.1	CTC-453G23.8	1.66506	1.3009	3.28895	0.0697477	0.25952
ENSG00000231119.2	RP4-569M23.2	1.60188	1.19705	3.60434	0.057629	0.231884
ENSG00000267751.5	AC009005.2	1.52243	1.16429	3.83122	0.0503062	0.214877
ENSG00000273270.1	RP11-212P7.2	-0.179331	4.41923	0.281432	0.595764	0.809491
ENSG00000237753.1	AC079922.3	0.697116	2.60149	2.61892	0.105596	0.328992
ENSG00000255337.1	RP11-315O6.1	-1.43738	1.26533	3.79018	0.0515541	0.218168
ENSG00000231187.2	RP11-38L15.3	-1.79317	1.24822	3.11776	0.0774431	0.276027
ENSG00000255571.6	LINC00925	-0.108374	4.56117	0.17843	0.672726	0.854946
ENSG00000271833.1	RP11-356B19.11	-1.01419	2.01121	3.14621	0.0761033	0.273551
ENSG00000261329.5	CTD-2049O4.1	0.276203	4.21784	0.426939	0.513495	0.75781
ENSG00000267254.5	ZNF790-AS1	-0.813807	2.32741	2.90381	0.0883706	0.296993
ENSG00000228824.6	MIR4500HG	-1.49041	2.02026	2.17209	0.140535	0.385249
ENSG00000259234.5	ANKRD34C-AS1	-1.27925	1.73248	3.15326	0.0757754	0.272727
ENSG00000256806.3	C17orf100	-0.84238	2.14264	3.19905	0.0736811	0.267751
ENSG00000278982.1	RP5-1031D4.3	-1.40832	1.44107	3.46467	0.0626932	0.24385
ENSG00000228222.1	AC074363.1	-1.29234	1.75601	3.05654	0.0804125	0.280616
ENSG00000249553.1	PPP2R2B-IT1	-0.714848	2.71197	2.32239	0.127524	0.365424
ENSG00000229847.8	EMX2OS	0.0709885	4.7151	0.0411834	0.839184	0.938613
ENSG00000279555.1	RP11-426D19.1	0.358505	3.62301	1.27434	0.258953	0.539679
ENSG00000205181.5	LINC00654	-0.310403	3.71794	1.18519	0.276301	0.558
ENSG00000233008.5	RP11-475O6.1	1.24784	1.39651	3.8441	0.0499214	0.213821
ENSG00000234665.8	RP11-262H14.3	1.26744	2.39818	1.84301	0.174598	0.434663
ENSG00000232593.6	KANTR	-0.198655	4.14401	0.609922	0.434817	0.695688
ENSG00000279166.1	RP11-107E5.3	0.0711539	4.6955	0.0449253	0.832141	0.935791
ENSG00000261167.1	RP11-517B11.7	-0.829826	2.67443	2.1365	0.14383	0.390136
ENSG00000281937.1	RP3-510D11.4	1.51495	1.64919	2.79244	0.09471	0.308769
ENSG00000280061.1	CTD-2001J20.1	0.352868	3.86612	0.785982	0.375318	0.646276
ENSG00000272008.1	RP11-393I2.4	1.25005	1.48978	3.5976	0.0578632	0.232473
ENSG00000260232.1	PWRN4	-1.90575	1.05853	3.16057	0.0754369	0.272093
ENSG00000272367.1	CTC-428H11.2	0.707939	2.72481	2.21736	0.136466	0.379009
ENSG00000267191.1	RP11-15A1.2	-1.47648	1.15831	3.77663	0.0519732	0.218985
ENSG00000227896.2	RP11-77P6.2	0.731703	2.48647	2.6248	0.105205	0.328392
ENSG00000263082.1	CTD-2034I21.2	1.63339	1.33634	3.10624	0.0779929	0.276627
ENSG00000260816.2	RP11-319G9.3	0.576917	3.02255	1.8872	0.169519	0.428344
ENSG00000267481.1	CTC-559E9.5	-0.596643	2.67732	2.50365	0.113583	0.341878
ENSG00000271976.1	RP11-884K10.7	0.336271	3.61352	1.24587	0.264343	0.546399
ENSG00000261098.1	RP11-819C21.1	-0.260581	3.94849	0.752656	0.385637	0.654957
ENSG00000278000.1	AC139100.4	1.76808	1.41832	2.67089	0.102199	0.32269
ENSG00000271788.1	CTD-2201E18.5	1.9005	1.0018	3.22808	0.0723855	0.265226
ENSG00000262202.4	RP11-160E2.6	1.4898	1.83038	2.40298	0.121104	0.354878
ENSG00000224849.2	RP1-104O17.1	-1.53295	1.07955	3.79632	0.0513652	0.217586
ENSG00000235888.1	AF064858.8	1.77287	1.18548	3.10565	0.0780209	0.276627
ENSG00000249846.6	RP11-77P16.4	-1.28961	1.49614	3.44499	0.0634436	0.245716
ENSG00000237945.7	LINC00649	1.16541	1.81941	3.03567	0.081453	0.282671
ENSG00000256973.1	RP11-359J14.2	-0.973286	1.81692	3.42967	0.064035	0.247419
ENSG00000215447.7	BX322557.10	-0.217926	4.1926	0.409188	0.522382	0.764033
ENSG00000275807.1	RP11-1348G14.8	1.20185	1.5217	3.53889	0.0599457	0.237522
ENSG00000261423.1	RP11-1007O24.3	0.688059	2.47531	2.66337	0.102683	0.323304
ENSG00000247708.7	STX18-AS1	-0.328324	3.67838	1.07506	0.299805	0.580269
ENSG00000279355.1	AGPAT4-IT1	0.189875	4.3051	0.268361	0.604433	0.814955
ENSG00000273389.1	RP13-514E23.2	-1.34993	1.73865	2.79722	0.0944281	0.308306
ENSG00000222041.10	LINC00152	-1.02936	1.90177	3.1082	0.0778989	0.276488
ENSG00000239774.1	RP11-496B10.3	2.08639	1.05721	2.68831	0.101087	0.320613
ENSG00000259402.1	RP11-30K9.4	1.4056	1.44909	3.25284	0.0712999	0.262884
ENSG00000246308.1	RP11-685M7.3	-1.56507	1.05762	3.71247	0.0540074	0.223953
ENSG00000258922.1	CTD-2313J17.1	1.80701	1.0565	3.23302	0.0721674	0.26493
ENSG00000203288.3	RP11-98D18.9	-0.806094	2.07036	3.20479	0.073423	0.267319
ENSG00000196421.7	LINC00176	0.819998	2.30038	2.72048	0.0990685	0.317058
ENSG00000270189.1	RP11-258C19.7	0.313671	3.59692	1.23196	0.267027	0.549363
ENSG00000205930.8	C21orf62-AS1	1.20493	1.66042	3.20439	0.0734411	0.267337
ENSG00000250198.1	RP11-143A12.3	0.466467	3.17717	1.70207	0.192017	0.458884
ENSG00000175611.11	LINC00476	0.276251	3.78986	0.916898	0.338291	0.615769
ENSG00000243629.1	LINC00880	1.31799	1.27309	3.74043	0.0531107	0.221963
ENSG00000250490.1	FLJ33360	1.2509	1.78658	2.84773	0.0915029	0.30283
ENSG00000245149.3	RNF139-AS1	0.735969	2.44006	2.57342	0.108673	0.333516
ENSG00000231064.5	RP11-263K19.4	-0.243221	3.8765	0.806722	0.369091	0.642318
ENSG00000186369.9	LINC00643	-0.530183	2.87905	2.11823	0.145554	0.39286
ENSG00000167912.5	RP11-25K19.1	-1.12847	1.67811	3.29455	0.06951	0.258897
ENSG00000177788.5	RP5-1061H20.4	1.16273	1.76618	3.03553	0.0814599	0.282671
ENSG00000178722.12	C5orf64	0.236006	4.18014	0.327031	0.567413	0.792472
ENSG00000279522.1	CTC-487M23.6	0.875828	2.28665	2.58311	0.108009	0.332612
ENSG00000225791.6	TRAM2-AS1	-0.32912	3.5974	1.14823	0.283919	0.565617
ENSG00000267939.1	CTD-2325M2.1	1.89823	1.02581	3.03238	0.0816182	0.282821
ENSG00000232560.6	LINC01549	0.921327	2.57467	1.92369	0.16545	0.422587
ENSG00000270012.1	LL0XNC01-7P3.1	0.479669	3.17841	1.61545	0.203728	0.473281
ENSG00000267014.5	LINC01532	-0.212016	4.12204	0.4229	0.515494	0.759039
ENSG00000224957.5	LINC01266	-0.887208	2.11248	2.841	0.0918871	0.303564
ENSG00000246089.3	RP11-115C21.2	0.835544	2.2692	2.63911	0.104262	0.326723
ENSG00000236240.1	GPC5-IT1	-1.08898	1.66142	3.31952	0.0684619	0.256243
ENSG00000280037.1	RP11-434P11.1	1.45583	1.31889	3.26716	0.0706801	0.26119
ENSG00000279834.1	RP11-775C24.4	1.67593	1.38115	2.7122	0.0995836	0.317699
ENSG00000250938.5	RP11-679C8.2	-0.787209	2.08922	3.05109	0.0806831	0.281144
ENSG00000279965.1	RP11-472K17.3	1.35324	1.26595	3.56213	0.0591119	0.23526
ENSG00000267682.1	CTD-3220F14.2	0.948809	1.84838	3.21907	0.0727851	0.266167
ENSG00000233725.7	LINC00284	1.27788	1.42196	3.40612	0.0649552	0.24945
ENSG00000258882.1	CTD-2277K2.1	-1.90947	1.06733	2.84773	0.0915033	0.30283
ENSG00000258910.2	RP11-19E11.1	-2.01648	1.26276	2.26013	0.132743	0.374347
ENSG00000266947.1	RP11-799D4.4	0.859117	1.98274	3.10568	0.0780196	0.276627
ENSG00000270681.1	RP11-372K14.2	0.977193	2.11788	2.6093	0.106239	0.329892
ENSG00000279122.1	RP11-394B2.3	-1.56779	1.13871	3.36725	0.0665048	0.252361
ENSG00000234912.9	SNHG20	0.586897	2.91292	1.82273	0.176989	0.437913
ENSG00000237166.1	AC007163.3	-0.461122	3.41929	1.12322	0.289226	0.570367
ENSG00000269293.2	ZSCAN16-AS1	0.293917	3.70587	0.900664	0.342604	0.620162
ENSG00000197934.8	CYYR1-AS1	-1.17401	2.06117	2.32322	0.127456	0.365407
ENSG00000279608.1	RP11-182N22.9	0.223629	3.93193	0.623505	0.429748	0.692649
ENSG00000278434.1	RP11-709D24.8	0.652333	2.40418	2.66035	0.102878	0.323677
ENSG00000277534.1	RP11-9E17.1	-0.643619	2.42189	2.64562	0.103836	0.32591
ENSG00000250366.2	TUNAR	-0.198379	4.36579	0.0614952	0.804148	0.920966
ENSG00000260038.1	RP11-407G23.4	-1.30524	1.24483	3.6565	0.0558507	0.228017
ENSG00000273142.1	RP11-458F8.4	0.64104	2.72803	2.04412	0.152796	0.402707
ENSG00000276649.1	RP5-858L17.1	0.113333	4.28872	0.242571	0.622355	0.826849
ENSG00000175147.11	TMEM51-AS1	1.08731	1.89865	2.77908	0.0955032	0.310192
ENSG00000259495.2	RP11-210M15.2	0.0508057	4.50316	0.0607885	0.805254	0.92165
ENSG00000278997.1	RP11-131M11.2	0.911704	2.25697	2.41945	0.119837	0.352884
ENSG00000273391.1	RP11-634H22.1	1.6383	1.29133	2.87806	0.0897941	0.299592
ENSG00000272564.1	RP11-548P2.2	0.778312	2.52235	2.15145	0.142435	0.388317
ENSG00000280198.1	RP11-384M20.1	1.80561	1.14322	2.83449	0.0922604	0.304323
ENSG00000233067.2	PTCHD1-AS	-1.28487	1.30868	3.53055	0.060248	0.238234
ENSG00000205041.1	CTC-425O23.2	0.682586	2.40625	2.55257	0.110115	0.336039
ENSG00000272288.5	RP11-140K17.3	0.627363	2.63484	2.21615	0.136573	0.379146
ENSG00000265478.2	CTD-2145A24.5	1.80416	1.09841	2.91117	0.087968	0.296251
ENSG00000281205.1	LINC00950	0.00862084	4.6319	0.000877914	0.976362	0.993664
ENSG00000279616.1	RP1-102H19.7	-1.18246	1.47316	3.38559	0.0657684	0.25113
ENSG00000237863.2	RP6-24A23.3	-1.05594	1.80199	2.97555	0.0845316	0.289134
ENSG00000244757.1	RP11-45A16.4	1.64588	1.16556	3.06217	0.0801346	0.280061
ENSG00000279519.1	RP11-288C18.1	0.31112	3.63229	0.921405	0.337106	0.61439
ENSG00000282164.1	RP11-570L14.2	-0.046483	4.53689	0.0192583	0.889628	0.958066
ENSG00000265625.1	RP11-68I3.11	0.966328	2.07174	2.62566	0.105149	0.328392
ENSG00000239268.2	RP11-384F7.2	-0.0566842	4.49868	0.0385348	0.844373	0.940906
ENSG00000245468.3	RP11-367J11.3	0.959171	1.90837	2.94711	0.0860311	0.292079
ENSG00000226419.6	SLC16A1-AS1	0.101076	4.33455	0.152649	0.696017	0.867186
ENSG00000205663.5	RP11-706O15.5	-2.00714	1.25793	2.16879	0.140837	0.385825
ENSG00000261766.1	RP11-22P6.2	1.58343	1.02642	3.4483	0.0633168	0.245596
ENSG00000236830.6	CBR3-AS1	-0.595106	2.65132	2.19526	0.138436	0.381978
ENSG00000261824.6	LINC00662	-0.00616504	4.61787	0.000719392	0.978602	0.993796
ENSG00000275198.1	RP11-471B22.3	0.975035	1.80122	3.10912	0.0778551	0.276488
ENSG00000249306.5	LINC01411	0.435451	3.49366	0.918787	0.337794	0.615207
ENSG00000266371.1	RP11-142O6.1	0.680692	2.52317	2.27414	0.131548	0.372266
ENSG00000228203.6	RNF144A-AS1	0.605819	3.25742	1.02909	0.310372	0.589349
ENSG00000260769.1	RP11-491F9.5	-2.28328	1.07046	1.96926	0.160526	0.414629
ENSG00000228084.1	RP5-884G6.2	-1.64973	1.15784	3.0124	0.0826299	0.28479
ENSG00000233251.7	AC007743.1	-0.843339	2.5004	1.96682	0.160786	0.414937
ENSG00000245573.7	BDNF-AS	-0.109896	4.28747	0.164042	0.685462	0.861574
ENSG00000272910.1	RP11-15L13.4	1.36112	1.3104	3.27456	0.0703617	0.260558
ENSG00000255097.1	RP11-5L12.1	-0.99689	1.89706	2.83199	0.0924036	0.304464
ENSG00000278987.1	LA16c-431H6.7	1.04282	1.9112	2.71192	0.0996009	0.317706
ENSG00000276445.1	LLNLR-268E12.1	1.3365	1.35486	3.22863	0.0723611	0.265226
ENSG00000245571.6	AP001258.4	0.907956	1.90684	2.97398	0.0846136	0.289257
ENSG00000273080.1	RP11-301O19.1	1.57412	1.31954	2.81234	0.0935417	0.306688
ENSG00000232931.5	LINC00342	-0.191539	4.00541	0.411672	0.521122	0.762989
ENSG00000279623.1	RP11-399C16.3	1.64379	1.2028	2.87898	0.089743	0.299468
ENSG00000226688.6	ENTPD1-AS1	0.133414	4.13392	0.296891	0.585838	0.80368
ENSG00000182109.7	RP11-69E11.4	0.50483	2.94044	1.71866	0.189865	0.456212
ENSG00000249258.2	RP11-468H14.2	1.25088	1.61117	2.82262	0.0929445	0.305533
ENSG00000227199.1	ST7-AS1	-1.23957	1.61792	2.82747	0.0926644	0.304849
ENSG00000233937.6	CTC-338M12.4	0.572898	2.93072	1.59128	0.207143	0.477535
ENSG00000250548.6	RP11-47I22.2	-1.51063	1.1958	3.13149	0.0767934	0.275145
ENSG00000258301.3	RP11-488C13.5	0.392423	3.32334	1.20344	0.272635	0.55488
ENSG00000258738.1	RP11-73E17.2	0.694769	2.48861	2.17605	0.140174	0.384656
ENSG00000224707.1	E2F3-IT1	-1.84005	1.07884	2.68544	0.101269	0.320831
ENSG00000227502.2	LINC01268	-0.839927	2.13133	2.57308	0.108696	0.333516
ENSG00000231521.1	RP11-244N9.4	-1.67041	1.12117	2.92458	0.0872399	0.294876
ENSG00000258704.5	SRP54-AS1	0.679595	2.49835	2.17098	0.140637	0.385478
ENSG00000279653.1	LLNLR-304A6.1	1.48927	1.28812	2.94694	0.0860402	0.292079
ENSG00000274461.1	RP11-323P17.2	1.02868	1.66885	3.09817	0.0783803	0.277037
ENSG00000267702.1	RP11-53B2.2	-0.293631	3.56675	0.898833	0.343095	0.620781
ENSG00000267042.1	CTD-3193K9.4	1.17817	1.38728	3.35614	0.0669547	0.253478
ENSG00000269210.2	RP11-173C1.1	-1.78104	1.10488	2.7254	0.0987631	0.316618
ENSG00000224424.7	PRKAR2A-AS1	-0.640185	2.67988	1.88778	0.169453	0.42824
ENSG00000259319.1	RP11-293M10.6	-0.595001	2.99204	1.39463	0.237624	0.515506
ENSG00000234694.1	RP1-92O14.3	1.40538	1.15776	3.34677	0.067337	0.254186
ENSG00000276663.1	RP11-407G23.7	-1.05532	1.77959	2.8065	0.0938833	0.307234
ENSG00000256092.2	RP13-942N8.1	1.14114	1.71147	2.76976	0.0960606	0.311382
ENSG00000279358.1	RP11-688I9.5	-0.514771	3.13542	1.26624	0.260474	0.541569
ENSG00000260269.5	CTD-2323K18.1	1.3616	1.1744	3.38876	0.0656424	0.25078
ENSG00000279611.1	CTD-2619J13.5	1.68761	1.20431	2.67351	0.102031	0.322401
ENSG00000153363.12	LINC00467	-0.369556	3.505	0.826549	0.363272	0.637848
ENSG00000262879.5	RP11-156P1.3	-0.0520409	4.36343	0.0519096	0.819773	0.928689
ENSG00000227110.6	LMCD1-AS1	-0.0353811	4.43308	0.0136185	0.907099	0.964756
ENSG00000272010.1	CTD-3025N20.3	-0.938837	1.7139	3.13545	0.0766074	0.274757
ENSG00000261195.1	CTD-2380F24.1	0.687355	2.77446	1.57201	0.209915	0.481635
ENSG00000249042.5	CTD-2015H6.3	-0.731123	2.48353	2.02403	0.154828	0.406185
ENSG00000258337.1	RP11-115H15.2	0.961236	1.71672	3.06023	0.0802302	0.280144
ENSG00000274925.1	CTD-2547G23.4	0.395075	3.26503	1.19606	0.27411	0.555945
ENSG00000279259.1	RP11-334C17.3	0.985907	1.72254	2.9883	0.0838682	0.287461
ENSG00000274253.4	RP11-566K19.6	-0.372514	3.49873	0.799965	0.371104	0.64377
ENSG00000280401.1	RP11-104F15.9	-1.61047	1.13759	2.91696	0.0876531	0.295613
ENSG00000280214.1	CTD-2012K14.5	0.976547	1.78124	2.89632	0.0887821	0.297715
ENSG00000261710.1	RP11-953B20.1	0.574346	2.91901	1.49662	0.221192	0.496422
ENSG00000235314.1	LINC00957	0.136454	4.08275	0.255152	0.61347	0.821306
ENSG00000260585.1	RP13-192B19.2	1.68425	1.13711	2.76603	0.0962846	0.311877
ENSG00000271751.1	RP11-110I1.14	1.45822	1.13026	3.21555	0.0729416	0.266655
ENSG00000215424.9	MCM3AP-AS1	0.442612	3.13049	1.33049	0.248718	0.527741
ENSG00000228439.4	TSTD3	-0.638963	2.42447	2.27726	0.131284	0.371852
ENSG00000234327.7	AC012146.7	0.489955	2.83107	1.78234	0.181863	0.444752
ENSG00000259935.1	RP11-519C12.1	1.03975	1.64211	3.00553	0.0829806	0.285581
ENSG00000273203.1	AC006946.16	0.541216	2.73367	1.86899	0.171591	0.431049
ENSG00000272661.1	RP4-548D19.3	1.0772	1.67742	2.86711	0.0904072	0.300621
ENSG00000237975.6	FLG-AS1	-0.481792	3.03486	1.41055	0.234966	0.512539
ENSG00000280355.1	RP11-119F19.5	-0.298681	3.43734	0.988234	0.320174	0.598248
ENSG00000224281.4	SLC25A5-AS1	0.792991	2.2033	2.37132	0.123583	0.358976
ENSG00000268061.5	NAPA-AS1	1.10296	1.76399	2.62848	0.104962	0.328238
ENSG00000272909.1	CTD-2555O16.4	0.363977	3.22194	1.26653	0.260419	0.541546
ENSG00000253347.1	CTD-2026D20.2	1.03692	1.7401	2.78882	0.0949241	0.309184
ENSG00000226363.3	HAGLROS	-1.54899	1.09914	3.03098	0.0816888	0.282888
ENSG00000271155.1	RP11-435O5.5	-1.22216	1.28899	3.30424	0.0691012	0.257947
ENSG00000248508.6	SRP14-AS1	0.0908226	4.22012	0.093632	0.75961	0.898964
ENSG00000261438.1	RP11-399O19.9	1.48817	1.3006	2.74969	0.0972731	0.313681
ENSG00000274104.1	CTD-2553L13.10	-1.18596	1.60082	2.75247	0.097104	0.313426
ENSG00000259972.2	AC009120.6	0.129941	4.03682	0.265778	0.606178	0.816531
ENSG00000278970.1	HEIH	0.0760382	4.22621	0.0967143	0.755809	0.897007
ENSG00000270696.1	RP11-342K6.1	0.0635344	4.265	0.0711727	0.789637	0.913513
ENSG00000246982.6	RP1-179N16.6	0.796649	2.43984	1.88396	0.169885	0.428769
ENSG00000248932.5	RP11-319G6.1	-0.309703	3.43117	0.943059	0.331492	0.609361
ENSG00000271452.1	RP11-342K6.2	-0.596781	2.67282	1.81019	0.178485	0.439763
ENSG00000198547.8	C20orf203	-0.906042	1.95277	2.60062	0.106822	0.33088
ENSG00000186056.9	MATN1-AS1	0.35264	3.43283	0.860809	0.353513	0.629103
ENSG00000256325.1	RP11-611O2.1	1.22523	1.31852	3.21888	0.0727932	0.266167
ENSG00000235706.7	DICER1-AS1	0.162431	4.03588	0.219937	0.639088	0.83816
ENSG00000232504.4	ST3GAL5-AS1	0.340849	3.50997	0.734268	0.391503	0.660179
ENSG00000229236.1	TTTY10	0.959183	1.95669	2.47388	0.115752	0.345755
ENSG00000271913.5	RP1-111C20.4	-0.574595	2.44746	2.27382	0.131575	0.372293
ENSG00000228107.1	AP000692.9	1.1009	1.65642	2.77697	0.0956292	0.310458
ENSG00000230487.7	PSMG3-AS1	-0.0725397	4.24154	0.0634068	0.80119	0.919458
ENSG00000225231.1	AC091814.2	-1.90671	1.01733	2.42961	0.119063	0.351731
ENSG00000262903.1	RP11-235E17.6	0.456944	3.16487	1.11979	0.289963	0.570936
ENSG00000280328.1	RP11-972P1.7	0.317864	3.52007	0.722276	0.395398	0.663469
ENSG00000260372.6	AQP4-AS1	-0.321247	3.64857	0.514465	0.473212	0.727303
ENSG00000204272.10	LINC01420	-0.054022	4.29881	0.0299147	0.862684	0.948574
ENSG00000264112.1	RP11-159D12.2	-0.0994308	4.18161	0.0877713	0.76703	0.903203
ENSG00000239911.2	PRKAG2-AS1	-0.81282	2.33201	1.98055	0.159333	0.413107
ENSG00000251615.3	RP11-774O3.3	-0.189455	3.88361	0.337665	0.56118	0.788226
ENSG00000262155.1	RP11-266L9.5	0.538256	2.88813	1.45788	0.227267	0.503532
ENSG00000248161.5	RP11-499E18.1	-0.962478	1.62914	3.03776	0.081348	0.282578
ENSG00000239636.1	RP4-728D4.2	1.29132	1.19825	3.24654	0.0715743	0.263426
ENSG00000278133.1	RP11-196G11.5	0.503877	2.79845	1.67052	0.196189	0.463423
ENSG00000272918.1	CTB-152G17.6	0.317053	3.44496	0.81913	0.365435	0.639314
ENSG00000177822.7	AC108142.1	1.18813	1.46534	2.90532	0.0882877	0.296808
ENSG00000246334.2	PRR7-AS1	1.03948	1.54501	3.02632	0.0819234	0.282954
ENSG00000233864.7	TTTY15	-0.171341	3.93102	0.27924	0.5972	0.810617
ENSG00000223768.1	LINC00205	-0.358377	3.51728	0.622	0.430305	0.692995
ENSG00000272009.1	RP1-313I6.12	-1.39404	1.28711	2.84787	0.0914952	0.30283
ENSG00000231742.5	LINC01273	-1.58457	1.0143	3.00094	0.0832163	0.286113
ENSG00000280069.1	CTD-2349P21.3	-0.440266	2.85615	1.6624	0.19728	0.46455
ENSG00000228274.3	RP3-508I15.9	-0.781063	2.05597	2.53352	0.111451	0.338611
ENSG00000277013.1	CTC-526N19.1	-1.12832	1.68494	2.57761	0.108385	0.333189
ENSG00000256925.2	ADGRA1-AS1	-0.958161	2.40699	1.53088	0.21598	0.489076
ENSG00000205037.2	RP11-863P13.4	-1.72532	1.1683	2.42161	0.119672	0.352733
ENSG00000259091.1	LINC00517	1.78012	1.08733	2.46841	0.116155	0.346617
ENSG00000272911.1	RP11-74E22.6	1.40433	1.15953	3.05368	0.0805546	0.280935
ENSG00000233508.2	RP1-269M15.3	-1.32505	1.40035	2.74171	0.0977599	0.314532
ENSG00000280190.1	RP11-319G9.1	0.564866	2.66934	1.76541	0.183952	0.447845
ENSG00000176868.2	RP11-334J6.7	-1.70071	1.05543	2.66728	0.102431	0.32299
ENSG00000280153.1	RP11-876N24.3	0.66609	2.53446	1.80956	0.178561	0.439772
ENSG00000260658.5	RP11-368L12.1	-2.06241	1.1626	1.76613	0.183862	0.447781
ENSG00000260805.2	RP11-61J19.5	0.928117	1.99268	2.33921	0.126153	0.362961
ENSG00000276337.1	RP11-106D4.2	0.786549	2.11532	2.37272	0.123472	0.358901
ENSG00000273118.1	AC079610.1	1.36027	1.33799	2.7656	0.0963108	0.311877
ENSG00000196167.9	COLCA1	-0.547565	2.56485	1.96016	0.161496	0.416018
ENSG00000258168.5	RP11-588H23.3	0.956334	1.76593	2.71327	0.0995171	0.317583
ENSG00000275426.1	CH17-262A2.1	1.22427	1.71379	2.29221	0.130025	0.369495
ENSG00000269397.1	CTB-92J24.2	-1.15953	1.35471	3.10548	0.0780294	0.276627
ENSG00000249673.6	NOP14-AS1	0.0502073	4.24086	0.0277662	0.86766	0.949957
ENSG00000230555.2	RP11-517P14.2	1.2158	1.64415	2.40804	0.120713	0.354328
ENSG00000241886.1	RP11-242C19.2	-1.10278	1.39598	3.11534	0.0775582	0.276112
ENSG00000275620.1	FLJ16779	-0.315917	3.70694	0.319077	0.572163	0.795503
ENSG00000261829.1	RP11-223I10.1	-0.831547	2.02422	2.4082	0.120701	0.354328
ENSG00000279620.1	RP11-1102P22.2	1.1305	1.61142	2.63428	0.104579	0.327507
ENSG00000280182.1	RP11-626G3.1	-1.11013	1.67118	2.54409	0.110708	0.337539
ENSG00000277778.1	PGM5P2	0.749898	2.57655	1.50755	0.219513	0.493585
ENSG00000280344.1	AC009166.7	-0.456922	3.07872	1.11959	0.290008	0.570936
ENSG00000228113.7	AC003991.3	0.918232	2.0616	2.14827	0.142731	0.388603
ENSG00000276334.1	AL133243.1	-0.342385	3.29854	0.92099	0.337215	0.614497
ENSG00000205959.3	RP11-689P11.2	-0.763493	2.22795	2.12386	0.14502	0.391968
ENSG00000224950.2	RP5-1086K13.1	1.41858	1.18751	2.87216	0.0901236	0.300219
ENSG00000238142.1	RP11-108M9.4	-1.05959	1.75942	2.45531	0.117128	0.348588
ENSG00000253535.5	RP11-624C23.1	-1.01163	1.56115	2.93142	0.0868713	0.294194
ENSG00000237927.1	RP3-393E18.2	1.26341	1.50669	2.54105	0.110921	0.33761
ENSG00000277938.1	RP5-965G21.3	0.989546	1.77606	2.54061	0.110952	0.33761
ENSG00000222020.2	AC062017.1	1.02393	1.54586	2.91552	0.0877309	0.295828
ENSG00000279361.1	RP11-360N9.3	-0.839461	1.85227	2.67309	0.102058	0.322437
ENSG00000255366.1	RP11-1134I14.8	0.273338	3.37938	0.865682	0.352153	0.628176
ENSG00000273038.2	RP11-479G22.8	1.24933	1.28445	2.9724	0.0846963	0.289342
ENSG00000187904.3	AC097382.5	1.36642	1.11892	3.04607	0.0809326	0.281735
ENSG00000267436.1	AC005786.7	-1.25961	1.34833	2.81102	0.0936189	0.30676
ENSG00000176659.7	C20orf197	1.24952	1.57441	2.3898	0.122129	0.356465
ENSG00000245694.8	CRNDE	0.0165801	4.2718	0.00349495	0.952858	0.984301
ENSG00000237943.6	PRKCQ-AS1	-0.052954	4.18577	0.0268507	0.86984	0.951014
ENSG00000266998.1	RP11-936I5.1	1.15595	1.48436	2.74483	0.0975695	0.314254
ENSG00000229267.2	AC072062.1	-1.48661	1.38534	2.29301	0.129958	0.369449
ENSG00000233058.1	LINC00884	-0.621393	2.74882	1.35627	0.244185	0.521897
ENSG00000255310.2	AF131215.2	0.478979	2.82868	1.47204	0.225024	0.500518
ENSG00000268658.5	LINC00664	-1.24454	1.62914	2.28425	0.130693	0.370639
ENSG00000279500.1	RP11-21K12.2	0.830476	2.0467	2.27842	0.131186	0.371687
ENSG00000273568.1	RP11-417L19.6	1.65478	1.00791	2.68972	0.100997	0.320422
ENSG00000276916.1	RP11-230F18.6	1.13603	1.41446	2.90909	0.0880818	0.296493
ENSG00000225062.1	CATIP-AS1	-1.57353	1.07109	2.72289	0.0989185	0.316722
ENSG00000272070.1	AC005618.6	-0.425736	3.06866	1.11782	0.290388	0.571466
ENSG00000271614.1	LINC00936	-0.651311	2.45526	1.81857	0.177484	0.438393
ENSG00000274331.1	RP11-403A3.1	1.33328	1.37571	2.57647	0.108463	0.333285
ENSG00000242593.5	RP5-921G16.1	0.684241	2.43969	1.77634	0.1826	0.445578
ENSG00000214293.8	APTR	0.339985	3.24123	0.930996	0.334604	0.612937
ENSG00000274421.1	RP11-386J22.3	0.783567	2.09453	2.23349	0.135048	0.377284
ENSG00000278909.1	RP11-401P9.7	0.768055	2.09423	2.25072	0.133552	0.37542
ENSG00000266993.3	RP4-657D16.3	1.50825	1.05179	2.82752	0.0926615	0.304849
ENSG00000261188.1	CTA-445C9.14	-0.5148	2.52712	1.89591	0.168536	0.426636
ENSG00000197291.8	RAMP2-AS1	0.311722	3.43393	0.613759	0.433376	0.694893
ENSG00000230815.1	RP11-49O14.3	1.52837	1.02141	2.83705	0.092113	0.304073
ENSG00000224843.6	LINC00240	-0.751013	2.06125	2.32289	0.127483	0.365407
ENSG00000253372.5	RP11-44N11.1	0.610944	2.65896	1.46392	0.226308	0.502271
ENSG00000227115.6	RP11-267C16.1	-0.104259	4.00213	0.0956142	0.757158	0.897905
ENSG00000232104.3	RFX3-AS1	-0.35955	3.34999	0.653075	0.419015	0.683701
ENSG00000258634.3	RP4-773N10.4	-0.0504659	4.12473	0.0344922	0.852664	0.944736
ENSG00000267811.1	RP11-727F15.11	1.58648	1.09513	2.55749	0.109773	0.335701
ENSG00000232098.3	CTD-2619J13.14	0.286	3.33547	0.797327	0.371894	0.644163
ENSG00000279329.1	CTD-2553L13.9	0.236661	3.54534	0.532593	0.465519	0.720481
ENSG00000177133.10	LINC00982	-0.127867	3.90721	0.170506	0.679663	0.858639
ENSG00000268912.1	CTD-2619J13.17	0.44032	3.02265	1.08602	0.297355	0.577607
ENSG00000256299.1	RP11-989F5.3	-1.33664	1.14007	2.94946	0.0859065	0.291776
ENSG00000259994.1	RP11-305E6.4	0.355419	3.14984	0.98668	0.320555	0.598654
ENSG00000261324.2	RP11-174G6.5	0.444993	2.82894	1.4215	0.233156	0.510219
ENSG00000249348.1	UGDH-AS1	0.310809	3.34111	0.722588	0.395296	0.663469
ENSG00000270589.1	RP11-348N5.7	-1.4386	1.36243	2.30157	0.129244	0.368302
ENSG00000281398.2	SNHG4	0.832594	1.99238	2.24506	0.134041	0.376132
ENSG00000266288.1	CTD-3096M3.2	1.18761	1.37086	2.75148	0.0971645	0.313436
ENSG00000234056.1	LINC00463	-1.20186	1.42324	2.62527	0.105174	0.328392
ENSG00000272686.1	RP11-390E23.6	0.298106	3.30403	0.785429	0.375486	0.646439
ENSG00000280375.1	RP13-204A15.5	-1.0966	1.64245	2.39114	0.122024	0.356256
ENSG00000278864.1	RP11-45M22.2	0.11445	3.8765	0.190978	0.662104	0.84929
ENSG00000237781.3	RP11-54A4.2	-0.979212	1.64036	2.62156	0.105421	0.328618
ENSG00000257509.1	RP11-762I7.4	1.34171	1.36886	2.43884	0.118364	0.350493
ENSG00000184441.4	AP001062.7	0.555657	2.92144	0.994665	0.318605	0.596698
ENSG00000215068.7	AC025171.1	0.611039	2.53971	1.59779	0.206217	0.47623
ENSG00000278863.1	RP11-567L7.3	0.605517	2.56473	1.56564	0.210842	0.482776
ENSG00000264247.1	LINC00909	0.063993	4.03435	0.0617188	0.8038	0.920807
ENSG00000272092.1	RP11-350N15.5	1.61972	1.15371	2.30817	0.128695	0.36762
ENSG00000225205.5	AC093818.1	1.28859	1.51444	2.25215	0.133429	0.375282
ENSG00000262089.1	RP11-589P10.5	0.954429	1.70414	2.52258	0.112227	0.33992
ENSG00000197989.13	SNHG12	-0.193167	3.63793	0.395834	0.529249	0.767185
ENSG00000275437.1	RP5-908M14.10	-1.11647	1.55758	2.48226	0.115136	0.344645
ENSG00000272182.1	RP11-802O23.3	0.405508	3.0814	0.952079	0.329191	0.607078
ENSG00000233593.6	RP4-665J23.1	0.105803	3.92165	0.122193	0.726668	0.884019
ENSG00000260601.1	RP11-552C15.1	1.28971	1.22277	2.78467	0.0951704	0.3096
ENSG00000271967.1	RP11-134K13.4	1.66361	1.0127	2.46434	0.116456	0.347223
ENSG00000235078.1	AC142528.1	1.31228	1.22047	2.74134	0.097783	0.314559
ENSG00000261451.1	RP11-981G7.1	0.195841	3.66574	0.329883	0.565728	0.791541
ENSG00000234883.3	MIR155HG	1.4841	1.04682	2.73893	0.0979303	0.314937
ENSG00000262050.1	RP11-74E22.3	0.954192	1.65161	2.58976	0.107557	0.331798
ENSG00000233850.1	AC103563.8	-1.15558	1.5608	2.3702	0.123671	0.359174
ENSG00000273987.1	RP11-585P4.6	-0.953666	1.89205	2.11825	0.145552	0.39286
ENSG00000225891.1	RP3-476K8.3	1.48906	1.18636	2.44315	0.118039	0.349924
ENSG00000281903.2	AF127936.7	1.23163	1.22336	2.86709	0.0904085	0.300621
ENSG00000251661.3	RP11-326C3.11	-1.06675	1.84737	1.97758	0.159645	0.41345
ENSG00000269929.1	RP11-2B6.2	0.611651	2.57293	1.48044	0.223706	0.498981
ENSG00000260942.1	CAPN10-AS1	0.52469	2.70848	1.38032	0.240046	0.517666
ENSG00000279819.1	RP11-142L16.2	0.307995	3.44708	0.467469	0.494154	0.743667
ENSG00000224222.1	RP11-262I2.2	-1.44494	1.08079	2.71584	0.0993564	0.317418
ENSG00000234807.5	LINC01135	0.867212	1.98285	2.0766	0.149573	0.398229
ENSG00000233006.6	AC034220.3	-0.137745	3.76303	0.246588	0.619488	0.825238
ENSG00000234608.7	MAPKAPK5-AS1	0.0683982	3.98706	0.0618218	0.803639	0.920673
ENSG00000280870.2	MIR325HG	-0.678321	2.37066	1.70284	0.191917	0.458765
ENSG00000237637.1	FRY-AS1	-1.19998	1.38616	2.57559	0.108524	0.333324
ENSG00000270020.1	RP11-463O9.9	1.1711	1.23435	2.92562	0.0871838	0.294734
ENSG00000236144.6	TMEM147-AS1	0.170249	3.71699	0.248333	0.618251	0.824076
ENSG00000258483.2	AC144835.1	1.00852	1.92049	1.90452	0.167573	0.425314
ENSG00000196668.3	LINC00173	-0.725101	2.3041	1.71567	0.190252	0.45662
ENSG00000230896.1	RP11-767N6.7	-0.979549	1.60325	2.55278	0.1101	0.336039
ENSG00000253807.5	LINC01170	-0.721032	2.31682	1.68913	0.193715	0.460711
ENSG00000279095.1	AC092066.1	0.5457	2.49047	1.6874	0.193944	0.460857
ENSG00000271862.1	RP11-343L5.2	1.12806	1.36554	2.72406	0.098846	0.316681
ENSG00000255153.1	TOLLIP-AS1	-1.30726	1.52411	2.05861	0.151348	0.400509
ENSG00000266962.2	RP11-400F19.6	0.108636	3.83682	0.153203	0.695493	0.866933
ENSG00000185065.6	AC000068.5	1.2918	1.23392	2.6426	0.104033	0.326198
ENSG00000229852.2	RP11-398K22.12	0.280567	3.28748	0.695338	0.404355	0.671853
ENSG00000236914.3	RP11-1008C21.2	-1.03696	1.68176	2.26785	0.132083	0.373331
ENSG00000214194.8	LINC00998	-0.0468228	4.00222	0.0391703	0.843112	0.94037
ENSG00000274922.1	RP11-88E10.5	-1.14912	1.4198	2.53995	0.110999	0.337639
ENSG00000258844.1	RP11-259K15.2	0.37459	3.10396	0.836206	0.360484	0.635847
ENSG00000271147.7	RP4-769N13.6	-0.430737	2.74864	1.38792	0.238756	0.516802
ENSG00000205885.7	C1RL-AS1	0.517342	2.71387	1.28978	0.256088	0.536576
ENSG00000231435.1	AC011747.3	-1.32019	1.10989	2.79926	0.0943079	0.308119
ENSG00000180539.7	C9orf139	-0.711682	2.0476	2.15609	0.142006	0.387576
ENSG00000215458.8	AATBC	1.6699	1.15496	2.02497	0.154732	0.406128
ENSG00000231113.2	RP3-475N16.1	0.508134	2.76618	1.19752	0.273818	0.555839
ENSG00000278962.1	RP11-399B17.1	-0.845831	2.31604	1.40218	0.23636	0.514241
ENSG00000260896.5	PRCAT47	1.31921	1.2647	2.47922	0.11536	0.345035
ENSG00000279433.1	RP11-4B16.1	1.51979	1.16213	2.29362	0.129906	0.369396
ENSG00000255121.2	RP11-110I1.12	0.554429	2.43027	1.71552	0.190271	0.45662
ENSG00000236753.5	MKLN1-AS	0.386418	2.97694	1.00836	0.315296	0.594332
ENSG00000259407.1	RP11-158M2.3	-0.761308	1.95504	2.21036	0.137087	0.379824
ENSG00000231459.1	LINC00032	0.567834	2.57448	1.41891	0.233583	0.510658
ENSG00000259943.1	RP1-39G22.7	0.214022	3.5076	0.41015	0.521893	0.763628
ENSG00000229127.1	AC007038.7	-0.505267	2.63446	1.42145	0.233165	0.510219
ENSG00000214770.2	RP11-544I20.2	1.05713	1.39037	2.72601	0.0987255	0.316618
ENSG00000278532.1	RP11-17E3.1	-1.60394	1.40355	1.64546	0.199577	0.467209
ENSG00000254389.3	RHPN1-AS1	1.3525	1.17803	2.55392	0.110021	0.336039
ENSG00000253944.1	RP11-156K13.1	0.82342	1.89339	2.18645	0.13923	0.383045
ENSG00000228043.5	AC097721.2	1.08345	1.35076	2.73693	0.0980527	0.315088
ENSG00000281501.1	SEPSECS-AS1	-0.334472	3.21042	0.663055	0.415484	0.680934
ENSG00000279923.1	CTD-2008E3.1	-1.07663	1.52415	2.40165	0.121207	0.354946
ENSG00000271387.1	RP11-382D12.2	-1.55121	1.0118	2.4728	0.115832	0.345793
ENSG00000273893.1	RP1-101A2.1	0.768969	1.97316	2.12393	0.145014	0.391968
ENSG00000269938.1	RP11-214K3.20	0.454197	2.66472	1.42877	0.231965	0.509057
ENSG00000250986.1	AC141928.1	-0.807132	2.00893	1.9811	0.159275	0.413008
ENSG00000186019.10	AC084219.4	0.398762	2.91923	1.04175	0.307415	0.586769
ENSG00000279700.1	RP13-554M15.2	1.00142	1.99055	1.63719	0.200712	0.468634
ENSG00000272389.1	CTC-487M23.7	1.46581	1.14046	2.37381	0.123386	0.358798
ENSG00000269044.2	CTC-429P9.3	-0.184466	3.61284	0.256739	0.612369	0.82061
ENSG00000226328.6	NUP50-AS1	-0.079396	3.86213	0.0806994	0.776352	0.907254
ENSG00000267194.1	RP1-193H18.2	-0.28201	3.28381	0.595701	0.440223	0.700424
ENSG00000266236.1	NARF-IT1	1.23309	1.17219	2.75372	0.0970283	0.313416
ENSG00000227076.1	RP11-4C20.4	0.919072	1.61565	2.49132	0.114476	0.343615
ENSG00000224165.5	DNAJC27-AS1	0.171252	3.58587	0.300909	0.583313	0.802151
ENSG00000263316.1	RP11-530N7.3	0.979354	1.71507	2.17655	0.140129	0.384582
ENSG00000251381.6	LINC00958	-1.53022	1.2651	1.98355	0.159017	0.412542
ENSG00000267457.1	RP5-837J1.4	0.604315	2.37509	1.63503	0.201009	0.469058
ENSG00000261533.2	RP11-15N24.4	-1.24561	1.37466	2.31992	0.127726	0.365749
ENSG00000275894.1	RP3-453C12.14	-0.631224	2.27763	1.76558	0.18393	0.447845
ENSG00000230417.10	LINC00856	-0.675261	2.5315	1.21698	0.269954	0.552073
ENSG00000232784.1	AC067961.1	-1.69997	1.06414	2.02297	0.154936	0.40623
ENSG00000245614.3	DDX11-AS1	1.3375	1.06794	2.72174	0.0989903	0.316856
ENSG00000272444.1	RP11-1017G21.6	1.04196	1.48247	2.48271	0.115104	0.344623
ENSG00000235590.7	GNAS-AS1	0.918147	1.66932	2.35927	0.12454	0.360326
ENSG00000281106.2	LINC00282	-0.986366	1.64044	2.28538	0.130598	0.370468
ENSG00000249087.6	ZNF436-AS1	-0.190438	3.55432	0.290247	0.590063	0.805925
ENSG00000273356.1	RP11-804H8.6	1.11316	1.57866	2.14408	0.143121	0.389011
ENSG00000275764.1	RP11-582E3.6	-0.446131	2.83871	1.03949	0.307939	0.587152
ENSG00000225439.2	BOLA3-AS1	0.12651	3.75427	0.111134	0.738857	0.889339
ENSG00000250072.5	CTC-529P8.1	0.26962	3.29051	0.545714	0.460074	0.716358
ENSG00000256124.5	LINC01152	-0.810458	1.7139	2.44641	0.117794	0.349702
ENSG00000278126.1	RP11-454E5.4	0.479701	2.61641	1.36455	0.242751	0.520027
ENSG00000188242.4	PP7080	0.296865	3.24104	0.576788	0.447574	0.706856
ENSG00000120664.10	SPG20-AS1	1.34229	1.09511	2.61073	0.106143	0.329692
ENSG00000233642.1	GPR158-AS1	-1.3831	1.43555	1.87436	0.170977	0.430703
ENSG00000260167.1	RP11-146F11.5	1.44697	1.07615	2.43283	0.118818	0.351446
ENSG00000255046.1	RP11-297N6.4	1.38988	1.38753	1.94096	0.163564	0.419408
ENSG00000279764.1	RP11-441F2.4	0.431483	2.7693	1.15041	0.283462	0.565138
ENSG00000278829.1	RP11-358B23.7	1.07607	1.49559	2.3202	0.127703	0.365732
ENSG00000260647.1	RP1-178F10.1	1.31322	1.29441	2.24708	0.133867	0.375993
ENSG00000245556.2	SCAMP1-AS1	-0.26063	3.27533	0.546397	0.459794	0.716296
ENSG00000247774.6	PCED1B-AS1	0.565451	2.41432	1.5424	0.214262	0.487477
ENSG00000260260.1	SNHG19	0.400904	2.93293	0.884078	0.347087	0.623744
ENSG00000227911.3	RP11-141M1.1	0.934792	1.67651	2.22064	0.136177	0.378591
ENSG00000273302.1	RP11-493E12.2	1.49695	1.03733	2.36842	0.123812	0.35933
ENSG00000259673.5	IQCH-AS1	-0.194044	3.48651	0.317392	0.573179	0.79608
ENSG00000265688.1	MAFG-AS1	1.04482	1.56677	2.21276	0.136874	0.379576
ENSG00000260465.1	RP11-63M22.2	1.41982	1.09826	2.39498	0.121725	0.355814
ENSG00000275784.1	RP5-1125A11.6	1.09879	1.30289	2.61829	0.105638	0.328992
ENSG00000236819.1	LINC01563	0.768497	2.15926	1.61013	0.204474	0.473965
ENSG00000225793.2	RP1-234P15.4	-0.976159	1.82835	1.83987	0.174966	0.435167
ENSG00000280339.1	RP11-736K20.4	-0.716761	2.04924	1.91586	0.166314	0.423799
ENSG00000251364.6	CTD-2516F10.2	0.429534	2.76003	1.13034	0.287702	0.569163
ENSG00000254343.2	RP11-760H22.2	0.232452	3.29586	0.533448	0.465161	0.720255
ENSG00000274427.1	RP11-972P1.10	1.0523	1.37513	2.54678	0.110519	0.337061
ENSG00000267002.1	RP11-242D8.1	0.36302	2.96182	0.862716	0.35298	0.628472
ENSG00000267107.6	PCAT19	1.27136	1.4161	2.03481	0.153734	0.404328
ENSG00000263731.1	RP11-498C9.15	-0.433486	2.81241	0.996372	0.31819	0.596698
ENSG00000280353.1	CTC-453G23.7	1.28872	1.42353	1.98283	0.159093	0.41265
ENSG00000278475.1	RP11-19E18.2	-1.37918	1.06411	2.49784	0.114003	0.342655
ENSG00000255737.2	AGAP2-AS1	0.96846	1.5436	2.36383	0.124177	0.359864
ENSG00000261426.1	AC144833.1	-1.69896	1.10077	1.81344	0.178096	0.439343
ENSG00000259932.1	CTD-2651B20.7	1.03782	1.45179	2.40553	0.120907	0.354509
ENSG00000234171.2	RNASEH1-AS1	0.184911	3.49711	0.277542	0.598317	0.810957
ENSG00000259797.1	RP11-96D1.3	1.1374	1.30357	2.48983	0.114584	0.343622
ENSG00000203865.9	ATP1A1-AS1	0.396277	2.72827	1.21797	0.26976	0.551921
ENSG00000274020.1	LINC01138	0.0351679	3.90546	0.00883281	0.925123	0.972622
ENSG00000257557.2	RP11-84G21.1	1.05757	1.74017	1.80221	0.179446	0.440964
ENSG00000259158.2	ADAM20P1	-0.545327	2.56458	1.23922	0.265621	0.547885
ENSG00000274422.1	LL22NC03-2H8.5	0.608131	2.48816	1.25238	0.263098	0.544945
ENSG00000272631.1	RP11-359E3.4	-0.485721	2.67383	1.1253	0.28878	0.570038
ENSG00000279089.1	RP11-481C4.2	-0.352172	2.95375	0.853408	0.35559	0.631265
ENSG00000272735.1	RP11-467P9.1	1.23141	1.13658	2.59818	0.106987	0.331148
ENSG00000231160.9	KLF3-AS1	0.012899	3.93558	0.00152107	0.96889	0.991067
ENSG00000262227.1	RP5-1050D4.5	1.21732	1.53076	1.86551	0.17199	0.43157
ENSG00000268543.1	CTD-2619J13.16	1.08179	1.42799	2.31663	0.127997	0.366178
ENSG00000231595.1	AC005224.2	0.966265	1.75549	1.91344	0.166581	0.424169
ENSG00000268751.1	SCGB1B2P	1.47409	1.36974	1.6781	0.195177	0.46227
ENSG00000203886.4	CYP17A1-AS1	-1.12753	1.44068	2.19385	0.138563	0.382124
ENSG00000266916.5	ZNF793-AS1	0.45185	2.66648	1.16956	0.279491	0.561392
ENSG00000249513.2	RP11-404I7.1	-1.36285	1.04283	2.48878	0.114661	0.343728
ENSG00000277566.1	RP11-545P7.9	0.860617	2.03414	1.56468	0.210981	0.482812
ENSG00000248682.1	ARHGAP22-IT1	1.03753	1.35592	2.50595	0.113417	0.341719
ENSG00000279691.1	RP11-485M7.2	1.51408	1.13676	2.00152	0.157141	0.409781
ENSG00000251372.5	LINC00499	-0.658787	2.89073	0.407841	0.523067	0.76424
ENSG00000279781.1	RP11-466A19.7	1.5727	1.09941	1.9595	0.161567	0.41606
ENSG00000253948.1	RP11-410L14.2	0.300138	2.99951	0.804322	0.369804	0.642975
ENSG00000232310.6	RP11-557H15.4	0.515333	2.68936	0.970613	0.324527	0.602402
ENSG00000179406.6	LINC00174	0.0123062	3.90668	0.00212934	0.963195	0.989337
ENSG00000224885.1	TSSC1-IT1	-1.20711	1.2318	2.40384	0.121038	0.354745
ENSG00000267272.5	LINC01140	-0.846903	1.84908	1.91454	0.16646	0.423961
ENSG00000243083.5	LINC00870	-1.10432	1.43785	2.20088	0.137932	0.381169
ENSG00000272994.1	RP11-332H14.2	0.314757	2.96441	0.833557	0.361246	0.636452
ENSG00000277283.1	RP1-267D11.6	-0.393855	2.76412	1.04166	0.307435	0.586769
ENSG00000232656.7	IDI2-AS1	0.31997	3.1098	0.570378	0.450109	0.708864
ENSG00000280159.1	CTD-2591A1.1	1.07484	1.50357	2.10684	0.146642	0.394438
ENSG00000251023.1	RP11-549J18.1	0.606707	2.19554	1.68652	0.194061	0.460913
ENSG00000279035.1	RP11-649A18.3	1.37934	1.21908	2.0596	0.15125	0.400379
ENSG00000254911.3	SCARNA9	-0.179509	3.40167	0.329927	0.565702	0.791541
ENSG00000248008.2	NRAV	-0.0886542	3.70322	0.0679803	0.794301	0.916185
ENSG00000270223.1	RP13-36G14.4	1.31196	1.15353	2.323	0.127474	0.365407
ENSG00000247400.3	DNAJC3-AS1	0.271229	3.13423	0.592102	0.441607	0.701994
ENSG00000251298.1	RP11-425A23.1	1.33022	1.08353	2.40582	0.120885	0.354492
ENSG00000263072.5	ZNF213-AS1	0.0902432	3.65022	0.110057	0.740079	0.889991
ENSG00000248980.1	RP11-87F15.2	1.23905	1.11648	2.50959	0.113155	0.341362
ENSG00000263120.1	RP5-1107A17.4	-0.885965	1.57656	2.3067	0.128818	0.36778
ENSG00000205106.4	DKFZp779M0652	-1.23281	1.15693	2.44655	0.117783	0.349702
ENSG00000272143.1	FGF14-AS2	-0.408233	2.82566	0.865219	0.352282	0.628215
ENSG00000233178.7	RP11-88I18.2	1.01781	1.5088	2.17015	0.140713	0.385627
ENSG00000226891.6	LINC01359	-0.176282	3.45387	0.238508	0.625286	0.829174
ENSG00000254929.6	RP11-144G6.12	1.33053	1.05017	2.45343	0.117268	0.348896
ENSG00000260401.1	RP11-800A3.4	0.646249	2.14915	1.65743	0.197951	0.465438
ENSG00000281327.1	LINC01338	0.37471	2.83273	0.901525	0.342373	0.620057
ENSG00000232973.11	CYP1B1-AS1	0.956623	1.53564	2.22628	0.13568	0.378014
ENSG00000255081.1	RP11-263C24.1	1.21736	1.30279	2.1686	0.140854	0.385825
ENSG00000273451.1	RP4-569M23.4	0.652127	2.16737	1.60164	0.20567	0.475366
ENSG00000228265.5	RALY-AS1	1.01165	1.52457	2.13162	0.144288	0.390867
ENSG00000280046.1	RP11-1099M24.6	-0.365905	2.74922	1.05622	0.304079	0.584045
ENSG00000268858.2	RP4-591C20.9	-0.304823	2.98978	0.728386	0.393407	0.661763
ENSG00000239213.5	NCK1-AS1	0.630104	2.28953	1.42013	0.233382	0.510376
ENSG00000227456.7	LINC00310	0.749631	1.89925	1.91088	0.166866	0.424384
ENSG00000260077.1	RP11-254F7.2	0.784787	1.86765	1.90272	0.167774	0.42557
ENSG00000269997.1	RP11-214K3.21	0.572746	2.28385	1.52331	0.21712	0.490557
ENSG00000267317.2	CTB-25B13.12	0.922311	1.62514	2.09166	0.148105	0.396512
ENSG00000224635.1	RP4-564F22.5	1.15289	1.24268	2.38697	0.122351	0.356914
ENSG00000280384.1	RP4-695O20.1	0.975974	1.54622	2.13815	0.143675	0.389873
ENSG00000275902.1	RP13-1032I1.11	1.09622	1.26041	2.45872	0.116874	0.348126
ENSG00000279013.1	RP11-254A24.2	-1.09243	1.23685	2.50543	0.113454	0.341733
ENSG00000274315.1	RP11-996F15.5	-0.858452	1.59147	2.27964	0.131082	0.371569
ENSG00000231999.6	FLJ27354	-0.0234133	3.82785	0.00445118	0.946807	0.981591
ENSG00000260855.1	RP11-439E19.10	0.100932	3.64282	0.0746266	0.784716	0.911662
ENSG00000258458.5	CTD-2555K7.2	0.552454	2.51462	1.12149	0.289598	0.570606
ENSG00000253200.1	RP11-582J16.5	0.442484	2.71567	0.947506	0.330355	0.608264
ENSG00000262119.1	RP11-483C6.1	0.380826	2.72707	1.03713	0.308491	0.587629
ENSG00000267160.1	RP11-1072C15.4	0.412135	2.54221	1.32589	0.249538	0.5289
ENSG00000277831.1	RP11-269C23.5	-1.39498	1.05828	2.26193	0.132589	0.374162
ENSG00000247081.7	BAALC-AS1	0.169007	3.44982	0.212921	0.644488	0.840997
ENSG00000271851.1	RP11-565F19.2	-0.739217	1.80269	2.07362	0.149866	0.398745
ENSG00000255090.5	MIR100HG	0.210573	3.34869	0.286176	0.592681	0.807554
ENSG00000250303.3	RP11-356J5.12	-0.203529	3.33229	0.322592	0.570054	0.794551
ENSG00000275120.1	RP11-182J1.17	-1.25109	1.24481	2.16081	0.14157	0.386856
ENSG00000227039.6	ITGB2-AS1	0.872662	1.93799	1.57464	0.209534	0.481268
ENSG00000278989.1	RP11-762L8.6	-0.664263	2.38536	1.13128	0.287502	0.569122
ENSG00000279602.1	CTD-3014M21.1	0.118495	3.5947	0.0876087	0.767239	0.903203
ENSG00000124835.2	AC105760.3	0.957403	1.64617	1.94546	0.163077	0.418667
ENSG00000237720.1	AC011995.1	-0.898713	1.68493	1.97586	0.159827	0.413615
ENSG00000264083.1	RP11-227G15.9	0.918503	1.48033	2.32779	0.127083	0.364842
ENSG00000225302.2	RP11-539I5.1	0.0226094	3.79517	0.00692622	0.933673	0.976767
ENSG00000280365.1	RP11-9H20.2	-1.24996	1.12867	2.35924	0.124543	0.360326
ENSG00000278668.1	RP11-227G15.11	0.898072	1.7323	1.88188	0.17012	0.429255
ENSG00000262223.6	RP11-1055B8.3	0.0131864	3.8243	0.00127688	0.971495	0.991997
ENSG00000204934.10	ATP6V0E2-AS1	-0.0804738	3.62393	0.0839748	0.771981	0.904958
ENSG00000267470.5	ZNF571-AS1	-0.305302	3.00793	0.627376	0.428319	0.691609
ENSG00000274023.1	RP11-732M18.4	-0.76418	1.91315	1.77692	0.182528	0.445454
ENSG00000255198.4	SNHG9	0.366001	2.74156	0.974889	0.323464	0.601745
ENSG00000246375.2	RP11-10L7.1	-0.762741	2.33012	1.00027	0.317245	0.596096
ENSG00000250846.6	EPHA5-AS1	-1.05412	1.38165	2.22339	0.135934	0.378412
ENSG00000125804.13	FAM182A	0.949201	1.5047	2.18467	0.139391	0.383245
ENSG00000242861.1	RP11-285F7.2	-0.397697	2.84794	0.72149	0.395656	0.663469
ENSG00000254035.1	RP11-281O15.4	-1.44985	1.13701	1.93544	0.164165	0.420492
ENSG00000279138.1	KB-1742H10.3	-1.41233	1.01304	2.24697	0.133876	0.375993
ENSG00000259088.1	CTD-2017C7.2	1.22885	1.10634	2.41357	0.120288	0.353666
ENSG00000246223.8	LINC01550	-0.431862	2.73763	0.854979	0.355148	0.630689
ENSG00000275874.1	LINC00162	-1.35555	1.18123	2.01443	0.15581	0.407614
ENSG00000268996.3	MAN1B1-AS1	-0.601916	2.31787	1.30862	0.252645	0.532915
ENSG00000279970.1	RP11-299G20.5	0.648265	2.5319	0.815991	0.366355	0.639871
ENSG00000268713.1	CTC-444N24.8	0.437275	2.74523	0.810549	0.367958	0.641294
ENSG00000275963.1	RP11-180M15.6	1.33924	1.03219	2.31749	0.127926	0.366115
ENSG00000272620.1	AFAP1-AS1	-1.9622	1.02248	1.17149	0.279096	0.560812
ENSG00000267034.1	RP11-384O8.1	-0.769623	2.03941	1.49251	0.221828	0.497218
ENSG00000261033.1	RP11-209D14.2	-0.852651	1.65892	2.03368	0.153848	0.404579
ENSG00000248596.6	RP11-844P9.2	0.911855	1.86183	1.54917	0.213258	0.485992
ENSG00000253259.1	RP11-737F9.2	1.41829	1.26358	1.71869	0.189861	0.456212
ENSG00000279133.1	RP11-342K2.1	0.0532262	3.67208	0.0387543	0.843936	0.940624
ENSG00000269946.1	RP11-2B6.3	0.595042	2.15593	1.58252	0.208397	0.47928
ENSG00000237402.1	CAMTA1-IT1	-1.35108	1.10149	2.13857	0.143636	0.389817
ENSG00000253741.1	CTD-2292P10.4	-0.18503	3.43199	0.138159	0.710119	0.875075
ENSG00000267672.1	CTD-2293H3.1	1.05914	1.45898	2.00974	0.156292	0.408573
ENSG00000214106.7	PAXIP1-AS2	0.0997815	3.5332	0.113992	0.735644	0.887746
ENSG00000220575.7	HTR5A-AS1	-1.0748	1.92161	1.1174	0.290478	0.571483
ENSG00000267325.1	LINC01415	0.823339	1.7838	1.82816	0.176346	0.437059
ENSG00000250132.6	RP11-359B12.2	0.23879	3.07686	0.552426	0.457328	0.714745
ENSG00000277449.1	CEBPB-AS1	-0.789819	1.80795	1.84397	0.174487	0.434614
ENSG00000259959.1	RP11-121C2.2	0.145538	3.43148	0.168417	0.681522	0.859355
ENSG00000280274.1	RP11-556H2.1	0.845058	1.76043	1.82048	0.177256	0.438284
ENSG00000247624.6	CPEB2-AS1	0.833254	1.95687	1.4814	0.223556	0.498895
ENSG00000231871.5	IPO9-AS1	1.43683	1.03142	2.06973	0.150248	0.399523
ENSG00000261617.1	RP11-243A14.1	-0.0630342	3.65102	0.0307008	0.86091	0.947806
ENSG00000278600.1	RP11-81A1.6	0.1549	3.35916	0.243826	0.621456	0.826256
ENSG00000253284.2	RP11-282K24.3	0.00975752	3.76901	0.000904627	0.976006	0.993664
ENSG00000236682.1	AC068282.3	0.762681	2.03246	1.45738	0.227348	0.503626
ENSG00000225335.3	XXbac-B476C20.9	1.22913	1.11428	2.29987	0.129384	0.368554
ENSG00000272279.1	RP11-157J24.2	-1.52929	1.04817	1.85172	0.173583	0.433599
ENSG00000267575.6	CTC-459F4.3	-0.116711	3.48954	0.119952	0.729086	0.88517
ENSG00000228878.7	SEPT7-AS1	-0.181322	3.37745	0.175223	0.675511	0.856609
ENSG00000272068.1	RP11-284F21.9	-1.05151	1.52511	1.84452	0.174422	0.434614
ENSG00000255145.2	STX17-AS1	1.26274	1.172	2.1102	0.14632	0.393923
ENSG00000255135.3	RP11-111M22.3	0.301489	2.83872	0.803528	0.370041	0.64302
ENSG00000255197.5	RP11-750H9.5	-0.839179	1.70046	1.90761	0.167229	0.42495
ENSG00000259954.1	IL21R-AS1	-1.02281	1.66218	1.6277	0.202021	0.470539
ENSG00000237280.1	RP11-96C23.9	-1.25493	1.10723	2.24342	0.134184	0.376358
ENSG00000248927.1	CTD-2334D19.1	-1.15662	1.37699	1.91226	0.166712	0.424361
ENSG00000239513.5	LINC01210	-1.79898	1.093	1.25641	0.262331	0.544096
ENSG00000279410.1	RP11-1102P22.3	1.01109	1.52895	1.89549	0.168584	0.426705
ENSG00000257139.1	RP11-320P7.2	0.524323	2.7761	0.521971	0.470002	0.724416
ENSG00000260236.1	RP11-708J19.1	0.417187	2.59981	1.00344	0.31648	0.595663
ENSG00000248015.6	AC005329.7	0.451347	2.62808	0.892819	0.344715	0.622224
ENSG00000275409.1	RP11-131L12.4	1.17926	1.13094	2.3258	0.127244	0.365245
ENSG00000259820.1	AC083843.1	0.167583	3.37426	0.172336	0.678044	0.857765
ENSG00000270021.1	CTC-203F4.2	0.383517	2.79358	0.711612	0.398909	0.666652
ENSG00000259865.1	RP11-488L18.10	0.584546	2.10366	1.60277	0.205511	0.475192
ENSG00000173727.11	CMB9-22P13.1	0.592484	2.20441	1.41071	0.234938	0.512539
ENSG00000263069.5	CTD-2047H16.4	-0.528647	2.35178	1.25686	0.262246	0.543973
ENSG00000225032.5	RP11-228B15.4	0.405371	2.58239	1.03888	0.308082	0.58721
ENSG00000261357.1	RP11-626G11.1	0.872866	1.63633	1.92999	0.16476	0.421608
ENSG00000224975.1	INE1	0.557283	2.24646	1.37495	0.240963	0.518251
ENSG00000276791.1	CTD-2270P14.5	0.140119	3.43124	0.123467	0.725304	0.883006
ENSG00000258655.2	ARHGAP5-AS1	-0.240672	3.1442	0.367342	0.544457	0.776858
ENSG00000182648.11	LINC01006	-0.145455	3.36161	0.201346	0.653637	0.845697
ENSG00000263307.1	RP11-166B2.8	-1.09472	1.31706	2.08676	0.14858	0.396732
ENSG00000260360.1	RP11-533E19.5	1.34561	1.01358	2.18996	0.138913	0.382583
ENSG00000254876.5	RP11-23J9.5	-0.457972	2.48306	1.1129	0.291453	0.572665
ENSG00000272505.1	RP11-981G7.6	0.110992	3.47564	0.0984964	0.753641	0.896001
ENSG00000274776.1	RP11-687F6.5	0.556885	2.32001	1.22863	0.267673	0.549761
ENSG00000276517.1	AL133243.2	0.30319	2.98632	0.500002	0.479499	0.732398
ENSG00000278959.1	RP11-455I9.1	0.957175	1.63957	1.73268	0.18807	0.453597
ENSG00000259877.2	RP11-46C24.7	0.182023	3.23383	0.304981	0.580776	0.800494
ENSG00000142396.10	ERVK3-1	0.00146611	3.73208	2.71e-05	0.995846	0.998728
ENSG00000261997.1	RP11-212I21.4	0.462093	2.51252	1.02556	0.311203	0.590301
ENSG00000231121.3	RP1-34H18.1	-0.386232	2.67691	0.862838	0.352946	0.628464
ENSG00000250415.1	CTC-461F20.1	-1.30862	1.08669	2.08883	0.14838	0.396589
ENSG00000233967.6	RP11-250B2.3	0.533459	2.39519	1.10258	0.2937	0.574424
ENSG00000271945.1	RP11-354K4.2	-1.03205	1.41018	1.99617	0.157697	0.410473
ENSG00000248489.1	CTD-2007H13.3	0.83763	1.52695	2.14391	0.143137	0.389011
ENSG00000239407.5	LL0XNC01-237H1.2	-0.126621	3.38656	0.162394	0.686962	0.862487
ENSG00000273030.1	RP11-285F16.1	0.322196	2.79084	0.75607	0.384561	0.653989
ENSG00000272219.1	CTB-181H17.1	0.74029	1.75181	1.90618	0.167388	0.425262
ENSG00000274964.1	RP11-817I4.1	0.475433	2.50504	0.996316	0.318204	0.596698
ENSG00000272077.1	RP11-348P10.2	0.531583	2.36388	1.15982	0.281504	0.563241
ENSG00000203804.4	ADAMTSL4-AS1	-0.630834	2.2838	1.12073	0.289761	0.570823
ENSG00000240687.1	RP11-521D12.1	0.75754	2.04657	1.32364	0.24994	0.529356
ENSG00000172965.14	MIR4435-2HG	-0.393014	2.70085	0.782343	0.376425	0.647479
ENSG00000237152.3	DLEU7-AS1	-0.743724	1.95261	1.51232	0.218785	0.492533
ENSG00000236088.9	COX10-AS1	0.0707065	3.53404	0.0505192	0.822162	0.929413
ENSG00000228801.5	RP11-110G21.1	-0.437125	2.45405	1.13872	0.285922	0.567479
ENSG00000241764.3	AC002467.7	0.751697	2.05134	1.29946	0.254313	0.534369
ENSG00000267072.2	RP11-165E7.1	0.759448	1.79393	1.75271	0.185537	0.449998
ENSG00000226994.7	AC012593.1	0.298491	3.07866	0.314608	0.574866	0.797
ENSG00000257027.1	RP11-705C15.3	0.264442	2.97647	0.519545	0.471036	0.725341
ENSG00000235527.6	HIPK1-AS1	0.653017	2.07267	1.43645	0.230714	0.507769
ENSG00000259604.5	RP11-66B24.1	0.675595	2.03763	1.45454	0.227801	0.504025
ENSG00000188511.12	C22orf34	0.883902	1.83643	1.43904	0.230294	0.5075
ENSG00000246523.7	RP11-736K20.6	-1.00865	1.27583	2.25155	0.133481	0.375379
ENSG00000273007.1	RP11-170N16.3	0.927566	1.56012	1.86	0.172624	0.432475
ENSG00000279044.1	AC007787.3	0.636847	2.04935	1.49328	0.221708	0.497108
ENSG00000274265.4	CH17-189H20.1	0.493772	2.44505	1.01457	0.31381	0.59306
ENSG00000267169.1	CTB-55O6.12	0.442083	2.5808	0.860183	0.353687	0.629203
ENSG00000267632.1	RP11-400F19.18	-0.275956	2.9546	0.513765	0.473513	0.727555
ENSG00000276980.1	CTD-3128G10.7	0.517561	2.55693	0.760302	0.383234	0.653147
ENSG00000261051.1	RP11-274H2.5	0.724691	2.08545	1.25628	0.262356	0.544096
ENSG00000279098.1	RP11-15B17.4	1.07731	1.20268	2.23798	0.134657	0.377177
ENSG00000230068.2	CDC42-IT1	0.882601	1.66476	1.73006	0.188403	0.454091
ENSG00000233540.1	DNM3-IT1	0.886231	1.60125	1.8365	0.175362	0.435742
ENSG00000231429.2	RP11-343N15.2	1.23395	1.1086	2.10847	0.146486	0.394218
ENSG00000248994.1	RP11-259O2.1	-1.21961	1.37527	1.63079	0.201594	0.470129
ENSG00000233230.1	AC079807.2	0.984149	1.29134	2.23609	0.134821	0.377177
ENSG00000224897.6	POT1-AS1	0.125854	3.38822	0.109391	0.740839	0.89026
ENSG00000253974.5	NRG1-IT1	-0.783325	2.15022	1.00225	0.316766	0.595782
ENSG00000273344.1	PAXIP1-AS1	-0.117632	3.39547	0.108502	0.741856	0.890824
ENSG00000224914.2	LINC00863	0.343883	2.87285	0.512317	0.474137	0.728012
ENSG00000225292.2	RP11-57H14.3	-1.32847	1.03534	2.03676	0.153536	0.40406
ENSG00000272341.1	RP1-151F17.2	-0.469852	2.56054	0.808169	0.368662	0.641888
ENSG00000251138.6	RP11-81H3.2	-0.288569	2.98078	0.428085	0.51293	0.757686
ENSG00000279496.1	CTC-251I16.1	0.89054	1.72495	1.5685	0.210424	0.482111
ENSG00000224358.1	RP11-466F5.8	0.477944	2.40765	1.06938	0.301086	0.581551
ENSG00000267128.1	RP11-449J21.5	-0.940377	1.54341	1.80757	0.178801	0.440185
ENSG00000260400.1	RP11-119F7.5	0.285349	2.93079	0.50154	0.478824	0.731895
ENSG00000279265.1	AC000123.3	0.746128	1.79995	1.69323	0.193175	0.460268
ENSG00000271427.1	RP11-188D8.1	1.12114	1.16104	2.18345	0.139501	0.383357
ENSG00000258561.1	RP11-72M17.1	-1.31679	1.0145	2.08625	0.14863	0.396816
ENSG00000256139.2	RP11-968O1.5	0.42861	2.39796	1.17763	0.27784	0.559454
ENSG00000269386.5	RAB11B-AS1	0.230271	3.06783	0.366025	0.545179	0.777466
ENSG00000278879.1	AP000560.3	0.481412	2.4131	1.03544	0.308883	0.587957
ENSG00000274895.1	RP11-478J18.2	0.765922	1.64017	1.93953	0.16372	0.419554
ENSG00000280106.1	CTC-523E23.3	0.918101	1.62178	1.69014	0.193582	0.460655
ENSG00000279544.1	AL133243.4	0.220293	3.04449	0.416512	0.518683	0.761386
ENSG00000279672.1	CMB9-55F22.1	0.313052	2.85897	0.554799	0.456363	0.713978
ENSG00000253661.1	ZFHX4-AS1	-0.484252	2.37729	1.09386	0.295617	0.575827
ENSG00000215374.5	FAM66B	-0.184257	3.15722	0.296197	0.586277	0.803789
ENSG00000231840.1	AC073342.12	0.440836	2.57291	0.813627	0.36705	0.64066
ENSG00000231711.2	LINC00899	-0.140923	3.3032	0.158333	0.690696	0.864104
ENSG00000254226.5	CTB-12O2.1	-0.896005	1.5734	1.8099	0.17852	0.439763
ENSG00000280216.1	RP3-333H23.9	-0.76009	1.68097	1.86744	0.171769	0.431321
ENSG00000261455.1	LINC01003	-0.242021	3.00717	0.433661	0.510198	0.755494
ENSG00000279135.1	RP11-261P13.5	0.76744	1.80548	1.60842	0.204714	0.474154
ENSG00000269973.1	RP11-95D17.1	-0.30526	2.81508	0.621882	0.430349	0.692995
ENSG00000257433.5	RP1-197B17.3	0.522327	2.16749	1.39801	0.237057	0.514854
ENSG00000280367.1	RP11-121L10.2	0.61702	2.3776	0.83317	0.361357	0.636483
ENSG00000274682.1	RP11-385G16.1	-0.6722	1.88404	1.63016	0.201681	0.47023
ENSG00000276533.1	RP11-139H15.5	1.20037	1.10498	2.10037	0.147264	0.395304
ENSG00000234111.6	RP11-364P22.1	0.993949	1.61325	1.53311	0.215647	0.488673
ENSG00000230630.2	DNM3OS	-1.41704	1.00737	1.87389	0.171031	0.430788
ENSG00000224596.7	ZMIZ1-AS1	-0.973253	1.57692	1.62964	0.201753	0.470277
ENSG00000215483.8	LINC00598	-1.17552	1.51421	1.37676	0.240654	0.518154
ENSG00000270108.1	RP11-73M18.6	0.433087	2.51792	0.89653	0.343714	0.621373
ENSG00000215190.8	LINC00680	-0.124427	3.33136	0.125269	0.723389	0.882318
ENSG00000203644.3	RP11-332M2.1	0.619227	2.02333	1.46255	0.226525	0.502643
ENSG00000276740.1	RP11-381O6.1	-0.884396	1.57279	1.79484	0.180337	0.442326
ENSG00000233791.5	LINC01136	1.26138	1.12284	1.93366	0.164358	0.420885
ENSG00000257261.5	RP11-96H19.1	0.615827	2.04445	1.42453	0.232659	0.509796
ENSG00000249637.1	CTC-329D1.2	1.07728	1.22066	2.08867	0.148396	0.396589
ENSG00000270049.1	RP11-297D21.4	0.551743	2.20391	1.25237	0.2631	0.544945
ENSG00000260898.5	ADPGK-AS1	-1.4823	1.17729	1.4172	0.233865	0.511133
ENSG00000271320.1	RP11-1152H14.1	-1.14691	1.11241	2.15609	0.142006	0.387576
ENSG00000229619.3	MBNL1-AS1	0.491389	2.3118	1.1487	0.283822	0.565589
ENSG00000246273.6	SBF2-AS1	0.322094	2.77716	0.611509	0.43422	0.69552
ENSG00000235665.5	LINC00298	0.592867	2.05218	1.43686	0.230647	0.507769
ENSG00000230532.1	AC091133.1	0.418231	2.45582	1.00308	0.316567	0.595774
ENSG00000247516.4	MIR4458HG	0.041839	3.52193	0.0146171	0.903769	0.963477
ENSG00000270361.1	RP11-307C12.13	1.38291	1.01904	1.87145	0.171309	0.430825
ENSG00000259914.1	RP11-298D21.2	-0.598527	2.17706	1.17628	0.278115	0.559583
ENSG00000232224.5	LINC00202-1	-0.494268	2.42861	0.903087	0.341955	0.619869
ENSG00000279394.1	RP11-81A1.4	0.959909	1.46378	1.81148	0.178331	0.439763
ENSG00000228395.1	RP11-216B9.6	1.00052	1.52658	1.61905	0.203224	0.472458
ENSG00000272163.1	GS1-72M22.1	-0.13958	3.29551	0.115921	0.733501	0.887024
ENSG00000249526.1	CTB-35F21.1	0.65618	1.82202	1.713	0.190596	0.456987
ENSG00000261737.1	RP4-612B15.3	-0.89317	1.57759	1.72487	0.189067	0.455078
ENSG00000259196.1	HMBOX1-IT1	1.71944	1.01386	1.24883	0.263775	0.546007
ENSG00000225855.6	RUSC1-AS1	0.454458	2.57867	0.693973	0.404816	0.672234
ENSG00000274605.1	RP11-12G12.7	0.704185	1.9248	1.42829	0.232044	0.50912
ENSG00000255929.5	RP11-867G2.8	-1.20095	1.01732	2.18356	0.139491	0.383357
ENSG00000164385.8	LINC01600	0.908462	1.51005	1.80505	0.179103	0.440611
ENSG00000240288.7	GHRLOS	0.747538	1.94571	1.30562	0.253188	0.533541
ENSG00000229692.3	SOS1-IT1	0.288291	2.8399	0.530004	0.466605	0.721439
ENSG00000231971.5	RP11-557H15.3	1.16584	1.30957	1.68722	0.193968	0.460857
ENSG00000270010.1	CTD-2132N18.4	-1.12853	1.13022	2.08727	0.148532	0.396692
ENSG00000231485.1	RP4-535B20.1	0.364965	2.68035	0.643387	0.422487	0.686476
ENSG00000257703.5	RP11-328J6.1	-1.17813	1.16595	1.92264	0.165566	0.422713
ENSG00000281183.1	NPTN-IT1	-0.316828	2.6945	0.695012	0.404465	0.671931
ENSG00000281406.1	BLACAT1	1.41464	1.25954	1.31139	0.252143	0.532291
ENSG00000260398.1	RP11-594N15.3	-0.300845	2.87584	0.437265	0.508445	0.754163
ENSG00000272831.1	RP11-792A8.4	0.158029	3.18792	0.192214	0.66108	0.848891
ENSG00000216895.8	AC009403.2	0.404208	2.49323	0.892269	0.344863	0.622229
ENSG00000272858.1	CTA-292E10.8	1.15935	1.13145	2.00589	0.156689	0.409055
ENSG00000230102.7	RP11-407B7.1	-1.23585	1.43036	1.31697	0.251137	0.531011
ENSG00000255176.1	AP002954.3	0.0141317	3.55053	0.00154191	0.968677	0.991067
ENSG00000279699.1	RP1-102K2.9	0.988946	1.31374	1.97471	0.159949	0.41365
ENSG00000271270.5	TMCC1-AS1	0.400241	2.63987	0.632247	0.426532	0.690144
ENSG00000270557.1	RP11-546J1.1	0.937392	1.45351	1.80738	0.178823	0.440185
ENSG00000277151.1	RP11-380B4.3	0.362972	2.60119	0.751321	0.386058	0.655325
ENSG00000272323.1	CTD-2517O10.6	0.626237	1.92383	1.51506	0.218368	0.492014
ENSG00000224822.1	THRB-IT1	0.680556	1.86705	1.51626	0.218186	0.491811
ENSG00000229980.4	TOB1-AS1	0.39043	2.54495	0.796838	0.37204	0.644163
ENSG00000276564.1	CTA-276F8.1	-0.472688	2.29498	1.10856	0.292395	0.573673
ENSG00000228651.1	RP11-556E13.1	1.26595	1.20015	1.65576	0.198177	0.465681
ENSG00000260404.2	RP11-384K6.6	0.223044	3.05914	0.25709	0.612127	0.82044
ENSG00000205611.3	LINC01597	-1.15229	1.31032	1.6595	0.19767	0.465005
ENSG00000259248.5	USP3-AS1	-0.618838	2.09028	1.21544	0.270257	0.552356
ENSG00000247271.6	ZBED5-AS1	0.0951585	3.33694	0.0738312	0.785838	0.912194
ENSG00000261286.1	RP11-517C16.2	-0.677246	2.03185	1.2119	0.270956	0.552846
ENSG00000267348.2	CTB-179K24.3	1.02552	1.4021	1.72227	0.189401	0.455667
ENSG00000248275.1	TRIM52-AS1	0.247964	2.84744	0.521045	0.470396	0.72471
ENSG00000278112.1	RP11-972P1.11	0.637293	1.96992	1.38443	0.239349	0.51734
ENSG00000267309.1	CTD-2630F21.1	0.679403	1.82226	1.57663	0.209247	0.480846
ENSG00000279236.1	RP11-120K19.3	0.761315	1.70095	1.63795	0.200608	0.46855
ENSG00000230190.1	AC005518.2	0.528191	2.25664	1.04485	0.306695	0.586242
ENSG00000235244.3	RP11-761E20.1	-0.11984	3.27516	0.0988898	0.753166	0.895904
ENSG00000215417.10	MIR17HG	0.674486	1.95008	1.33925	0.247165	0.525605
ENSG00000263884.1	RP11-705O1.8	0.806853	1.70123	1.55465	0.212451	0.484918
ENSG00000254936.4	AF131215.3	-0.613583	2.09345	1.19033	0.275262	0.55691
ENSG00000250195.1	RP11-371F15.3	1.49741	1.03271	1.5111	0.218971	0.492691
ENSG00000259915.2	RP11-410E4.1	0.596784	2.1398	1.1327	0.287199	0.568789
ENSG00000276742.1	RP11-500G22.4	1.179	1.24433	1.70778	0.191273	0.457884
ENSG00000227398.3	KIF9-AS1	-0.0175108	3.51171	0.00294844	0.956696	0.986055
ENSG00000273343.1	XXbac-B444P24.13	1.26368	1.09614	1.81673	0.177703	0.438729
ENSG00000261126.7	RP11-795F19.1	0.144235	3.23849	0.105993	0.744753	0.89248
ENSG00000267009.6	RP11-120M18.2	-1.2826	1.03314	1.89871	0.168223	0.4263
ENSG00000240889.1	NDUFB2-AS1	-0.864404	1.48522	1.83038	0.176082	0.436718
ENSG00000225177.5	RP11-390P2.4	-0.410016	2.409	0.959235	0.32738	0.604949
ENSG00000270112.3	RP11-742D12.2	-1.00321	1.31078	1.89851	0.168245	0.426304
ENSG00000254081.1	LINC01299	-0.528658	2.4795	0.630618	0.427129	0.690348
ENSG00000277829.1	RP5-1054A22.4	0.103957	3.28178	0.0963415	0.756265	0.897398
ENSG00000272599.2	RP11-152N13.16	0.417474	2.32282	1.1052	0.293127	0.574144
ENSG00000267345.1	CTD-2293H3.2	-1.37858	1.03363	1.70375	0.191799	0.458606
ENSG00000234390.4	USP27X-AS1	0.664854	1.95053	1.32829	0.24911	0.528203
ENSG00000272933.1	RP11-47A8.5	1.02424	1.46527	1.55601	0.212251	0.484662
ENSG00000235919.4	ASH1L-AS1	0.535716	2.04567	1.38831	0.23869	0.516802
ENSG00000236535.1	RC3H1-IT1	0.989321	1.30043	1.92516	0.165289	0.422349
ENSG00000267221.1	CTD-2132N18.2	-1.19754	1.16351	1.78699	0.181293	0.443772
ENSG00000258708.1	SLC25A21-AS1	0.423517	2.44297	0.85126	0.356196	0.631675
ENSG00000182165.17	TP53TG1	-0.126534	3.1978	0.150107	0.698433	0.868116
ENSG00000267731.1	RP11-147L13.8	-0.333942	2.60603	0.702745	0.401863	0.669498
ENSG00000269189.1	RP11-573N10.1	-0.912783	1.49117	1.68173	0.194695	0.46185
ENSG00000247373.3	RP11-486O12.2	0.283468	2.79907	0.478023	0.489319	0.739984
ENSG00000248859.2	LINC01574	-1.06702	1.5838	1.23132	0.267151	0.549363
ENSG00000273311.1	DGCR11	0.376332	2.48402	0.838961	0.359694	0.635261
ENSG00000275632.1	RP5-967N21.11	1.22899	1.20816	1.60851	0.204702	0.474154
ENSG00000237036.4	ZEB1-AS1	-0.337484	2.63543	0.639104	0.424036	0.688109
ENSG00000257809.1	RP11-603J24.14	1.06345	1.31631	1.71772	0.189987	0.456267
ENSG00000205632.2	LINC01310	0.293166	2.7559	0.518604	0.471438	0.725629
ENSG00000228137.1	AP001469.7	1.22843	1.16375	1.68798	0.193868	0.460857
ENSG00000230839.1	RP5-968J1.1	-0.801547	1.52948	1.79598	0.180199	0.442112
ENSG00000224790.1	AP000704.5	1.07721	1.13631	2.0081	0.156461	0.408827
ENSG00000231050.1	RP1-140A9.1	1.0583	1.30793	1.72767	0.188709	0.454622
ENSG00000225975.6	LINC01534	0.267426	2.79385	0.488142	0.484757	0.736079
ENSG00000260464.1	RP4-561L24.3	-0.281841	2.80317	0.452223	0.501281	0.74883
ENSG00000273382.1	RP5-1065J22.8	-0.456419	2.20583	1.17941	0.277475	0.55904
ENSG00000255857.5	PXN-AS1	-0.211602	2.98692	0.27801	0.598009	0.810735
ENSG00000232533.1	AC093673.5	0.423103	2.52786	0.650121	0.42007	0.684494
ENSG00000275576.1	RP5-836N17.4	1.08788	1.27418	1.72276	0.189338	0.455567
ENSG00000273001.1	RP11-118K6.3	-0.823901	1.5138	1.7624	0.184326	0.448344
ENSG00000227248.1	FAM155A-IT1	-0.786687	1.77935	1.34052	0.246943	0.525396
ENSG00000271646.1	RP11-326I11.3	0.221877	2.93414	0.330602	0.565305	0.791367
ENSG00000251034.1	RP11-582J16.4	-0.132837	3.21358	0.0869773	0.768056	0.903344
ENSG00000272720.1	CTA-228A9.3	-0.0809343	3.33312	0.0314882	0.859156	0.947104
ENSG00000255545.7	RP11-627G23.1	-0.735606	2.00954	0.996031	0.318273	0.596698
ENSG00000277806.1	RP11-15A1.8	0.701288	1.71365	1.59691	0.206342	0.476309
ENSG00000251504.1	LINC01099	0.974124	1.50375	1.48948	0.222297	0.497795
ENSG00000271653.1	RP11-259K5.1	0.999188	1.27765	1.85503	0.173199	0.43306
ENSG00000274561.1	RP11-147L13.12	0.314958	2.75788	0.444581	0.50492	0.751933
ENSG00000226889.3	RP11-474I16.8	1.27271	1.10906	1.65328	0.198513	0.466004
ENSG00000231908.1	IDH1-AS1	-1.07539	1.18631	1.88074	0.17025	0.429485
ENSG00000223704.1	LINC01422	0.143825	3.12543	0.158041	0.690966	0.864289
ENSG00000267058.1	RP11-15A1.3	-0.44365	2.34901	0.886788	0.346349	0.623189
ENSG00000251161.3	RP11-540O11.1	0.896342	1.45	1.70645	0.191446	0.458041
ENSG00000260101.1	RP11-568N6.1	-1.12908	1.17473	1.77809	0.182385	0.445264
ENSG00000279792.1	RP11-893F2.18	0.451806	2.34013	0.881018	0.347923	0.624558
ENSG00000279589.1	RP11-454F8.4	0.633423	1.80747	1.52674	0.216602	0.489909
ENSG00000244041.7	LINC01011	-0.387559	2.41641	0.853299	0.355621	0.631265
ENSG00000227906.7	SNAP25-AS1	-0.533555	2.16799	1.03266	0.309535	0.588522
ENSG00000273373.1	RP5-1074L1.4	0.239082	2.92435	0.278668	0.597576	0.810673
ENSG00000260625.2	RP11-452L6.7	-1.1107	1.2561	1.64512	0.199625	0.467216
ENSG00000234147.1	RP3-460G2.2	0.922836	1.35439	1.81016	0.178489	0.439763
ENSG00000258559.2	AC005519.4	0.416373	2.39894	0.814086	0.366915	0.640565
ENSG00000174680.9	GRIK1-AS1	0.788211	1.6413	1.52402	0.217011	0.490439
ENSG00000227953.6	LINC01341	-0.35703	2.54263	0.66669	0.414208	0.680149
ENSG00000261420.1	RP1-168L15.5	0.468103	2.17226	1.12576	0.288681	0.569912
ENSG00000253641.5	LINCR-0001	-0.278036	2.74069	0.473695	0.491292	0.741222
ENSG00000259255.1	RP11-627D16.1	-0.287509	2.83207	0.321455	0.570734	0.794976
ENSG00000262652.1	RP13-638C3.2	0.635535	1.9135	1.29298	0.255499	0.535958
ENSG00000203876.9	ADD3-AS1	-0.442792	2.48056	0.614983	0.432918	0.694781
ENSG00000230082.1	PRRT3-AS1	0.537755	2.05358	1.2123	0.270877	0.552786
ENSG00000235180.1	LINC00601	-0.155909	3.12638	0.105284	0.745579	0.892484
ENSG00000227533.5	SLC2A1-AS1	-0.364613	2.47991	0.737345	0.390513	0.659322
ENSG00000223473.2	GS1-124K5.3	-0.346092	2.51692	0.707531	0.400265	0.668184
ENSG00000232545.1	KB-318B8.7	0.347568	2.50429	0.72173	0.395577	0.663469
ENSG00000258701.1	LINC00638	0.570676	2.22469	0.82493	0.363743	0.638104
ENSG00000226686.7	LINC01535	0.138053	3.10672	0.141987	0.706314	0.872496
ENSG00000261114.1	RP11-325K4.2	0.951992	1.29486	1.82548	0.176663	0.437538
ENSG00000248858.7	FLJ46284	0.559328	2.41585	0.517244	0.47202	0.726155
ENSG00000231437.3	RP11-88H9.2	-0.633554	1.96729	1.17362	0.278658	0.560303
ENSG00000280054.1	RP1-197B17.7	-0.829478	1.64684	1.40341	0.236153	0.514241
ENSG00000255458.5	RP11-539G18.3	0.425756	2.24285	1.03753	0.308398	0.5876
ENSG00000261478.1	RP11-429B14.4	0.786766	1.49644	1.74996	0.185881	0.450473
ENSG00000273148.1	RP5-1068E13.7	0.631881	1.98336	1.14073	0.285498	0.567169
ENSG00000272506.1	RP4-535B20.4	-0.708695	1.81373	1.31099	0.252215	0.532384
ENSG00000256546.1	AC156455.1	1.1133	1.26257	1.57196	0.209923	0.481635
ENSG00000236760.1	AC019118.3	-1.10381	1.10884	1.87202	0.171244	0.430825
ENSG00000225880.5	LINC00115	0.943838	1.35239	1.71451	0.190401	0.456829
ENSG00000276772.1	CTD-2515H24.2	-1.27976	1.09127	1.57104	0.210056	0.481737
ENSG00000259563.1	CTD-2329K10.1	1.25786	1.05703	1.66997	0.196263	0.463494
ENSG00000267504.1	RP11-845C23.2	-1.43445	1.02931	1.40243	0.236318	0.514241
ENSG00000273240.1	RP11-455J20.3	-1.46856	1.06638	1.27074	0.259628	0.540394
ENSG00000223960.6	AC009948.5	0.15744	3.08351	0.126481	0.722109	0.881547
ENSG00000260197.1	RP11-424G14.1	0.854727	1.78043	1.07927	0.298861	0.579441
ENSG00000261325.1	AC140542.2	0.97749	1.72343	0.952736	0.329024	0.606823
ENSG00000257354.2	RP11-631N16.2	-0.112473	3.14523	0.104266	0.746769	0.893131
ENSG00000228393.3	LINC01004	0.479462	2.23338	0.929961	0.334873	0.613053
ENSG00000272316.1	XXbac-BPGBPG55C20.2	-0.0648812	3.27427	0.0324283	0.857091	0.946494
ENSG00000236618.2	PITPNA-AS1	0.477832	2.32497	0.761603	0.382827	0.653023
ENSG00000277715.1	RP11-651L5.3	0.669866	1.67591	1.59637	0.206419	0.476436
ENSG00000271643.1	RP11-10C24.3	1.34206	1.22881	1.1889	0.275551	0.557149
ENSG00000279369.1	RP11-51F16.1	-0.803102	1.64847	1.40685	0.23558	0.51333
ENSG00000218416.4	PP14571	-1.35504	1.15247	1.30129	0.253978	0.533992
ENSG00000267248.1	CTD-2319I12.4	0.520875	2.11265	1.06103	0.302981	0.58283
ENSG00000257698.1	RP11-620J15.3	0.20997	2.84264	0.360594	0.548177	0.780143
ENSG00000226287.7	TMEM191A	0.83475	1.5174	1.57213	0.209898	0.481635
ENSG00000269936.3	RP11-394O4.5	-0.486581	2.16845	1.00959	0.315001	0.594199
ENSG00000282390.1	RP11-29A19.2	0.482212	2.22505	0.915639	0.338623	0.616121
ENSG00000274307.1	RP11-345J18.2	-0.633536	1.73397	1.53721	0.215034	0.488343
ENSG00000248309.5	MEF2C-AS1	0.177183	2.96493	0.225348	0.634995	0.83549
ENSG00000271344.1	RP11-274B21.9	-0.505758	2.077	1.13947	0.285764	0.567432
ENSG00000239415.1	AP001469.9	0.817972	1.60784	1.42496	0.232588	0.509745
ENSG00000249786.7	EAF1-AS1	1.08173	1.22252	1.63701	0.200736	0.468634
ENSG00000232956.8	SNHG15	-0.0986963	3.17403	0.0668062	0.796045	0.917376
ENSG00000257060.6	RP11-266O8.1	-0.561257	2.05701	1.05981	0.303258	0.582996
ENSG00000257181.1	RP11-611O2.5	0.67446	1.68897	1.5335	0.215588	0.488673
ENSG00000228444.2	RP11-173B14.4	0.987329	1.2401	1.77922	0.182245	0.44524
ENSG00000250125.1	RP11-707A18.1	0.498142	2.28015	0.758295	0.383863	0.653482
ENSG00000227165.7	WDR11-AS1	-0.0731793	3.23868	0.0321695	0.857656	0.946584
ENSG00000269961.1	CTD-2033C11.1	1.21939	1.06026	1.67371	0.195762	0.463066
ENSG00000271474.1	RP11-710C12.1	0.0480806	3.27892	0.0194932	0.888962	0.957665
ENSG00000259330.1	INAFM2	-0.0362722	3.29871	0.0138369	0.906361	0.964476
ENSG00000247934.4	RP11-967K21.1	-0.484338	2.07316	1.15864	0.281747	0.563308
ENSG00000258926.1	RP11-47I22.1	0.559508	2.19279	0.789709	0.374188	0.645412
ENSG00000197180.2	CH17-340M24.3	-0.187195	2.94992	0.204731	0.650929	0.844463
ENSG00000278975.1	RP11-185J20.1	0.843539	1.57403	1.40745	0.23548	0.513217
ENSG00000281912.1	LINC01144	0.76705	1.81104	1.10824	0.292464	0.573747
ENSG00000272953.1	RP11-1275H24.2	0.641125	1.78289	1.39283	0.237928	0.515848
ENSG00000254485.5	RP11-380O24.1	-0.99112	1.37871	1.49385	0.221621	0.497069
ENSG00000271757.1	RP11-111M22.5	-1.12406	1.06938	1.80877	0.178656	0.439934
ENSG00000247982.6	LINC00926	0.40475	2.35887	0.759896	0.383361	0.653261
ENSG00000234177.5	LINC01114	-0.156945	3.0276	0.138626	0.709651	0.874707
ENSG00000254682.1	RP11-660L16.2	0.353709	2.54439	0.541752	0.461708	0.717436
ENSG00000259275.2	RP11-522B15.3	-0.65533	1.91143	1.12188	0.289514	0.570576
ENSG00000270095.1	RP11-214K3.18	0.977714	1.39382	1.4822	0.223431	0.498826
ENSG00000260793.2	RP5-882C2.2	0.322196	2.57556	0.539153	0.462784	0.718754
ENSG00000259520.5	CTD-2651B20.3	-0.765628	1.81822	1.08285	0.29806	0.578513
ENSG00000279910.1	RP11-113E21.2	-1.15694	1.12818	1.62884	0.201863	0.470377
ENSG00000235501.5	RP4-639F20.1	-0.0649895	3.21603	0.0410498	0.839442	0.938802
ENSG00000224934.2	RP11-441O15.3	0.0439736	3.26933	0.0172148	0.895613	0.960404
ENSG00000267365.1	KCNJ2-AS1	-0.0666244	3.21424	0.0391884	0.843076	0.94037
ENSG00000247157.6	LINC01252	-0.12648	3.13555	0.051194	0.820999	0.928811
ENSG00000253154.1	CTA-392E5.1	0.847542	1.41447	1.65954	0.197666	0.465005
ENSG00000237188.3	RP11-337C18.8	0.109948	3.1021	0.0939371	0.75923	0.898679
ENSG00000228192.7	RP11-342M1.3	-0.880908	1.36178	1.69504	0.192937	0.460111
ENSG00000243960.1	RP11-552M11.4	-0.857253	1.37305	1.71572	0.190245	0.45662
ENSG00000205791.3	LOH12CR2	0.314862	2.57616	0.527652	0.467596	0.722338
ENSG00000280077.1	RP11-87H9.4	0.252752	2.72922	0.386952	0.533906	0.769994
ENSG00000243107.1	AC000120.7	0.502534	2.15152	0.924877	0.336198	0.613751
ENSG00000260778.3	RP11-304L19.13	0.741276	1.63927	1.43253	0.231352	0.508403
ENSG00000273702.1	RP11-758H9.2	0.306029	2.60408	0.495113	0.481655	0.733937
ENSG00000247950.6	SEC24B-AS1	-0.558419	2.09028	0.926104	0.335877	0.613537
ENSG00000258667.1	HIF1A-AS2	1.14249	1.3239	1.26879	0.259994	0.540891
ENSG00000279439.1	CTD-2576N18.1	1.06421	1.17358	1.67424	0.195691	0.463022
ENSG00000272277.1	RP1-40E16.12	-0.980263	1.18685	1.80227	0.179438	0.440964
ENSG00000234684.6	SDCBP2-AS1	-0.228074	2.83749	0.251805	0.615807	0.822483
ENSG00000261094.2	RP11-355O1.11	0.645246	1.89146	1.12472	0.288905	0.570195
ENSG00000272440.1	RP11-379F4.6	-1.36531	1.10091	1.25916	0.26181	0.543335
ENSG00000269235.1	ZNF350-AS1	-0.824159	1.39038	1.70649	0.191441	0.458041
ENSG00000259347.5	RP11-798K3.2	-1.17791	1.28098	1.26147	0.261373	0.5428
ENSG00000221817.9	PPP3CB-AS1	0.556061	1.9665	1.13506	0.286699	0.568019
ENSG00000259349.1	RP11-15E18.1	1.06158	1.09618	1.79771	0.17999	0.441802
ENSG00000272606.1	RP11-554J4.1	0.568517	1.98083	1.07703	0.299362	0.579978
ENSG00000279891.1	FLJ42393	0.735412	1.78019	1.14258	0.285108	0.56666
ENSG00000230438.6	SERPINB9P1	0.579804	2.00031	1.01233	0.314346	0.593543
ENSG00000259049.1	RP11-589M4.1	0.598516	1.88684	1.19372	0.274581	0.556169
ENSG00000262228.2	RP11-676J12.4	1.07913	1.11077	1.73448	0.18784	0.453418
ENSG00000250934.1	RP11-71E19.1	-1.05208	1.34707	1.34368	0.246387	0.524591
ENSG00000157306.14	RP11-66N24.4	-0.0898199	3.14446	0.0443972	0.833116	0.936245
ENSG00000176728.7	TTTY14	0.171977	2.96354	0.138521	0.709755	0.87477
ENSG00000260837.1	RP11-434B12.1	-0.0282091	3.26882	0.00546363	0.941077	0.979051
ENSG00000241288.7	RP11-379B18.5	-0.142858	2.97396	0.157404	0.691558	0.864654
ENSG00000256982.1	CTD-2555A7.2	0.926797	1.53294	1.23104	0.267205	0.549367
ENSG00000267665.1	RP11-13K12.2	-1.3279	1.17924	1.13714	0.286258	0.567721
ENSG00000276855.1	CTD-3157E16.2	-0.747612	1.77701	1.09923	0.294436	0.574843
ENSG00000229956.9	ZRANB2-AS2	-0.225559	2.75459	0.336072	0.562105	0.789025
ENSG00000279853.1	RP5-844F9.1	0.815118	1.39602	1.67401	0.195722	0.463042
ENSG00000272619.1	RP11-563K23.1	0.835576	1.37135	1.67541	0.195535	0.462756
ENSG00000276417.1	RP11-266K4.13	-0.170798	2.9248	0.174127	0.676469	0.857116
ENSG00000224152.1	AC009506.1	0.400887	2.24161	0.869264	0.351159	0.627446
ENSG00000235092.5	ID2-AS1	0.192072	2.88684	0.188853	0.663873	0.850683
ENSG00000278156.1	TSC22D1-AS1	0.313935	2.43067	0.684514	0.408037	0.67501
ENSG00000245281.6	CTD-2547L16.1	0.646517	1.66673	1.47064	0.225244	0.500834
ENSG00000279281.1	RP11-226M10.3	0.18096	2.86338	0.23221	0.62989	0.832418
ENSG00000256628.3	ZBTB11-AS1	-0.104292	3.05613	0.0872156	0.767747	0.903203
ENSG00000205913.6	SRRM2-AS1	0.43123	2.2293	0.81808	0.365742	0.639466
ENSG00000269906.1	RP11-248J18.2	-0.724583	1.5455	1.53542	0.215301	0.488426
ENSG00000267321.1	RP11-1094M14.11	0.144717	2.94284	0.165086	0.684516	0.861049
ENSG00000271228.1	CTC-336P14.1	0.825241	1.53215	1.36867	0.24204	0.519396
ENSG00000268403.2	CTD-2371O3.3	0.30627	2.52809	0.521778	0.470084	0.724416
ENSG00000278972.1	CTD-3022L24.1	0.612654	1.84359	1.18579	0.27618	0.557947
ENSG00000280392.1	RP11-357N13.6	0.0703516	3.13298	0.0416794	0.838232	0.938389
ENSG00000279598.1	RP11-65L3.3	0.328641	2.43062	0.631308	0.426876	0.6903
ENSG00000239467.5	AC007405.6	-0.33806	2.44858	0.586462	0.44379	0.70367
ENSG00000236289.2	GACAT3	-1.12091	1.25622	1.32063	0.25048	0.529996
ENSG00000275763.3	C18orf65	-1.0915	1.03876	1.76362	0.184174	0.448129
ENSG00000276116.2	FUT8-AS1	-0.381501	2.38681	0.604585	0.436834	0.697493
ENSG00000226609.1	RP11-276E15.4	1.02081	1.15914	1.66456	0.196989	0.464071
ENSG00000279957.1	RP11-141B14.2	1.00988	1.27342	1.48462	0.223053	0.498699
ENSG00000260528.3	FAM157C	0.614594	1.88409	1.08039	0.29861	0.579156
ENSG00000224356.5	RP11-151A6.4	-0.901644	1.26618	1.68482	0.194285	0.461136
ENSG00000259767.1	RP11-90B9.2	0.966747	1.38608	1.3452	0.246119	0.524395
ENSG00000280047.1	CTC-463A16.1	0.0760787	3.13983	0.0221033	0.881813	0.955804
ENSG00000223764.2	RP11-54O7.3	0.216423	2.84634	0.167642	0.682216	0.859583
ENSG00000272195.1	RP11-156E8.1	0.552329	1.94689	1.06444	0.302204	0.582507
ENSG00000272914.1	RP11-330O11.3	-1.06984	1.08458	1.7028	0.191923	0.458765
ENSG00000203650.7	LINC01285	-0.447252	2.25908	0.688601	0.40664	0.673381
ENSG00000272397.1	RP11-497D6.5	-1.23018	1.06322	1.44656	0.229081	0.505826
ENSG00000280222.1	RP11-174G17.3	0.213343	2.82093	0.201242	0.65372	0.845703
ENSG00000226824.6	RP4-756H11.3	0.244038	2.67997	0.352381	0.552768	0.783586
ENSG00000270194.1	RP11-259K5.2	0.896387	1.3763	1.47889	0.223948	0.49928
ENSG00000272913.1	RP11-440D17.3	0.47667	2.14496	0.834646	0.360932	0.636187
ENSG00000279662.1	RP11-609N14.4	-1.04172	1.12456	1.66458	0.196986	0.464071
ENSG00000241213.1	RP11-768G7.2	-0.145539	2.93493	0.135929	0.712362	0.876515
ENSG00000262528.2	LA16c-349E10.1	0.655892	1.77089	1.18725	0.275885	0.557606
ENSG00000279590.1	AC005786.6	1.25797	1.0075	1.47965	0.223829	0.49915
ENSG00000174365.19	SNHG11	0.0605437	3.12715	0.0329322	0.855997	0.945984
ENSG00000268518.1	CTD-2545M3.8	0.494351	2.08868	0.887006	0.34629	0.623189
ENSG00000260936.1	FTO-IT1	0.359425	2.33119	0.695676	0.40424	0.671769
ENSG00000259048.1	CTD-2058B24.2	0.511319	2.38114	0.37417	0.54074	0.774429
ENSG00000227354.6	RBM26-AS1	-0.0410859	3.17224	0.0116233	0.914145	0.967632
ENSG00000215014.4	RP5-832C2.5	0.798288	1.55601	1.29816	0.25455	0.534656
ENSG00000272525.1	RP11-79P5.9	-0.816623	1.56798	1.24367	0.264766	0.547058
ENSG00000231856.2	RP11-327P2.5	0.357522	2.38908	0.586672	0.443709	0.703646
ENSG00000255284.1	AP006621.5	-0.139367	2.90573	0.154923	0.693875	0.86582
ENSG00000271869.1	RP11-51J9.5	0.66177	1.79125	1.10303	0.293601	0.574424
ENSG00000226849.1	RP4-635E18.7	0.879759	1.52457	1.19909	0.273503	0.555454
ENSG00000280118.1	RP11-385H1.1	-0.648509	1.87737	0.958824	0.327483	0.605088
ENSG00000262001.1	DLGAP1-AS2	0.332631	2.46787	0.501002	0.47906	0.73215
ENSG00000258199.1	RP11-977G19.5	-0.378009	2.23902	0.791774	0.373564	0.645033
ENSG00000273372.1	SFTPD-AS1	0.558091	1.91433	1.0579	0.303695	0.583519
ENSG00000230658.1	KLHL7-AS1	-0.782981	1.60959	1.21454	0.270436	0.552365
ENSG00000230844.2	ZNF674-AS1	0.316631	2.43137	0.575567	0.448055	0.70707
ENSG00000239828.6	RP11-446H18.5	-0.458871	2.11511	0.872322	0.350313	0.626831
ENSG00000258920.1	FOXN3-AS1	-0.824694	1.42337	1.47368	0.224766	0.500135
ENSG00000273058.2	RP11-385F5.5	1.23012	1.07162	1.36793	0.242167	0.519473
ENSG00000253554.5	RP11-32K4.1	-1.0566	1.08032	1.66998	0.196262	0.463494
ENSG00000231646.5	FSIP2-AS1	0.434063	2.09598	0.942565	0.331619	0.609402
ENSG00000279048.1	RP11-511H23.2	0.757715	1.50594	1.43991	0.230154	0.507348
ENSG00000226833.5	AC097724.3	-0.800204	1.49158	1.38317	0.239562	0.51734
ENSG00000261254.2	RP4-714D9.5	-0.229439	2.67022	0.337133	0.561489	0.788473
ENSG00000276672.1	RP11-142E9.1	-0.773117	1.49551	1.42588	0.232437	0.509468
ENSG00000229521.2	MYCBP2-AS2	-0.794297	1.37913	1.5921	0.207026	0.477318
ENSG00000243319.7	FGF14-IT1	0.20641	2.78551	0.210593	0.646303	0.842127
ENSG00000280143.1	AP000892.6	0.630267	1.66277	1.37125	0.241597	0.518966
ENSG00000261777.5	RP11-529K1.2	0.512746	1.90414	1.14742	0.28409	0.565692
ENSG00000214043.7	RP5-944M2.3	1.16009	1.1501	1.34034	0.246974	0.525396
ENSG00000278722.1	RP11-95F22.1	0.638355	1.69818	1.29451	0.255219	0.535637
ENSG00000261121.1	RP11-496D24.2	0.0564427	3.1226	0.0163535	0.898243	0.96149
ENSG00000229739.2	RP11-295K2.3	0.45791	2.14602	0.787691	0.374799	0.645887
ENSG00000261553.5	RP11-29G8.3	-0.735131	1.55205	1.37148	0.241557	0.518966
ENSG00000226180.3	RP11-278A23.1	0.775207	1.65332	1.11256	0.291527	0.572744
ENSG00000253671.1	RP11-806O11.1	-0.137125	2.93267	0.102663	0.748657	0.894077
ENSG00000281357.2	ARRDC3-AS1	-1.03567	1.08107	1.67212	0.195975	0.46319
ENSG00000272894.5	RP5-1159O4.1	-0.0491217	3.12103	0.0165445	0.897654	0.961365
ENSG00000250326.1	RP11-284M14.1	-0.293768	2.5659	0.371992	0.541921	0.775412
ENSG00000226091.7	LINC00937	-0.718294	1.7102	1.0977	0.294772	0.575167
ENSG00000273783.1	CTD-2506P8.6	1.09589	1.17833	1.38313	0.239568	0.51734
ENSG00000261351.2	CTD-3185P2.1	-0.405223	2.18969	0.785543	0.375451	0.646432
ENSG00000277135.1	RP11-327J17.9	0.961528	1.2393	1.51525	0.21834	0.492003
ENSG00000264515.5	CTC-525D6.1	-1.01305	1.25271	1.39765	0.237118	0.514882
ENSG00000259946.1	RP11-490G2.2	-1.22929	1.1796	1.12953	0.287875	0.569163
ENSG00000267474.1	CTC-548K16.6	0.948617	1.19372	1.60927	0.204595	0.474057
ENSG00000272040.1	CTC-366B18.4	0.931973	1.45947	1.15613	0.28227	0.563769
ENSG00000237928.5	NFIA-AS2	-0.556156	1.95037	0.936305	0.33323	0.611191
ENSG00000230063.1	RP11-384C4.6	0.722697	1.53976	1.37987	0.240123	0.51771
ENSG00000229388.1	RP11-442N24__B.1	0.909344	1.44533	1.21505	0.270333	0.552356
ENSG00000268006.1	PTOV1-AS1	0.12511	2.89422	0.137109	0.711172	0.875797
ENSG00000227374.1	RP11-109A6.3	-1.00932	1.24147	1.40138	0.236493	0.514366
ENSG00000236466.1	RP11-795J1.1	1.24858	1.03827	1.32889	0.249002	0.528122
ENSG00000230732.4	AC127904.2	-0.362006	2.25153	0.721342	0.395704	0.663469
ENSG00000279145.1	RP11-547D13.1	0.30735	2.45381	0.490417	0.483741	0.735303
ENSG00000270093.1	AP000473.8	-0.435239	2.14451	0.778304	0.37766	0.648731
ENSG00000270055.1	CTD-3092A11.2	0.422078	2.35926	0.460933	0.497188	0.746032
ENSG00000238058.1	RP11-432J22.2	-0.884585	1.29787	1.5114	0.218925	0.492682
ENSG00000233654.1	AC093388.3	-0.607589	1.87608	0.951229	0.329407	0.60737
ENSG00000237877.6	LINC01473	-0.000538964	3.19972	2.14e-06	0.998832	0.999645
ENSG00000273314.1	RP5-1136G13.2	-0.422956	2.15638	0.769972	0.380226	0.650321
ENSG00000260920.2	RP1-228H13.5	-0.247324	2.65278	0.27407	0.600615	0.812409
ENSG00000215022.7	RP1-257A7.4	0.478565	2.0459	0.873363	0.350026	0.626423
ENSG00000266256.1	LINC00683	-0.947912	1.21267	1.54515	0.213853	0.486965
ENSG00000276603.1	RP11-425M5.7	0.945269	1.17746	1.60711	0.204899	0.474374
ENSG00000261136.1	RP11-37C7.3	0.553552	1.87377	1.03435	0.30914	0.588168
ENSG00000272696.1	RP11-339B21.13	0.9383	1.25506	1.47388	0.224735	0.500135
ENSG00000263843.1	RP11-649A18.12	-0.479346	1.96066	1.01177	0.31448	0.593586
ENSG00000268471.4	DKFZP434I0714	-0.0745229	3.03527	0.0348218	0.85197	0.944588
ENSG00000116883.8	RP11-268J15.5	-0.330588	2.39526	0.522911	0.469603	0.724382
ENSG00000256040.2	PAPPA-AS1	0.224631	2.58591	0.390807	0.531875	0.768833
ENSG00000246100.3	LINC00900	-0.750924	1.66634	1.04933	0.305661	0.585464
ENSG00000260509.2	RP11-271M24.2	0.860538	1.30088	1.52422	0.216983	0.490439
ENSG00000270246.3	RP11-701H24.8	-0.298714	2.48916	0.428543	0.512705	0.757512
ENSG00000267528.1	AC011524.1	0.702541	1.77717	0.926161	0.335863	0.613537
ENSG00000279196.1	RP11-1072A3.3	0.960562	1.37151	1.20712	0.271902	0.553867
ENSG00000230513.1	THAP7-AS1	0.352363	2.30815	0.611065	0.434387	0.69563
ENSG00000177738.3	CTD-2201E18.3	0.461635	1.97497	1.00132	0.31699	0.595782
ENSG00000279170.1	RP1-199J3.6	-1.11434	1.0854	1.44449	0.229415	0.506258
ENSG00000267651.1	RP11-95O2.1	-1.22608	1.04696	1.30819	0.252723	0.532923
ENSG00000260083.1	MIR762HG	-0.45016	1.99196	0.97944	0.322337	0.600527
ENSG00000262049.1	RP13-1032I1.7	-0.242801	2.57631	0.361167	0.547859	0.779927
ENSG00000219665.8	CTD-2006C1.2	0.365763	2.31059	0.578009	0.447094	0.706581
ENSG00000179859.7	AC025335.1	0.196247	2.72949	0.21386	0.643759	0.840667
ENSG00000273437.1	RP11-434H6.7	-0.405221	2.23296	0.631768	0.426708	0.690216
ENSG00000280205.1	RP11-504I13.2	0.570512	1.98853	0.758306	0.383859	0.653482
ENSG00000241769.7	LINC00893	-0.315226	2.41065	0.490609	0.483656	0.735303
ENSG00000205740.2	RP11-363N22.3	0.193609	2.72274	0.217387	0.641038	0.83912
ENSG00000231769.2	RP1-8B1.4	-0.579187	1.81629	1.04767	0.306043	0.585641
ENSG00000272842.1	RP11-513M16.7	-0.80485	1.51873	1.18766	0.275801	0.557522
ENSG00000280734.2	LINC01232	0.147415	2.81399	0.150089	0.69845	0.868116
[truncated: 1,719 more rows]
