# Supplementary material for: A lncRNA survey finds increases in neuroprotective LINC‐PINT in Parkinson’s disease substantia nigra
Source: Aging Cell. 2020 Feb 20;19(3):e13115. doi: 10.1111/acel.13115 (PMC7059180; doi:10.1111/acel.13115)
Supplement: Supplementary file 6 [file ACEL-19-e13115-s006.xlsx]

## Sheet: Table s6
EZH2 Targets
AGRN
PRKCZ
CHD5
H6PD
PIK3CD
FBXO44
DRAXIN
IFFO2
FUCA1
SRRM1
SERINC2
COL8A2
BMP8B
COL9A2
RIMS3
SLC6A9
RAB3B
ZYG11A
DHCR24
PPAP2B
DAB1
USP1
WLS
LRRC40
FUBP1
DDAH1
LMO4
LOC729970
S1PR1
COL11A1
KIAA1324
SLC6A17
KCNA2
KCNA3
SLC16A1
MAGI3
SYT6
NRAS
CSDE1
ZNF697
NOTCH2
S100A11
NPR1
TPM3
KCNN3
CCT3
BCAN
CRABP2
NTRK1
KIRREL
CADM3
RGS5
ILDR2
PRRX1
KIAA0040
TNR
ASTN1
ZNF648
IVNS1ABP
KIF21B
NAV1
ATP2B4
SOX13
ETNK2
PLEKHA6
LRRN2
CNTN2
RBBP5
MAPKAPK2
PFKFB2
PLXNA2
DTL
ESRRG
EPRS
DUSP10
PARP1
ITPKB
HIST3H2BB
CCSAP
RBM34
LYST
GREM2
CHML
KIF26B
AHCTF1
PXDN
RNASEH1
RRM2
KCNF1
NBAS
HS1BP3
ALK
CEBPZ
SLC8A1
SIX3
NRXN1
CCDC88A
XPO1
MTHFD2
HK2
USP39
ST6GAL2
EN1
ERCC3
ARHGEF4
SSB
PDK1
ZNF804A
COL3A1
INPP1
NOP58
CREB1
FN1
IGFBP5
RQCD1
TUBA4A
DES
CHPF
ITM2C
NCL
ACKR3
ITPR1
RAD18
FGD5
SLC4A7
SUSD5
CDC25A
LAMB2
RHOA
GNL3
ARHGAP31
SEMA5B
TRH
CLSTN2
U2SURP
SHOX2
KPNA4
MECOM
TNIK
MRPL47
CAMK2N2
C3orf70
TRA2B
MB21D2
UBXN7
MXD4
HS3ST1
SLIT2
UBE2K
LIMCH1
PHOX2B
LINC00682
PDGFRA
KDR
PPAT
PAICS
POLR2B
CENPC
DCK
HNRNPD
SPP1
ZGRF1
NDNF
CCNA2
FAT4
PCDH10
MSMO1
HAND2
CEP44
SPCS3
CCT5
CDH6
NUP155
LIFR
C7
PLCXD3
HMGCS1
PLK2
ADAMTS6
PIK3R1
CENPH
ENC1
SV2C
SNORA47
CAMK4
STARD4
MCC
SEMA6A
SNCAIP
ADAMTS19
HSPA4
GFRA3
EGR1
ETF1
PCDHB4
SPRY4
LARS
SYNPO
GALNT10
SAP30L
HAND1
GEMIN5
SLIT3
MSX2
N4BP3
COL23A1
ADAMTS2
FOXC1
NRN1
RREB1
MYLIP
DEK
GMNN
HIST1H2BG
HIST1H2BJ
HIST1H4I
HIST1H2BO
HLA-E
DDR1
HLA-C
HLA-B
NEU1
TAP2
FKBP5
SRPK1
CDKN1A
TFAP2B
COL12A1
SNAP91
NT5E
SYNCRIP
BACH2
EPHA7
POU3F2
GRIK2
SEC63
HDAC2
ENPP1
PHACTR2
SYNE1
EZR
ACAT2
TCP1
RPS6KA2
ELFN1
TNRC18
SOSTDC1
AHR
FAM126A
NPY
HNRNPA2B1
SKAP2
TRIL
GARS
ADCYAP1R1
TBX20
AEBP1
IGFBP3
TNS3
DDC
AUTS2
CLIP2
STYXL1
YWHAG
ABCB4
ABCB1
CDK6
BAIAP2L1
NPTX2
CUX1
PLXNA4
CHRM2
EZH2
ZNF467
SMARCD3
VIPR2
FAM167A
FDFT1
PCM1
PHYHIP
TNFRSF10A
CLU
DUSP4
SFRP1
PLAT
MCM4
LYN
PLAG1
TRIM55
EYA1
ZFHX4
STMN2
TP53INP1
SDC2
ATAD2
ST3GAL1
GPR20
EPPK1
SLC52A2
UHRF2
PSIP1
BNC2
PRUNE2
PSAT1
NTRK2
S1PR3
SHC3
DIRAS2
BARX1
TGFBR1
PTPN3
PALM2
PHF19
GSN
CRB2
NEK6
LOC100129034
OLFML2A
LMX1B
RALGPS1
ENG
NUP188
NTNG2
SURF2
DBH
DBH-AS1
RXRA
COL5A1
NOTCH1
MAN1B1-AS1
CLCN4
PIGA
RBBP7
EBP
PCSK1N
MAGED2
ARHGEF9
STARD8
NHSL2
ZNF711
NAP1L3
ARMCX4
ARMCX1
ARMCX2
TCEAL2
BEX2
DCX
LINC00890
PLS3
IL13RA1
PGRMC1
SLC25A43
TMEM255A
TENM1
BCORL1
ARHGAP36
GPC3
CDR1
AFF2
MAMLD1
PNMA3
ZNF275
L1CAM
VAMP7
NET1
SFMBT2
CELF2
CDC123
LOC283070
CCDC3
MCM10
VIM
SKIDA1
BAMBI
RET
CXCL12
SLC18A3
DKK1
TFAM
DDX21
UNC5B
DDIT4
PDLIM1
SCD
NOLC1
NFKB2
TAF5
GPAM
KIAA1598
EIF3A
PTPRE
CTSD
H19
TH
KCNQ1OT1
HBE1
SYT9
NRIP3
NCR3LG1
LDHA
NAV2
LGR4
ABTB2
LRRC4C
TP53I11
SYT13
CKAP5
PTPRJ
STX3
MYRF
FADS1
FADS2
AHNAK
FLRT1
NRXN2
TM7SF2
AP5B1
PACS1
CD248
SLC29A2
AIP
PITPNM1
DHCR7
C11orf30
GAB2
TENM4
CADM1
SORL1
NRGN
ROBO3
ETS1
IQSEC3
DCP1B
CACNA1C
CCND2
C12orf5
CLSTN3
GABARAPL1
KIAA1467
PTPRO
STRAP
PPFIBP1
IPO8
TSPAN11
DNM1L
KIF21A
PRICKLE1
COL2A1
PRPH
KCNH3
FAIM2
METTL7A
ITGA5
ITGA7
GDF11
DGKA
PMEL
PA2G4
PTGES3
AGAP2
PPM1H
LGR5
FGD6
ANO4
ASCL1
CHST11
MVK
KNTC1
LOC283352
PSPC1
GJA3
TNFRSF19
WASF3
RFC3
NBEA
MAB21L1
CCNA1
KPNA3
INTS6
KCTD12
ING1
MCF2L
RPPH1
NDRG2
SUPT16H
SALL2
ABHD4
JPH4
REC8
NYNRIN
BAZ1A
INSM2
WDHD1
PELI2
C14orf37
SIX1
TTC9
NPC2
FLVCR2
ZDHHC22
FLRT2
UBR7
DDX24
SERPINA5
RTL1
HSP90AA1
TMEM179
CEP170B
MAGEL2
NDN
ARHGAP11A
GREM1
FMN1
EMC7
THBS1
BMF
NUSAP1
FBN1
TMOD2
WDR72
C2CD4B
TPM1
CA12
ANP32A
NEO1
HCN4
LOXL1
TBC1D2B
RASGRF1
HAPLN3
IGF1R
CACNA1H
MRPS34
NPW
RBFOX1
ABAT
SHISA9
CCP110
GPRC5B
PLK1
QPRT
DNAJA2
CBLN1
MMP2
SLC12A3
DOK4
NDRG4
CDH11
CKLF
CMTM4
CIRH1A
CDYL2
COTL1
JPH3
MVD
PIEZO1
FANCA
NXN
SERPINF1
SMTNL2
USP6
ATP1B2
EFNB3
KDM6B
ARHGEF15
LOC440416
NATD1
UNC119
MYO1D
LHX1
STAC2
HAP1
PSMC3IP
DUSP3
GRN
C17orf104
SP6
CALCOCO2
NGFR
DLX3
ITGA3
COL1A1
TRIM25
BZRAP1
YPEL2
MIR21
PRKCA
LINC00674
SOX9
SDK2
RNF157
TNRC6C
NPTX1
BAHCC1
PCYT2
RAB31
PIEZO2
GATA6
ANKRD29
RNF138
LIPG
RAB27B
PPAP2C
LPPR3
HMHA1
EFNA2
ATCAY
CREB3L3
CHAF1A
SEMA6B
TUBB4A
TNFSF9
CD70
CAMSAP3
FBN3
CERS4
CD97
PDE4C
CRLF1
TMEM59L
VSTM2B
TSHZ3
UBA2
LTBP4
PVRL2
APOE
GPR4
SIX5
MEIS3
GRIN2D
LMTK3
FUT1
SLC17A7
CD33
IGLON5
ZNF614
CACNG7
CACNG8
TNNT1
DNAAF3
SHISA7
PEG3
TRIB3
SIRPA
SLC4A11
PRNP
SLC23A2
PCNA
CST3
ACSS1
TPX2
DUSP15
ACSS2
NNAT
MAFB
TOP1
EMILIN3
RIMS4
SDC4
SULF2
ZNF217
SLCO4A1
TCFL5
EEF1A2
HELZ2
RCAN1
PIGP
ETS2
COL18A1
COL6A1
COL6A2
LSS
TBX1
RANBP1
SCARF2
SEZ6L
NEFH
SEC14L2
PLA2G3
TIMP3
RASD2
CDC42EP1
APOBEC3F
SCUBE1
