# Supplementary material for: A lncRNA survey finds increases in neuroprotective LINC‐PINT in Parkinson’s disease substantia nigra
Source: Aging Cell. 2020 Feb 20;19(3):e13115. doi: 10.1111/acel.13115 (PMC7059180; doi:10.1111/acel.13115)
Supplement: Supplementary file 7 [file ACEL-19-e13115-s007.xlsx]

## Sheet: Table s8
Neuron-specific genes	Astrocyte-specific genes	Microglia-specific genes
Wnt9a	Tbx2	Itgb2
Tpd52l1	Txnrd3	Bcl6b
Fap	Gnb1l	Mx1
Pparg	S100a6	Adora3
	Ramp2	Haao
Grasp	Col1a1	Lgals9
Sema4f	Fkbp10	Hsf2bp
N4bp3	Tnk1	Rapsn
Col6a1	Acap1	Spi1
Timp1	Folh1	Def6
Uhrf1	Aif1l	Tgfb1
Kcnh6	Metrn	Dennd1c
Esam	Angptl4	Ebi3
Npas1	Bcam	Il7r
Pnck	Col5a3	Adgre1
Ltbp2	Etfb	Grap
Napsa	Nid1	Epha2
Bmp8b	Ggt1	Cyba
Snrpd1	Gcat	Dennd2c
Fkbp7	Adamts4	Dqx1
Ggct	Nphs1	Nuak2
Mcm2	Id3	Ifi35
Ccdc65	Mgst1	Ebf3
Med29	Bmp7	Trpv4
Crhr2	G0s2	Cybb
Fosb	Tex14	Cd48
Lin7b	Vipr2	Fli1
Abca13	Card14	Mfng
Wisp1	Entpd2	Atox1
Klf5	Vtn	Ikzf1
Prlr	Pipox	Fbxo5
Slc1a6	Jph2	Rab32
Msh4	Eya2	Srgn
P2rx5	Hist1h2bc	Havcr2
Shpk	Erbb3	Myo1g
Prss16	Adora2b	Pik3cg
Atp1a4	Slc2a4	Trim47
Scube2	Sfrp5	Rhbdf2
Pcdha11	Pdk4	Abcc3
Rad51c	Ccdc170	Susd3
Twist2	Upp1	Ly86
Crlf1	Aebp1	Gpr65
Fhl2	Rsad2	Epsti1
Zmat5	Aspa	Haus4
Met	Tekt1	Hcls1
Pou6f2	Gadd45g	Samsn1
Spire2	Msx2	Cd86
Wnt2	Thbs4	Runx1
Adam19	Otx2	Cdkn1a
Kif11	Hacl1	Slc17a9
Rpa3	Galnt15	Trem2
Plekhg4	Gdf10	Treml1
Slc25a13	Rgcc	C3
Nipsnap3b	Osmr	Hn1l
Lage3	Ajuba	Myo1f
Gadd45b	Efs	Tmem173
Lpl	Tgm1	Pcdh12
Gnrh1	Fzd6	Cd74
Rxrg	Ppara	Ms4a7
Sertad4	C1qtnf6	Lpxn
Ndufa1	Endou	Hhex
Coa3	Eaf2	Pik3ap1
Cdc6	Cbr3	Ubtd1
Spata25	Serping1	Il6
Ptgis	Gabrr2	Casp8
Kpna2	Cyp39a1	Il1rl1
Glra2	Prph2	Ptpn18
Avpi1	Pim1	Slc11a1
Chtf18	Vit	Sp100
Lhx9	Cyp1b1	Rgs1
Ahr	Lhcgr	Cfh
L3hypdh	Plin3	Ptprc
Syne4	Slc22a6	Fam129a
Vip	Fas	Tagln2
Trdn	Afap1l2	Atf3
Hebp2	Hoga1	Batf3
Nmbr	Pmel	Gbgt1
Dcn	Gli1	Cytip
Slc17a8	Ifitm3	Agpat2
Moxd1	Eps8l2	Psd4
Usp44	Itih5	Patl2
Igf1	Col9a1	Siglec1
Dram1	Spata3	Prom2
Mybpc1	Efhd1	Il1a
Hkdc1	Gpr37l1	Fam110a
Lgr5	Rab29	Tlr2
Best3	F5	Pear1
Col6a2	Selp	Tnfrsf1b
Lyrm7	Prrx1	Ermap
Stc2	Spata17	Tal1
Chac2	Nuf2	Fgr
Fstl3	Pkn3	Slc2a5
Fgf22	Barhl1	Rhoh
Nudcd2	Lamc3	Crybb1
Rasgef1c	Phf19	Kntc1
Nipal4	Pax8	Morn3
Igfbp3	Cybrd1	Anxa3
Gabrg2	Creb3l1	Clec5a
Pgam2	Hdc	Usp18
Mrpl22	Lpin3	Akap3
Myocd	Bfsp1	Dyrk4
Fkbp1b	Nkx2-2	Cd22
Cmpk2	Gins1	Tyrobp
Slc26a4	Slc2a10	Klk10
Tmem132e	Npr1	Il21r
Rab37	Creb3l4	Lyve1
Itgb4	Lef1	Itgax
Cygb	Myoz2	Cd37
Aloxe3	Rorc	Itgal
Ntn1	Bdh2	Sash3
Usp43	Rpe65	Was
Myh3	Cth	Btk
Higd1b	Gem	Rab20
Cdkl1	Gbp2	Hpgd
Glrx5	Svep1	St14
Rdh12	Nudt2	Il10ra
Cdca7l	Glipr2	Ltf
Acot2	Pdpn	Myd88
Gng4	Alpl	Fhl3
Aspn	Arhgef19	Nlrp3
Drd1	Prom1	Mdfi
Uqcrb	Htra3	Rac2
Trpc7	Hgfac	Casp4
Pcsk1	Cxcl5	Lyl1
Ckmt2	Pxmp2	Vav1
F2rl2	Iqcd	Cd300a
Crhbp	Col1a2	Gna15
Cenpk	Aass	Ncaph
Htr1a	Ephb4	Cebpa
Fgf10	Gstk1	Fignl1
Fst	Wnt7a	Tgfbi
Ldb3	Slc6a13	Card11
Opn4	Slc6a12	C1qa
Cdhr1	A2m	Tmem71
Mss51	Abcc9	Chst7
Anxa11	Sspn	Icam1
Spcs1	Il17rc	Serpine1
Nkx3-1	Pcsk6	Themis2
Klhl1	Hapln3	Tgm2
Uchl3	Ddias	Tmem156
Rem2	Nsmce1	F11r
Psmb5	Slc5a11	C1rl
Npr3	Micalcl	Ctss
Ankrd33b	Acsm5	Mboat1
2011-03-01	Ano1	Gngt2
Slc25a32	Timm17b	Gcnt1
Col14a1	Heph	F13a1
Lrrc6	Col4a5	Hlx
Cacna1i	Bgn	Bmf
Dmc1	Scrg1	Arhgap9
Col2a1	Nkd1	Milr1
Cldn1	Drc7	Cd53
Hrasls	Mmp15	Cmtm8
Snai2	Crispld2	Irf8
Mrpl40	Agt	Cmklr1
Cmss1	Capn9	Fam83g
Ndufb4	Pdgfd	Klhl6
Btg3	Aqp9	Arl11
Rfc4	Anxa2	Rin3
Clic6	Loxl1	Tlr1
Racgap1	Adamts7	Fpr1
Igfbp6	Rbpms2	Prr15
Grm2	Pth1r	Adrb2
Serinc2	Folr2	Serpinb9
Rhebl1	Heyl	Gapt
Slc22a3	Prr5l	Fam26f
Smoc2	Cspg4	Plaur
Tnfrsf12a	Ucp3	Pilra
Flywch2	Sox10	Ppp1r3b
Crip3	Rtp1	Fbxo40
Guca1b	Mnd1	Trim16
Ppil1	Rnf43	Gimap6
Cpne5	Foxj1	Selplg
Rsph1	Mad2l1bp	Cracr2b
Myl12a	Art3	C5ar1
Emilin2	Cxcl10	Lrrc25
Galnt14	Fam167a	Tmc8
Dpy30	Egln3	Lsm10
Qpct	Lcat	Fam167b
Bambi	Neu3	Ubald2
Adcyap1	Adat3	Tmem37
Polr2d	Cfap53	Cd14
Dsc2	Tmem98	Tlr6
Dtwd2	Slc25a21	Sec31b
Rab27b	Ccdc180	Rasal3
Grp	Pawr	Pld4
Fbn2	Lmo1	Cx3cr1
Cbln2	Rpp25l	Cysltr1
Cd6	Trpm8	Slamf8
Gna14	Micall2	Smagp
Pcsk5	Smad6	Kcnn4
Carnmt1	Fzd8	Slfn5
Tmc1	Apln	Tmem119
Tnfrsf25	Inhbb	Nod2
Htr7	Islr	S100a8
Cabp4	Itih2	S100a9
Banf1	Nudt22	Ticam2
Cdk2ap2	Atoh8	Tmem154
Pip5k1b	Cldn11	Ptafr
Nudt8	Tecta	Capg
Rbp4	Nek5	Nfam1
Efhc2	Atp13a4	Fcer1g
Bhlhe22	Enpp6	Osm
Rab40b	Atf5	Tor4a
Cutc	Ttll6	Alox5ap
Fbxl15	Birc7	Gmfg
Pfkfb1	Cpq	Kdr
Cdh9	Anpep	Gpr84
Fscn2	Echdc3	mt-Tv
Myo1a	Chad	mt-Tw
Caly	Rlbp1	Lpar5
Cbx8	Metrnl	Dok1
Klhl4	Igfbp2	Sp140
Rps6ka6	Olig2	Sp110
Nmb	Slc44a3	Ddx43
Gdap1	Gjb6	Rbm47
Oprk1	Ndp	Csf2rb
Slco5a1	Maob	Ncf4
Pth2r	Ccdc114	Ang
Ndufb3	Cbln3	Ecscr
Slc9a2	Tmem51	Osgin1
Il1r2	Slc25a34	Phldb3
Asnsd1	Cmtm5	Tmigd3
Tmem169	Six5	C5ar2
Abcb6	Ccdc8	Itpripl1
Slc16a14	Paqr6	Msrb1
Ecel1	Fbxo2	Capns2
Mrpl44	Fmod	Tlr5
Cdh7	Zic5	Clec7a
Serpinb8	Pgm5	Fbxo24
Htr4	Sytl3	Tpbgl
Marco	Id1	Bin2
Ube2t	Egflam	Ms4a14
Opn3	Wdr63
Dusp23	Rhbdl2
Cfap45	Tril
Ush2a	Unc5cl
Esrrg	Emx2
Lamb3	S100a1
Enkur	Prss53
Mgst3	Rassf9
Cenpl	Tst
Lypd6b	Cxcr4
Lhx6	C1ql1
Frzb	Cd109
Kif18a	Gjb2
Nop10	Rbp1
Slc12a1	Ticrr
Fgf7	Olfml2a
Chac1	Gpr156
Adra1d	Spsb4
Pcna	Dmrta2
Fermt1	Cdh19
Bmp2	Odf3b
Slc27a2	Adamts12
Ntsr1	Fgfbp3
Trpc3	Ccdc144b
Il12a	Stpg2
Bche	Fam69c
Ccna1	Cyb5r2
Mme	F2r
Fam198b	Gli2
Ndst4	Msx1
Prss12	Prss50
Npy2r	Gemin4
Rrh	Rarres1
Efna3	Cdc42ep1
Riiad1	Fzd9
Tacr3	Tmie
Smim8	Tsku
Slc44a5	Stkld1
Tmem261	Lpar4
Magoh	Tmem220
Col9a2	Fzd2
Epha8	Ppp1r3g
Ptch2	Ccdc121
Stil	Vstm4
Mrto4	Emilin3
Vwa5b1	Ptges
Fabp3	Olfml1
Hcrtr1	Gprc5c
Sema3c	Kif18b
Stpg1	Kcnj16
Gpn2	Fam181b
Epha10	Rab7b
Tomm7	Gas1
Slc26a5	Spag16
Gabrd	Tnfaip6
Stk32b	Dpep2
Plb1	Lrrc36
Cgref1	Thnsl2
Bmp3	Sugct
Fgf5	Tcf7l1
Cabp1	Adgrf5
Psmg3	Chst3
Ung	Lmcd1
Rasl11a	Colq
Medag	Sema3b
Tex26	Hist1h1b
Wnt16	Hopx
Actl6b	Sntb1
Pop7	Rrs1
Tfr2	Cdh3
Ppp1r35	Sox21
Asns	Zic2
Npy	Armc4
Svopl	Aox1
Tacr1	Slc22a8
Gxylt2	Ccdc146
Cntn3	Snora20
Cntn6	Zic3
Grip2	Slc4a5
Tuba8	Flnc
Magohb	Selenbp1
Rerg	Tmem100
Rad51ap1	Qrich2
Tspan11	Hs3st3b1
Rtn2	Serpinh1
Gipr	Adamtsl3
Tdrd12	Ccdc190
Slc17a6	Mpst
Ryr1	Sod3
Acan	Ttpa
Lipt2	Plekhf1
Cpxm2	S100a16
Plk1	Ankub1
Cdr2	Mog
Cnga4	Snord4a
Rab33a	Nrarp
Mcf2	Klhdc7a
Magee2	Rad54b
Itgb1bp2	Colca2
Gabra3	Tnfsf13
Gabrq	Pabpc4l
Cetn2	Sec14l5
Zfp92	Myh15
Tceal6	Mir100
Rnf128	Vkorc1
Brf2	Shisa8
Eif4ebp1	Tnfsf12
Chrnb3	Wdr49
Spata4
Asb5
Fgf20
Gins3
Mylk3
Cenpn
Cdyl2
Slc12a3
Cntnap4
Necab2
Pde4c
Pbx4
Bean1
Nip7
Gpr83
Panx1
Vstm5
Acta1
Adamts8
Trpc6
Clmp
Kcnj5
Chek1
Robo4
Robo3
Icam5
Itga11
Kif23
Ankk1
Drd2
Paqr5
Chrna3
Cyp11a1
Hcn4
Hcrtr2
Ptgs2
Stac
Slco2a1
Cish
Traip
Ablim3
Mctp2
Itgbl1
Rbm11
Pebp1
Inha
Slc16a8
Asic4
Resp18
Cntnap3
Card10
Duox1
Fbxl8
Galnt9
Plppr5
Upb1
Prss35
Strc
Asprv1
Myo5c
Clec18a
Piwil2
Dysf
Ephx4
Zdhhc15
Cd226
Ptgdr2
Faah
Rasl10a
Trim59
Tmem132c
Fam151b
Six4
Setmar
Ppp1r1c
Sema3f
Fam171a2
Prr7
Neurod1
Dusp5
Cpne7
Scn7a
Tespa1
Sncb
Cdhr2
Ttc22
Arl4d
Htr2a
Ppp1r32
Rims4
Ror1
Nup37
Parpbp
Kank4
Ptprh
Sstr1
Prdm8
Plk5
Slc12a8
Kcnh8
Chrna5
Lrfn5
Kcnc2
Kiss1r
Ptprq
Fam122b
Leap2
Igfbp7
Fstl4
Zdhhc23
Slc18a1
Gpr101
Pcdh8
Tbcc
Npy1r
Lum
Wtip
Cdh8
Ccdc113
Zcchc12
Kcnk9
Dnajc12
C1ql2
Trim67
Stox1
Rbmxl1
Cfap61
Mycn
Grhl3
Atg101
Nov
Best1
Fbxo27
Zmat4
Cib2
Kcnmb2
Cdkn3
Kctd8
Spag6
Slc32a1
Vstm2l
Rtkn2
Egr2
Ackr1
Ankrd9
Ccdc129
Slc9b2
Acer2
Ano2
Rbm24
Pgap3
Hrc
Neurod2
Glra3
Atg9b
Kcnh2
Fam103a1
Pkhd1l1
Trhr
Vill
Nipal2
Hrh3
Atp6v1g1
Htr5a
Adgrg6
Gipc2
Rpl22l1
Lyplal1
Lgi2
Vstm2b
2004-03-01
Mreg
Sgcz
Ajap1
Mrps6
Htatip2
Polr2j
Slc45a1
Timeless
Ptger3
Gpr176
Abcc8
Kcns1
Tbc1d10c
Alx4
Lrrd1
Gpr63
Cdh18
Lrfn2
Chrm4
2009-03-01
Rundc3b
Bace2
Ppp1r14c
Snrnp25
C1qtnf4
Dlk1
Osbpl10
Ramp3
Rwdd2b
Cftr
Thoc6
Myzap
B4galnt3
Htr2c
Gpr12
Piezo2
Ptchd1
L3mbtl4
Entpd3
Slc5a12
Trpc5
Mfsd9
S100a10
Dao
Dmgdh
Klhdc8a
Bag2
Frem3
Crtac1
Tfap2e
Kcnj12
Nek10
Thsd7b
Tfap2d
Kcna4
Xkr7
Mrap2
Mamstr
Mei4
Gpr135
Hfm1
Gpr149
Rab9b
Rai2
Vps37d
Pld6
Npsr1
Kcns3
Rtn4r
Gls2
Npy5r
Adgrd1
Slc35g1
Fam19a2
Bcl2l15
Kcnj4
Ackr3
Tnfaip8l1
Hs3st5
Tceal3
Dnd1
Sstr3
Klhl31
Tmem232
Kcng3
Amer3
Lrrc3b
Sowahb
Tmem88
Insm2
Gpr150
Kcna5
Mettl24
Chrm2
Vwc2l
Henmt1
Pnoc
Sprn
Slc16a5
Lyrm2
Slitrk6
C2cd4c
Polr2k
Eid2
Chrm3
Gldn
Ar
Arsj
Tmem215
Hrk
Nxph3
Gpr61
Pip5kl1
Cyp4x1
Mc4r
Emc6
Lancl3
Dlk2
Slfnl1
Frat2
Ankrd34c
Fancb
Cd300lf
Sstr2
Marcksl1
Kcna3
Palm3
Tmem196
Eno4
Gpr85
Osr1
Smim5
Bdnf
Zbtb8b
Rtbdn
Ccdc169
Lurap1l
Tmem53
Dact2
Elfn1
Oxtr
Plcxd3
Kcnk3
Mblac1
Iba57
Tmem200a
Htr1b
Tceal1
Crh
Fam26e
Vcpkmt
Tmem17
Ankrd55
Tdrp
Grem2
Bex1
Vwa3b
Slc9b1
Mchr1
Il17d
Slc35d3
Oprd1
Trhde
Htr1f
Slc29a4
Vwc2
Rtn4rl2
Sgms2
Kcns2
Fam160a1
Lingo3
Msrb3
Islr2
Spryd4
Samd3
Kctd16
Ufsp1
Arhgef39
Tceal8
Pcdhb2
Tmem198
Iqcj
Xkr4
Rnf133
Slc6a7
Foxo6
Actn2
Acot4
Tchh
Epha3
Serp2
Myh7
Fank1
Cdh22
Prx
Styx
Hs6st3
Tg
Kcnip1
Tll1
Lipg
Kdm4d
Tdrd9
Tceal5
Syne3
Spock3
Tmem74
Sytl5
Pm20d2
Ap1s3
Vmac
Smim10l2a
Tmem158
Kcnmb4
Pdlim1
Gabra5
Anxa13
Pld5
Wdr86
Nell1
Ano5
Gpc3
Nkain3
Triqk
Sertm1
Trnp1
Nfil3
Magel2
Skap1
Ebf1
Gja5
Bloc1s3
Sh3rf2
Lepr
Megf6
Qrfpr
Kl
Adra2b
Col25a1
C1qtnf3
Slc10a5
Fam57b
Il1rapl2
Naa38
Nkapl
Nptx2
Scrt2
Tdrd5
Mkx
Mrps36
Tac1
Sphk1
Pgk1
Hs6st2
Rpp25
Tubb3
Dgkk
Syt9
Cys1
Stat4
Ccdc177
Grm4
Tmem117
Cyp26b1
Crb1
Cycs
Chchd1
Lin28b
Paqr9
Ethe1
Hhip
Siva1
Mir186
Mir421
Adamtsl1
Cacng3
Gpr139
Ankdd1a
Frat1
Cbln4
Pi15
Romo1
Ccdc87
Mei1
Cst7
Col8a1
Efcc1
Gpr88
Mybphl
Col28a1
Sp9
Gprin1
Mpzl3
Tmem256
Erich6
Ntn5
Etnk2
Htr1d
Cited4
Trabd2b
Ccdc110
Spx
Bves
Lsmem1
Cpa2
Uqcc3
Ccnf
Gpr27
Noxred1
Ccdc160
Nudt10
Pappa2
Hspe1
Rsg1
Spint2
Gramd2
Tnfaip8l3
Pate2
Kcng1
Mocs3
Syndig1
Ism1
Hspa12b
Ctxn2
Grem1
Lrrc55
Cenpw
Pde11a
Ttc30b
Erich2
Klhl41
Scn9a
Prcd
Aarsd1
Gpx4
Mir374b
Snord91a
Scarna9
Snord71
Snord89
Tmem203
Fam43b
Hs3st4
U2af1l4
Atp6ap1l
Col22a1
C7
Trim71
Tmsb10
Clec2l
Prrt4
Rab26
Nap1l2
Tmem240
Ubap1l
Scarna13
Scarna6
Rab42
Ier5l
Palm2
Pou3f1
Uba52
Apold1
Ccdc188
Klhl33
Samd15
Lrrc32
Tcerg1l
Kcnmb3
Tnnc1
Bend4
Kcnb2
Fancf
Smim17
Slc6a16
Smim18
Kcnj11
Cdkn2d
Lbhd1
Galntl6
Mir155hg
Tunar
Pcdha11
Pcdha3
Dchs2
Pcdhac2
Pcdha5
Pcdha12
Pcdha1
Pcdha6
Tstd1
Pcdha9
Pcdha8
Pcdha2
Pcdha4
Pcdha7
Snhg8
Dancr
Cc2d2b
Dcst2
Ankrd31
Raver1
BTF3L4
